# Supplementary material for: Analysis of the Barley Malt Rootlet Proteome
Source: Int J Mol Sci. 2019 Dec 26;21(1):179. doi: 10.3390/ijms21010179 (PMC6981388; doi:10.3390/ijms21010179)
Supplement: Supplementary file 1 [file ijms-21-00179-s001.zip]

Archive with 21 entries (20 files):
- Figure S1.pdf
- Figure S2.pdf
- Figure S3.pdf
- Figure S4.pdf
- Table S1_121619.xlsx
- Table S2_121619.xlsx
- Table S3_121619.xlsx
- Table S4_121619.xlsx
- Table S5_121619 .pdf
- Table S6_121619.pdf
- __MACOSX/
- __MACOSX/._Figure S1.pdf
- __MACOSX/._Figure S2.pdf
- __MACOSX/._Figure S3.pdf
- __MACOSX/._Figure S4.pdf
- __MACOSX/._Table S1_121619.xlsx
- __MACOSX/._Table S2_121619.xlsx
- __MACOSX/._Table S3_121619.xlsx
- __MACOSX/._Table S4_121619.xlsx
- __MACOSX/._Table S5_121619 .docx
- __MACOSX/._Table S6_121619.docx
