# Supplementary material for: Analysis of the Barley Malt Rootlet Proteome
Source: Int J Mol Sci. 2019 Dec 26;21(1):179. doi: 10.3390/ijms21010179 (PMC6981388; doi:10.3390/ijms21010179)
Supplement: Supplementary file 1 [file ijms-21-00179-s001.zip › Table S1_121619.xlsx]

## Sheet: Sheet1
Table S1. List of all proteins identified in barley rootlets and kilned seeds
		kDa	Spectral count	Spectral count	Spectral count	Spectral count	Spectral count	Spectral count	Peptide	Peptide	Peptide	Peptide	Peptide	Peptide	%coverage	%coverage	%coverage	%coverage	%coverage	%coverage	Protein ID probability	Protein ID probability	Protein ID probability	Protein ID probability	Protein ID probability	Protein ID probability
UniprotID	Identified Proteins (2111)	Mol Weight	Chits_A	Chits_B	KILN-1	KILN-2	Kchits-1	Kchits-2	Chits_A	Chits_B	KILN-1	KILN-2	Kchits-1	Kchits-2	Chits_A	Chits_B	KILN-1	KILN-2	Kchits-1	Kchits-2	Chits_A	Chits_B	KILN-1	KILN-2	Kchits-1	Kchits-2
A1X810	14-3-3E OS=Hordeum vulgare var. distichum PE=2 SV=1	29	26	25	21	20	17	20	4	7	5	4	5	6	0.455	0.632	0.429	0.365	0.496	0.56	1	1	1	1	1	1
A3FPG3	Predicted protein OS=Hordeum vulgare var. distichum GN=Rpr1 PE=2 SV=1	36	5	4	0	0	4	4	3	3	0	0	3	3	0.115	0.115	0	0	0.115	0.115	1	1	0.1	0.36	1	1
A5CFY2	Alpha-tubulin 4 OS=Hordeum vulgare var. distichum GN=tua4 PE=2 SV=1	50	33	30	11	17	31	34	5	5	2	4	5	5	0.636	0.545	0.264	0.435	0.528	0.621	1	1	1	1	1	1
A5CFY4	Beta tubulin 1 OS=Hordeum vulgare var. distichum GN=tub1 PE=2 SV=1	50	89	70	28	29	74	71	4	3	1	2	4	4	0.671	0.642	0.474	0.526	0.714	0.669	1	1	0.99	1	1	1
A5CFY9	Beta tubulin 6 OS=Hordeum vulgare var. distichum GN=tub6 PE=2 SV=1	50	90	71	28	29	73	70	25	22	15	17	23	24	0.719	0.69	0.476	0.533	0.701	0.717	1	1	1	1	1	1
A7YA66	PR17d OS=Hordeum vulgare var. distichum GN=PR-17d PE=2 SV=1	25	1	0	5	6	1	2	1	0	4	5	1	2	0.0431	0	0.181	0.336	0.0431	0.069	0.97	0	1	1	0.97	1
B4ESE6	Papain-like cysteine proteinase OS=Hordeum vulgare var. distichum GN=pap-4 PE=2 SV=1	39	3	1	0	0	3	3	3	1	0	0	3	3	0.202	0.0449	0	0	0.216	0.216	1	0.99	0.42	0	1	1
B4ESF0	Papain-like cysteine proteinase OS=Hordeum vulgare var. distichum GN=pap-8 PE=2 SV=1	48	0	0	0	0	2	1	0	0	0	0	2	1	0	0	0	0	0.0875	0.046	0.06	0	0	0	1	0.92
B5AAU1	Chorismate mutase 1 OS=Hordeum vulgare var. distichum PE=2 SV=1	35	1	0	0	0	2	3	1	0	0	0	2	3	0.0414	0	0	0	0.0987	0.111	1	0	0	0.11	1	1
B5LQU6	Actin depolymerization factor-like protein OS=Hordeum vulgare var. distichum GN=Rpg4 PE=2 SV=1	16	1	2	0	0	6	5	1	2	0	0	4	4	0.109	0.197	0	0	0.306	0.306	1	1	0.2	0	1	1
C3W8L1	Glucose-1-phosphate adenylyltransferase OS=Hordeum vulgare var. distichum GN=AGP-L1 PE=2 SV=1	58	7	7	39	45	4	5	6	7	24	27	3	4	0.178	0.201	0.625	0.646	0.0994	0.117	1	1	1	1	1	1
C3W8M8	Alpha-amylase OS=Hordeum vulgare var. distichum GN=AMY1 PE=2 SV=1	48	0	0	36	34	0	0	0	0	17	17	0	0	0	0	0.498	0.546	0	0	0	0	1	1	0.22	0
C4PFJ4	Pti1-like S/T protein kinase OS=Hordeum vulgare var. distichum GN=Pti1 PE=2 SV=1	39	3	1	2	1	4	4	3	1	2	1	3	3	0.124	0.047	0.0801	0.047	0.124	0.124	1	0.83	1	0.98	1	1
D2CVR3	Chitinase OS=Hordeum vulgare var. distichum PE=2 SV=1	27	13	13	10	8	18	16	1	2	2	2	2	2	0.385	0.532	0.532	0.496	0.532	0.532	0.99	1	1	1	1	1
D2KZ38	Predicted protein OS=Hordeum vulgare var. distichum GN=HvTIP1;1 PE=2 SV=1	26	8	7	5	3	7	7	4	4	4	3	4	4	0.204	0.204	0.204	0.176	0.204	0.204	1	1	1	1	1	1
D2KZ41	Tonoplast intrinsic protein OS=Hordeum vulgare var. distichum GN=HvTIP2;3 PE=2 SV=1	25	2	2	1	2	2	4	2	1	1	2	2	3	0.109	0.0444	0.0444	0.109	0.109	0.141	1	0.99	0.99	1	1	1
D2KZ45	Predicted protein OS=Hordeum vulgare var. distichum GN=HvTIP3;1 PE=2 SV=1	28	9	6	12	18	4	3	3	4	5	5	3	3	0.262	0.304	0.308	0.308	0.262	0.262	1	1	1	1	1	1
D2XV76	Predicted protein OS=Hordeum vulgare var. distichum PE=2 SV=1	17	4	3	3	4	4	4	3	2	3	3	3	2	0.346	0.138	0.346	0.346	0.346	0.289	1	1	1	1	1	1
D2XV83	Uncharacterized protein OS=Hordeum vulgare var. distichum PE=4 SV=1	19	0	0	3	3	0	0	0	0	3	3	0	0	0	0	0.26	0.26	0	0	0	0	1	1	0	0
F2CPN8	Predicted protein OS=Hordeum vulgare var. distichum PE=2 SV=1	35	11	8	8	6	11	11	8	6	7	6	9	9	0.425	0.358	0.399	0.346	0.453	0.45	1	1	1	1	1	1
F2CPQ3	Predicted protein OS=Hordeum vulgare var. distichum PE=2 SV=1	17	2	2	1	2	2	2	2	2	1	2	2	2	0.14	0.14	0.0793	0.14	0.14	0.14	1	1	1	1	1	1
F2CPQ5	Predicted protein OS=Hordeum vulgare var. distichum PE=2 SV=1	59	1	0	0	0	2	0	1	0	0	0	2	0	0.0279	0	0	0	0.0857	0	0.92	0.48	0.1	0	1	0.2
F2CPT7	Predicted protein OS=Hordeum vulgare var. distichum PE=2 SV=1	47	8	9	6	5	6	5	7	9	6	5	6	5	0.245	0.316	0.164	0.155	0.195	0.155	1	1	1	1	1	1
F2CPV3	Predicted protein OS=Hordeum vulgare var. distichum PE=2 SV=1	32	4	6	2	2	5	4	3	5	2	2	5	3	0.161	0.203	0.0874	0.0979	0.231	0.129	1	1	1	1	1	1
F2CPW8	Predicted protein OS=Hordeum vulgare var. distichum PE=2 SV=1	40	1	1	0	0	7	8	1	1	0	0	7	5	0.0786	0.0542	0	0	0.415	0.369	0.99	0.97	0	0	1	1
F2CPX3	Predicted protein OS=Hordeum vulgare var. distichum PE=2 SV=1	42	0	0	1	1	4	1	0	0	1	1	4	1	0	0	0.0374	0.0374	0.118	0.0455	0	0.42	0.88	1	1	0.98
F2CQ16	Predicted protein OS=Hordeum vulgare var. distichum PE=2 SV=1	19	2	1	0	0	2	2	2	1	0	0	2	2	0.0934	0.0495	0	0	0.0934	0.0934	1	0.98	0	0	1	1
F2CQ25	Predicted protein OS=Hordeum vulgare var. distichum PE=2 SV=1	24	6	5	4	5	9	9	2	1	1	1	3	2	0.22	0.168	0.117	0.117	0.266	0.22	1	1	1	1	1	1
F2CQ27	Predicted protein OS=Hordeum vulgare var. distichum PE=2 SV=1	25	8	10	7	8	8	8	7	6	6	6	6	6	0.344	0.335	0.335	0.335	0.335	0.335	1	1	1	1	1	1
F2CQ57	Predicted protein OS=Hordeum vulgare var. distichum PE=2 SV=1	21	6	4	4	6	3	6	4	3	3	5	2	4	0.312	0.206	0.249	0.381	0.122	0.27	1	1	1	1	1	1
F2CQ90	Predicted protein OS=Hordeum vulgare var. distichum PE=2 SV=1	14	8	9	3	4	7	7	3	4	2	1	3	3	0.578	0.656	0.406	0.219	0.578	0.578	1	1	1	0.99	1	1
F2CQ91	Predicted protein OS=Hordeum vulgare var. distichum PE=2 SV=1	17	13	19	12	10	27	25	5	7	6	5	7	8	0.517	0.57	0.517	0.456	0.631	0.678	1	1	1	1	1	1
F2CQF7	Predicted protein OS=Hordeum vulgare var. distichum PE=2 SV=1	23	25	17	9	11	20	22	9	8	6	7	9	9	0.692	0.649	0.322	0.5	0.692	0.692	1	1	1	1	1	1
F2CQH5	UDP-glucose 6-dehydrogenase OS=Hordeum vulgare var. distichum PE=2 SV=1	53	59	49	14	17	55	51	22	23	11	14	23	22	0.629	0.685	0.348	0.481	0.725	0.646	1	1	1	1	1	1
F2CQI1	Predicted protein OS=Hordeum vulgare var. distichum PE=2 SV=1	32	6	7	0	0	6	8	3	4	0	0	3	4	0.17	0.229	0	0	0.17	0.229	1	1	0	0	1	1
F2CQN1	Predicted protein OS=Hordeum vulgare var. distichum PE=2 SV=1	14	3	2	2	1	2	1	2	2	2	1	2	1	0.279	0.213	0.213	0.148	0.213	0.148	1	1	1	0.99	1	1
F2CQP8	Predicted protein OS=Hordeum vulgare var. distichum PE=2 SV=1	33	40	38	52	52	49	41	14	14	17	15	14	15	0.653	0.66	0.732	0.708	0.67	0.715	1	1	1	1	1	1
F2CQQ1	Predicted protein OS=Hordeum vulgare var. distichum PE=2 SV=1	32	5	4	1	3	1	1	5	4	1	3	1	1	0.265	0.196	0.0481	0.117	0.0275	0.0447	1	1	0.99	1	1	1
F2CQQ9	Acyl-[acyl-carrier-protein] desaturase OS=Hordeum vulgare var. distichum PE=2 SV=1	45	1	4	0	1	4	3	1	2	0	1	2	2	0.0306	0.0893	0	0.0306	0.0893	0.0893	0.99	1	0	0.99	1	1
F2CQR0	Malate dehydrogenase OS=Hordeum vulgare var. distichum PE=2 SV=1	36	37	33	17	19	38	32	14	15	9	11	16	12	0.67	0.693	0.438	0.643	0.713	0.623	1	1	1	1	1	1
F2CQR1	Predicted protein OS=Hordeum vulgare var. distichum PE=2 SV=1	98	0	2	0	0	3	3	0	1	0	0	3	2	0	0.0272	0	0	0.0544	0.0408	0.45	0.98	0.96	0.99	1	1
F2CQY1	Predicted protein OS=Hordeum vulgare var. distichum PE=2 SV=1	25	37	34	22	26	36	30	13	13	12	15	13	11	0.599	0.621	0.537	0.656	0.586	0.511	1	1	1	1	1	1
F2CR56	Predicted protein OS=Hordeum vulgare var. distichum PE=2 SV=1	110	64	56	51	54	70	67	39	35	37	37	40	44	0.527	0.455	0.502	0.497	0.504	0.555	1	1	1	1	1	1
F2CR82	Predicted protein OS=Hordeum vulgare var. distichum PE=2 SV=1	39	2	1	0	0	0	2	2	1	0	0	0	2	0.0744	0.0303	0	0	0	0.0744	1	0.99	0	0	0	1
F2CRA1	Predicted protein OS=Hordeum vulgare var. distichum PE=2 SV=1	27	1	1	1	1	2	3	1	1	1	1	2	2	0.0871	0.0871	0.0871	0.0871	0.191	0.191	0.98	0.99	0.88	0.95	1	1
F2CRB4	Eukaryotic translation initiation factor 3 subunit I OS=Hordeum vulgare var. distichum PE=2 SV=1	36	14	7	5	4	7	8	10	5	5	4	5	7	0.393	0.227	0.193	0.163	0.221	0.301	1	1	1	1	1	1
F2CRD9	Predicted protein OS=Hordeum vulgare var. distichum PE=2 SV=1	23	6	8	10	8	16	13	5	6	7	5	7	7	0.347	0.404	0.462	0.347	0.462	0.502	1	1	1	1	1	1
F2CRF1	Predicted protein OS=Hordeum vulgare var. distichum PE=2 SV=1	29	48	46	35	42	36	37	18	17	12	15	15	14	0.747	0.747	0.579	0.636	0.686	0.686	1	1	1	1	1	1
F2CRG8	Predicted protein OS=Hordeum vulgare var. distichum PE=2 SV=1	65	13	13	3	2	13	14	13	11	3	2	10	13	0.38	0.26	0.0608	0.0434	0.248	0.34	1	1	1	1	1	1
F2CRI1	Dihydrolipoyl dehydrogenase OS=Hordeum vulgare var. distichum PE=2 SV=1	59	15	11	6	6	11	14	11	9	5	6	9	10	0.317	0.275	0.124	0.16	0.275	0.296	1	1	1	1	1	1
F2CRI6	Predicted protein OS=Hordeum vulgare var. distichum PE=2 SV=1	45	6	5	3	3	7	3	3	1	1	0	2	1	0.205	0.165	0.101	0.0911	0.127	0.137	1	0.97	0.99	0.3	1	1
F2CRK3	Predicted protein OS=Hordeum vulgare var. distichum PE=2 SV=1	42	39	35	16	20	44	41	5	4	1	1	5	5	0.557	0.512	0.358	0.419	0.594	0.549	1	1	1	1	1	1
F2CRM1	S-adenosylmethionine synthase OS=Hordeum vulgare var. distichum PE=2 SV=1	43	90	67	10	5	131	128	24	23	7	4	25	23	0.82	0.82	0.305	0.178	0.82	0.807	1	1	1	1	1	1
F2CRM6	Predicted protein OS=Hordeum vulgare var. distichum PE=2 SV=1	121	11	8	1	2	7	7	10	8	1	2	7	7	0.142	0.102	0.00648	0.0167	0.107	0.117	1	1	0.99	1	1	1
F2CRN7	Predicted protein OS=Hordeum vulgare var. distichum PE=2 SV=1	47	10	9	6	4	8	5	8	6	6	4	6	5	0.294	0.227	0.218	0.153	0.215	0.194	1	1	1	1	1	1
F2CRR9	Predicted protein OS=Hordeum vulgare var. distichum PE=2 SV=1	15	6	4	1	2	3	5	5	4	1	2	3	4	0.538	0.454	0.0692	0.123	0.315	0.446	1	1	0.99	1	1	1
F2CRU1	Predicted protein OS=Hordeum vulgare var. distichum PE=2 SV=1	45	10	7	0	0	11	10	8	7	0	0	9	8	0.262	0.26	0	0	0.31	0.281	1	1	0.37	0.39	1	1
F2CRV8	Serine hydroxymethyltransferase OS=Hordeum vulgare var. distichum PE=2 SV=1	58	8	5	6	7	10	15	5	4	5	5	3	3	0.257	0.164	0.189	0.16	0.16	0.213	1	1	1	1	1	1
F2CS01	Eukaryotic translation initiation factor 3 subunit B OS=Hordeum vulgare var. distichum PE=2 SV=1	83	17	14	8	5	13	6	15	13	7	4	11	5	0.273	0.223	0.118	0.0513	0.19	0.101	1	1	1	1	1	1
F2CS06	Phosphomannomutase OS=Hordeum vulgare var. distichum PE=2 SV=1	28	2	1	0	0	2	1	2	1	0	0	2	1	0.0562	0.0442	0	0	0.108	0.0482	0.99	0.97	0	0	1	1
F2CS12	Predicted protein OS=Hordeum vulgare var. distichum PE=2 SV=1	44	5	6	1	1	4	4	5	5	1	1	3	4	0.207	0.214	0.0491	0.0491	0.116	0.181	1	1	0.99	1	1	1
F2CS20	Predicted protein OS=Hordeum vulgare var. distichum PE=2 SV=1	66	0	2	0	0	0	1	0	2	0	0	0	1	0	0.0473	0	0	0	0.0355	0.94	1	0.24	0	0	0.79
F2CS23	40S ribosomal protein S21 OS=Hordeum vulgare var. distichum PE=2 SV=1	9	5	5	4	5	10	11	3	4	2	3	4	4	0.573	0.573	0.268	0.317	0.573	0.573	1	1	1	1	1	1
F2CS25	Predicted protein OS=Hordeum vulgare var. distichum PE=2 SV=1	29	2	2	0	0	2	2	2	2	0	0	2	2	0.0878	0.122	0	0	0.0878	0.122	1	1	0	0.35	1	1
F2CS51	Pyruvate kinase OS=Hordeum vulgare var. distichum PE=2 SV=1	55	23	20	16	27	20	19	14	15	12	16	14	13	0.381	0.42	0.348	0.457	0.397	0.397	1	1	1	1	1	1
F2CS69	Predicted protein OS=Hordeum vulgare var. distichum PE=2 SV=1	61	35	25	24	27	36	36	18	18	17	16	18	20	0.527	0.568	0.486	0.463	0.509	0.57	1	1	1	1	1	1
F2CSC5	Ribosomal protein L19 OS=Hordeum vulgare var. distichum PE=2 SV=1	24	14	12	9	7	14	16	6	5	4	3	6	6	0.33	0.301	0.206	0.211	0.33	0.34	1	1	1	1	1	1
F2CSK4	Predicted protein OS=Hordeum vulgare var. distichum PE=2 SV=1	38	75	73	101	93	39	37	21	21	21	22	18	17	0.677	0.677	0.677	0.732	0.614	0.562	1	1	1	1	1	1
F2CSR1	Predicted protein OS=Hordeum vulgare var. distichum PE=2 SV=1	28	7	4	5	6	2	3	6	3	4	6	2	2	0.415	0.209	0.296	0.328	0.123	0.123	1	1	1	1	1	1
F2CSV3	Predicted protein OS=Hordeum vulgare var. distichum PE=2 SV=1	17	5	5	2	2	5	4	4	5	2	2	4	4	0.44	0.541	0.138	0.189	0.44	0.44	1	1	1	1	1	1
F2CSW4	Proteasome subunit alpha type OS=Hordeum vulgare var. distichum PE=2 SV=1	27	12	10	8	7	11	12	10	10	8	7	9	11	0.545	0.614	0.439	0.398	0.508	0.553	1	1	1	1	1	1
F2CSX2	60S ribosomal protein L18a OS=Hordeum vulgare var. distichum PE=2 SV=1	21	21	18	9	10	16	15	3	3	2	2	2	3	0.534	0.489	0.416	0.522	0.579	0.534	1	1	1	1	1	1
F2CSZ1	Predicted protein OS=Hordeum vulgare var. distichum PE=2 SV=1	33	2	3	3	4	4	4	2	3	3	3	4	4	0.0737	0.141	0.115	0.115	0.183	0.183	1	1	1	1	1	1
F2CT03	Predicted protein OS=Hordeum vulgare var. distichum PE=2 SV=1	52	13	11	5	5	11	9	7	6	3	4	7	7	0.194	0.175	0.103	0.0821	0.175	0.189	1	1	1	1	1	1
F2CT05	S-adenosylmethionine synthase OS=Hordeum vulgare var. distichum PE=2 SV=1	43	89	63	12	5	135	129	8	7	2	0	8	8	0.82	0.799	0.437	0.178	0.81	0.825	1	1	1	0.54	1	1
F2CT31	Predicted protein OS=Hordeum vulgare var. distichum PE=2 SV=1	28	2	1	0	0	2	1	2	1	0	0	2	1	0.106	0.0813	0	0	0.106	0.0813	0.99	0.99	0	0	1	0.99
F2CT57	Predicted protein OS=Hordeum vulgare var. distichum PE=2 SV=1	26	8	8	2	4	8	12	6	6	2	3	6	9	0.304	0.326	0.0881	0.123	0.357	0.476	1	1	1	1	1	1
F2CT73	Predicted protein OS=Hordeum vulgare var. distichum PE=2 SV=1	28	21	20	17	12	16	18	9	10	9	6	9	9	0.326	0.356	0.322	0.218	0.349	0.31	1	1	1	1	1	1
F2CT86	Predicted protein OS=Hordeum vulgare var. distichum PE=2 SV=1	22	10	6	3	4	7	9	6	6	3	4	5	7	0.409	0.404	0.233	0.233	0.404	0.466	1	1	1	1	1	1
F2CT90	Predicted protein OS=Hordeum vulgare var. distichum PE=2 SV=1	48	3	1	0	0	0	0	3	1	0	0	0	0	0.092	0.033	0	0	0	0	1	0.99	0.21	0.31	0.22	0
F2CTB8	Peroxidase OS=Hordeum vulgare var. distichum PE=2 SV=1	39	7	10	0	3	7	5	7	9	0	3	7	5	0.218	0.263	0	0.101	0.21	0.14	1	1	0.3	1	1	1
F2CTB9	Predicted protein OS=Hordeum vulgare var. distichum PE=2 SV=1	25	5	4	0	2	3	4	3	4	0	2	3	3	0.196	0.269	0	0.123	0.196	0.196	1	1	0.48	1	1	1
F2CTJ0	Predicted protein OS=Hordeum vulgare var. distichum PE=2 SV=1	50	0	0	10	9	0	0	0	0	3	3	0	0	0	0	0.241	0.22	0	0	0	0	1	1	0	0
F2CTT6	Methylthioribose-1-phosphate isomerase OS=Hordeum vulgare var. distichum PE=2 SV=1	39	10	8	8	7	10	13	8	7	4	6	9	8	0.406	0.371	0.229	0.292	0.447	0.42	1	1	1	1	1	1
F2CTW0	Predicted protein OS=Hordeum vulgare var. distichum PE=2 SV=1	39	8	6	0	0	6	8	5	4	0	0	5	6	0.305	0.235	0	0	0.305	0.327	1	1	0.06	0.8	1	1
F2CU23	Glyceraldehyde-3-phosphate dehydrogenase OS=Hordeum vulgare var. distichum PE=2 SV=1	43	12	10	0	0	18	19	1	0	0	0	1	2	0.31	0.258	0	0	0.354	0.405	1	0.43	0	0	0.99	1
F2CU24	Predicted protein OS=Hordeum vulgare var. distichum PE=2 SV=1	17	2	1	0	0	2	0	2	1	0	0	2	0	0.229	0.051	0	0	0.223	0	1	0.99	0	0	1	0
F2CU59	Predicted protein OS=Hordeum vulgare var. distichum PE=2 SV=1	18	0	0	2	2	2	2	0	0	2	2	2	2	0	0	0.193	0.193	0.259	0.193	0	0	1	1	1	1
F2CU93	Predicted protein OS=Hordeum vulgare var. distichum PE=2 SV=1	51	2	1	0	0	0	0	2	1	0	0	0	0	0.0691	0.0488	0	0	0	0	1	0.79	0	0.32	0	0
F2CUC9	Predicted protein OS=Hordeum vulgare var. distichum PE=2 SV=1	58	7	7	1	2	9	9	3	2	1	1	3	3	0.109	0.0643	0.0136	0.0136	0.109	0.109	1	1	0.73	0.95	1	1
F2CUD8	Predicted protein OS=Hordeum vulgare var. distichum PE=2 SV=1	39	2	2	0	0	1	1	2	2	0	0	1	1	0.0681	0.0681	0	0	0.034	0.034	1	1	0	0	0.99	0.99
F2CUE9	Glyceraldehyde-3-phosphate dehydrogenase OS=Hordeum vulgare var. distichum PE=2 SV=1	37	68	52	74	82	62	55	12	10	14	12	11	12	0.644	0.599	0.688	0.641	0.596	0.602	1	1	1	1	1	1
F2CUF1	Predicted protein OS=Hordeum vulgare var. distichum PE=2 SV=1	31	20	12	5	7	13	15	11	8	5	5	10	10	0.545	0.359	0.245	0.221	0.538	0.538	1	1	1	1	1	1
F2CUF2	Predicted protein OS=Hordeum vulgare var. distichum PE=2 SV=1	51	2	2	0	0	2	2	1	2	0	0	2	2	0.0481	0.0678	0	0	0.0678	0.0678	0.99	1	0.19	0	1	1
F2CUF5	Predicted protein OS=Hordeum vulgare var. distichum PE=2 SV=1	13	0	0	4	2	0	0	0	0	2	1	0	0	0	0	0.121	0.0968	0	0	0	0.08	1	1	0	0.07
F2CUI4	Predicted protein OS=Hordeum vulgare var. distichum PE=2 SV=1	33	0	1	0	0	2	0	0	1	0	0	2	0	0	0.0378	0	0	0.0653	0	0	0.99	0.25	0.35	1	0
F2CUI5	Predicted protein OS=Hordeum vulgare var. distichum PE=2 SV=1	18	6	6	6	6	4	4	3	3	3	3	2	2	0.198	0.198	0.198	0.198	0.123	0.148	1	1	1	1	1	1
F2CUN2	Predicted protein OS=Hordeum vulgare var. distichum PE=2 SV=1	62	2	2	0	0	2	2	2	2	0	0	2	2	0.0193	0.0193	0	0	0.0193	0.0193	0.99	1	0.07	0.49	1	1
F2CUP5	Predicted protein OS=Hordeum vulgare var. distichum PE=2 SV=1	23	8	7	5	6	12	10	5	6	2	2	6	5	0.384	0.468	0.148	0.148	0.468	0.384	1	1	1	1	1	1
F2CUY0	Predicted protein OS=Hordeum vulgare var. distichum PE=2 SV=1	44	1	2	0	0	0	0	1	2	0	0	0	0	0.0491	0.0724	0	0	0	0	1	1	0.33	0.05	0.06	0.47
F2CV33	Predicted protein OS=Hordeum vulgare var. distichum PE=2 SV=1	15	14	11	7	7	10	10	7	7	5	6	6	6	0.586	0.514	0.507	0.457	0.457	0.457	1	1	1	1	1	1
F2CV49	Predicted protein OS=Hordeum vulgare var. distichum PE=2 SV=1	36	0	1	0	0	2	1	0	1	0	0	2	1	0	0.0482	0	0	0.139	0.0904	0	1	0	0	1	0.96
F2CV88	Predicted protein OS=Hordeum vulgare var. distichum PE=2 SV=1	16	9	9	3	7	6	5	6	6	3	4	5	4	0.486	0.472	0.333	0.424	0.424	0.424	1	1	1	1	1	1
F2CVB4	Predicted protein OS=Hordeum vulgare var. distichum PE=2 SV=1	44	5	4	3	3	5	3	5	4	3	3	5	3	0.144	0.113	0.0806	0.0781	0.144	0.0781	1	1	1	1	1	1
F2CVG4	Predicted protein OS=Hordeum vulgare var. distichum PE=2 SV=1	76	15	14	2	2	15	19	13	11	2	2	13	16	0.28	0.206	0.0341	0.0341	0.271	0.32	1	1	1	1	1	1
F2CVI3	Predicted protein OS=Hordeum vulgare var. distichum PE=2 SV=1	32	5	5	4	2	5	7	5	5	4	2	5	6	0.22	0.209	0.174	0.101	0.202	0.314	1	1	1	1	1	1
F2CVM1	Catalase OS=Hordeum vulgare var. distichum PE=2 SV=1	57	1	1	2	2	2	3	1	1	1	1	2	2	0.0224	0.0224	0.0224	0.0224	0.0386	0.0427	1	1	1	1	1	1
F2CVN4	Predicted protein OS=Hordeum vulgare var. distichum PE=2 SV=1	59	28	23	13	18	23	25	20	19	11	12	18	18	0.488	0.479	0.255	0.273	0.448	0.446	1	1	1	1	1	1
F2CVW9	Predicted protein OS=Hordeum vulgare var. distichum PE=2 SV=1	6	3	1	1	0	0	3	2	1	1	0	0	2	0.321	0.125	0.179	0	0	0.321	1	0.99	1	0.39	0.98	0.99
F2CVZ1	Histone H2A OS=Hordeum vulgare var. distichum PE=2 SV=1	16	12	4	4	5	11	10	5	3	3	4	5	4	0.387	0.155	0.155	0.252	0.387	0.342	1	1	1	1	1	1
F2CVZ8	Predicted protein OS=Hordeum vulgare var. distichum PE=2 SV=1	68	2	1	0	0	4	4	1	1	0	0	4	4	0.0404	0.0404	0	0	0.0695	0.0969	1	0.89	0.46	0.58	1	1
F2CW48	Predicted protein OS=Hordeum vulgare var. distichum PE=2 SV=1	12	6	4	4	5	4	3	4	3	3	3	3	2	0.407	0.287	0.287	0.343	0.287	0.222	1	1	1	1	1	1
F2CW53	Arginine biosynthesis bifunctional protein ArgJ, chloroplastic OS=Hordeum vulgare var. distichum PE=2 SV=1	48	2	3	0	1	3	4	2	3	0	1	3	4	0.0842	0.104	0	0.0302	0.13	0.158	1	1	0.2	1	1	1
F2CW94	Predicted protein OS=Hordeum vulgare var. distichum PE=2 SV=1	15	6	7	6	7	4	6	5	5	5	5	3	5	0.518	0.504	0.432	0.432	0.324	0.439	1	1	1	1	1	1
F2CW97	Predicted protein OS=Hordeum vulgare var. distichum PE=2 SV=1	51	12	7	6	5	12	8	10	7	6	5	10	7	0.328	0.231	0.209	0.157	0.325	0.183	1	1	1	1	1	1
F2CWA1	Predicted protein OS=Hordeum vulgare var. distichum PE=2 SV=1	14	3	4	2	2	3	2	3	4	2	2	3	2	0.27	0.352	0.18	0.156	0.27	0.197	1	1	1	1	1	1
F2CWC9	Predicted protein OS=Hordeum vulgare var. distichum PE=2 SV=1	23	11	10	1	3	5	6	8	8	1	2	5	6	0.49	0.515	0.0495	0.0941	0.272	0.347	1	1	1	1	1	1
F2CWD1	Flavin-containing monooxygenase OS=Hordeum vulgare var. distichum PE=2 SV=1	58	0	0	0	0	3	4	0	0	0	0	3	3	0	0	0	0	0.117	0.117	0.18	0	0	0	1	1
F2CWF3	Predicted protein OS=Hordeum vulgare var. distichum PE=2 SV=1	36	4	6	0	3	6	3	4	6	0	3	5	3	0.277	0.259	0	0.134	0.241	0.18	1	1	0.31	1	1	1
F2CWF9	Predicted protein OS=Hordeum vulgare var. distichum PE=2 SV=1	7	5	3	4	3	5	4	4	3	4	3	4	4	0.508	0.4	0.4	0.4	0.508	0.508	1	1	1	1	1	1
F2CWH1	Predicted protein OS=Hordeum vulgare var. distichum PE=2 SV=1	16	2	5	3	7	3	4	2	5	2	5	3	3	0.121	0.631	0.213	0.631	0.44	0.44	1	1	1	1	1	1
F2CWN7	Predicted protein OS=Hordeum vulgare var. distichum PE=2 SV=1	21	3	3	0	0	2	2	3	3	0	0	2	2	0.227	0.212	0	0	0.131	0.131	1	1	0.74	0	1	1
F2CWP9	Predicted protein OS=Hordeum vulgare var. distichum PE=2 SV=1	42	4	2	5	4	2	4	4	2	3	4	2	4	0.133	0.0702	0.115	0.108	0.0702	0.113	1	1	1	1	1	1
F2CWR0	Predicted protein OS=Hordeum vulgare var. distichum PE=2 SV=1	41	2	2	24	26	1	3	2	2	15	15	1	3	0.114	0.061	0.533	0.637	0.0584	0.172	1	1	1	1	1	1
F2CWU8	Predicted protein OS=Hordeum vulgare var. distichum PE=2 SV=1	30	4	3	3	3	4	5	4	3	3	2	4	4	0.189	0.144	0.148	0.111	0.189	0.181	1	1	1	1	1	1
F2CWX0	Predicted protein OS=Hordeum vulgare var. distichum PE=2 SV=1	48	35	37	18	16	30	37	17	19	10	11	17	18	0.451	0.525	0.329	0.358	0.544	0.542	1	1	1	1	1	1
F2CWX2	Predicted protein OS=Hordeum vulgare var. distichum PE=2 SV=1	29	1	1	2	2	1	1	1	1	2	2	1	1	0.0388	0.0388	0.0853	0.0814	0.0388	0.0271	1	1	1	1	0.99	0.99
F2CWX3	Predicted protein OS=Hordeum vulgare var. distichum PE=2 SV=1	54	44	38	26	24	45	45	29	25	21	18	28	29	0.624	0.532	0.441	0.388	0.55	0.663	1	1	1	1	1	1
F2CX93	Predicted protein OS=Hordeum vulgare var. distichum PE=2 SV=1	39	5	4	0	0	3	4	4	4	0	0	3	4	0.204	0.204	0	0	0.168	0.204	1	1	0	0	1	1
F2CXB2	Predicted protein OS=Hordeum vulgare var. distichum PE=2 SV=1	54	22	18	23	27	26	25	15	14	16	17	16	17	0.605	0.521	0.56	0.585	0.562	0.635	1	1	1	1	1	1
F2CXI5	Dolichyl-diphosphooligosaccharide--protein glycosyltransferase 48 kDa subunit OS=Hordeum vulgare var. distichum PE=2 SV=1	48	16	12	8	7	12	11	12	10	8	7	9	9	0.411	0.352	0.279	0.249	0.301	0.304	1	1	1	1	1	1
F2CXN7	Predicted protein OS=Hordeum vulgare var. distichum PE=2 SV=1	58	6	5	1	2	6	4	6	5	1	2	5	4	0.177	0.158	0.0508	0.0508	0.141	0.124	1	1	0.99	1	1	1
F2CXT7	Fructose-bisphosphate aldolase OS=Hordeum vulgare var. distichum PE=2 SV=1	39	67	65	55	55	63	63	23	22	21	22	22	22	0.785	0.785	0.785	0.824	0.777	0.785	1	1	1	1	1	1
F2CXV3	Nucleoside diphosphate kinase OS=Hordeum vulgare var. distichum PE=2 SV=1	17	25	23	18	14	24	20	10	10	8	6	10	8	0.5	0.5	0.5	0.433	0.487	0.433	1	1	1	1	1	1
F2CXV9	Predicted protein OS=Hordeum vulgare var. distichum PE=2 SV=1	50	46	35	15	0	38	44	2	0	0	0	1	2	0.636	0.506	0.364	0	0.528	0.621	1	0.49	0.18	0	1	1
F2CY41	Phenylalanine ammonia-lyase OS=Hordeum vulgare var. distichum PE=2 SV=1	77	31	22	0	1	23	21	14	11	0	0	8	6	0.34	0.315	0	0.0196	0.235	0.183	1	1	0	0.08	1	1
F2CY72	Predicted protein OS=Hordeum vulgare var. distichum PE=2 SV=1	25	1	0	0	2	0	0	1	0	0	2	0	0	0.0617	0	0	0.106	0	0	1	0.4	0	1	0	0
F2CY84	Non-specific lipid-transfer protein OS=Hordeum vulgare var. distichum PE=2 SV=1	12	1	0	1	2	1	0	1	0	1	2	1	0	0.116	0	0.116	0.207	0.116	0	0.84	0	1	1	1	0
F2CYL7	Predicted protein OS=Hordeum vulgare var. distichum PE=2 SV=1	56	24	31	37	40	18	14	14	16	16	16	13	10	0.36	0.414	0.414	0.404	0.342	0.269	1	1	1	1	1	1
F2CYM5	Predicted protein OS=Hordeum vulgare var. distichum PE=2 SV=1	30	4	7	0	2	0	1	2	3	0	1	0	1	0.266	0.365	0	0.0851	0	0.0603	1	1	0.16	0.64	0	0.61
F2CYS4	Predicted protein OS=Hordeum vulgare var. distichum PE=2 SV=1	115	0	1	10	9	2	1	0	1	9	8	2	1	0	0.00663	0.131	0.131	0.0246	0.0284	0.88	0.74	1	1	1	1
F2CYT0	Predicted protein OS=Hordeum vulgare var. distichum PE=2 SV=1	70	2	1	0	0	2	0	2	1	0	0	2	0	0.0256	0.0417	0	0	0.0256	0	1	0.61	0	0	1	0.95
F2CYX9	Predicted protein OS=Hordeum vulgare var. distichum PE=2 SV=1	110	19	17	31	31	28	24	9	6	15	17	11	9	0.219	0.166	0.342	0.334	0.265	0.229	1	1	1	1	1	1
F2CYY4	Predicted protein OS=Hordeum vulgare var. distichum PE=2 SV=1	42	47	39	18	24	52	43	1	1	1	1	3	3	0.578	0.568	0.411	0.528	0.695	0.613	0.99	0.99	0.66	0.96	1	1
F2CZ51	Predicted protein OS=Hordeum vulgare var. distichum PE=2 SV=1	43	6	6	14	14	10	7	6	6	11	11	8	7	0.224	0.216	0.349	0.289	0.249	0.216	1	1	1	1	1	1
F2CZ53	Predicted protein OS=Hordeum vulgare var. distichum PE=2 SV=1	25	3	0	2	1	3	2	3	0	1	1	3	2	0.126	0	0.0404	0.0404	0.139	0.0717	1	0.16	0.99	0.99	1	1
F2CZ65	Predicted protein OS=Hordeum vulgare var. distichum PE=2 SV=1	16	3	1	4	3	2	5	1	1	2	2	1	2	0.154	0.0699	0.273	0.224	0.154	0.273	1	0.99	1	1	0.94	1
F2CZL7	Predicted protein OS=Hordeum vulgare var. distichum PE=2 SV=1	16	3	2	1	1	1	1	3	2	1	1	1	1	0.229	0.146	0.0764	0.0764	0.0764	0.0764	1	1	0.99	0.99	1	1
F2CZP9	Predicted protein OS=Hordeum vulgare var. distichum PE=2 SV=1	65	5	6	0	0	5	4	5	6	0	0	5	4	0.132	0.153	0	0	0.141	0.108	1	1	0	0	1	1
F2CZV3	Predicted protein OS=Hordeum vulgare var. distichum PE=2 SV=1	21	2	1	0	0	2	2	2	1	0	0	2	2	0.115	0.0625	0	0	0.115	0.115	1	1	0	0	1	1
F2D005	Predicted protein OS=Hordeum vulgare var. distichum PE=2 SV=1	41	0	0	2	2	0	0	0	0	2	2	0	0	0	0	0.0979	0.0979	0	0	0	0	1	1	0	0
F2D043	Predicted protein OS=Hordeum vulgare var. distichum PE=2 SV=1	30	11	6	2	2	7	11	8	5	2	2	6	7	0.4	0.233	0.12	0.105	0.389	0.367	1	1	1	1	1	1
F2D074	Predicted protein OS=Hordeum vulgare var. distichum PE=2 SV=1	26	16	20	9	9	26	23	9	10	7	7	11	9	0.606	0.653	0.534	0.49	0.697	0.625	1	1	1	1	1	1
F2D0E0	Predicted protein OS=Hordeum vulgare var. distichum PE=2 SV=1	37	6	6	0	0	7	4	5	5	0	0	7	4	0.226	0.226	0	0	0.293	0.174	1	1	0	0.15	1	1
F2D0E7	UDP-glucose 6-dehydrogenase OS=Hordeum vulgare var. distichum PE=2 SV=1	53	64	53	18	22	54	56	7	6	4	4	7	7	0.75	0.723	0.444	0.483	0.725	0.725	1	1	1	1	1	1
F2D0F4	Laccase OS=Hordeum vulgare var. distichum PE=2 SV=1	64	13	13	2	3	12	10	8	9	2	3	8	7	0.176	0.195	0.0466	0.076	0.161	0.142	1	1	1	1	1	1
F2D0I0	Predicted protein OS=Hordeum vulgare var. distichum PE=2 SV=1	142	7	3	0	1	4	2	5	3	0	1	4	2	0.0608	0.0366	0	0.0125	0.046	0.0273	1	1	0.13	0.99	1	1
F2D0I4	Predicted protein OS=Hordeum vulgare var. distichum PE=2 SV=1	27	1	1	2	2	2	1	1	1	2	2	2	1	0.0949	0.0949	0.142	0.142	0.13	0.0949	1	1	1	1	1	1
F2D0U3	Predicted protein OS=Hordeum vulgare var. distichum PE=2 SV=1	17	29	19	7	7	29	24	3	3	2	2	4	4	0.344	0.344	0.266	0.266	0.519	0.519	1	1	1	1	1	1
F2D0V3	Predicted protein OS=Hordeum vulgare var. distichum PE=2 SV=1	33	4	3	3	4	0	3	0	0	2	1	0	1	0.0948	0.0425	0.0915	0.0915	0	0.121	0.66	0.55	1	0.99	0	0.97
F2D0V9	Predicted protein OS=Hordeum vulgare var. distichum PE=2 SV=1	12	3	2	0	1	1	2	2	2	0	1	1	2	0.224	0.207	0	0.103	0.103	0.207	1	1	0.21	0.77	0.99	1
F2D0Y7	Predicted protein OS=Hordeum vulgare var. distichum PE=2 SV=1	50	3	2	0	1	3	2	3	2	0	1	3	2	0.0658	0.0425	0	0.0255	0.0658	0.0425	1	1	0.3	0.73	1	1
F2D1F5	Predicted protein OS=Hordeum vulgare var. distichum PE=2 SV=1	19	1	1	0	0	2	1	1	1	0	0	2	1	0.141	0.141	0	0	0.209	0.0678	0.86	0.68	0	0	1	1
F2D1H7	Predicted protein OS=Hordeum vulgare var. distichum PE=2 SV=1	28	18	18	13	13	16	17	12	12	10	10	10	10	0.508	0.459	0.406	0.467	0.393	0.381	1	1	1	1	1	1
F2D1J8	Succinyl-CoA ligase subunit beta OS=Hordeum vulgare var. distichum PE=2 SV=1	45	18	17	11	10	20	22	14	13	10	9	17	17	0.41	0.389	0.287	0.27	0.507	0.45	1	1	1	1	1	1
F2D1W8	Predicted protein OS=Hordeum vulgare var. distichum PE=2 SV=1	65	10	8	0	0	10	7	9	7	0	0	8	6	0.223	0.16	0	0	0.216	0.128	1	1	0.95	0.95	1	1
F2D1Z2	Predicted protein OS=Hordeum vulgare var. distichum PE=2 SV=1	93	8	6	0	2	3	3	7	5	0	2	3	3	0.105	0.0757	0	0.0248	0.0437	0.0402	1	1	0.26	1	1	1
F2D218	V-type proton ATPase subunit a OS=Hordeum vulgare var. distichum PE=2 SV=1	93	11	6	3	4	13	14	10	6	3	4	12	12	0.145	0.0853	0.0524	0.0914	0.236	0.211	1	1	1	1	1	1
F2D284	Protein disulfide-isomerase OS=Hordeum vulgare var. distichum PE=2 SV=1	56	87	77	113	113	69	77	31	31	33	35	29	30	0.673	0.692	0.676	0.727	0.647	0.667	1	1	1	1	1	1
F2D2H6	Predicted protein OS=Hordeum vulgare var. distichum PE=2 SV=1	97	13	14	0	0	0	0	1	2	0	0	0	0	0.175	0.195	0	0	0	0	0.99	1	0	0	0	0
F2D2K3	Predicted protein OS=Hordeum vulgare var. distichum PE=2 SV=1	51	16	17	2	2	18	18	10	13	2	2	13	12	0.361	0.472	0.0713	0.0545	0.447	0.423	1	1	1	1	1	1
F2D2W5	Acyl carrier protein OS=Hordeum vulgare var. distichum PE=2 SV=1	14	2	2	0	0	2	1	1	2	0	0	2	1	0.0859	0.18	0	0	0.141	0.0859	0.99	1	0.16	0.08	1	0.99
F2D2Y2	Predicted protein OS=Hordeum vulgare var. distichum PE=2 SV=1	12	6	5	8	7	5	6	4	4	4	4	4	4	0.361	0.361	0.361	0.361	0.361	0.361	1	1	1	1	1	1
F2D2Z0	Predicted protein OS=Hordeum vulgare var. distichum PE=2 SV=1	47	60	52	44	45	56	63	21	22	20	21	21	23	0.691	0.635	0.662	0.614	0.594	0.7	1	1	1	1	1	1
F2D350	Predicted protein OS=Hordeum vulgare var. distichum PE=2 SV=1	15	1	0	3	4	1	1	1	0	3	3	1	1	0.153	0	0.389	0.389	0.153	0.153	0.99	0	1	1	0.99	0.99
F2D351	Predicted protein OS=Hordeum vulgare var. distichum PE=2 SV=1	14	3	3	1	1	1	2	3	3	1	1	1	2	0.32	0.32	0.125	0.141	0.125	0.195	1	1	0.87	0.99	1	1
F2D355	Predicted protein OS=Hordeum vulgare var. distichum PE=2 SV=1	17	10	9	6	5	7	7	5	5	3	4	6	5	0.329	0.329	0.174	0.275	0.383	0.329	1	1	1	1	1	1
F2D3D5	Predicted protein OS=Hordeum vulgare var. distichum PE=2 SV=1	41	5	3	2	4	5	4	5	3	2	3	5	4	0.194	0.126	0.0726	0.114	0.194	0.162	1	1	1	1	1	1
F2D3G9	Predicted protein OS=Hordeum vulgare var. distichum PE=2 SV=1	68	4	7	0	1	3	3	4	6	0	1	2	3	0.0894	0.133	0	0.0185	0.0472	0.0793	1	1	0	0.92	1	1
F2D3Q4	Predicted protein OS=Hordeum vulgare var. distichum PE=2 SV=1	15	15	18	9	10	11	16	8	8	7	7	6	10	0.478	0.478	0.463	0.463	0.41	0.537	1	1	1	1	1	1
F2D3S4	Predicted protein OS=Hordeum vulgare var. distichum PE=2 SV=1	62	2	4	24	18	28	35	2	4	19	16	20	21	0.0516	0.101	0.484	0.388	0.571	0.621	1	1	1	1	1	1
F2D3S8	Serine hydroxymethyltransferase OS=Hordeum vulgare var. distichum PE=2 SV=1	56	15	13	0	3	19	21	11	11	0	3	17	16	0.324	0.337	0	0.0863	0.49	0.431	1	1	0.67	1	1	1
F2D3T2	Predicted protein OS=Hordeum vulgare var. distichum PE=2 SV=1	18	4	4	2	2	8	9	3	3	2	2	5	5	0.281	0.281	0.192	0.204	0.383	0.503	1	1	1	1	1	1
F2D426	Predicted protein OS=Hordeum vulgare var. distichum PE=2 SV=1	23	1	1	1	2	1	1	1	1	1	2	1	1	0.0487	0.0487	0.0487	0.124	0.0487	0.0487	1	0.99	1	1	0.99	1
F2D465	Predicted protein OS=Hordeum vulgare var. distichum PE=2 SV=1	25	2	3	7	9	9	8	2	3	6	6	6	6	0.0873	0.114	0.345	0.38	0.301	0.345	1	1	1	1	1	1
F2D4I3	Predicted protein OS=Hordeum vulgare var. distichum PE=2 SV=1	25	3	4	0	3	7	4	2	2	0	2	3	2	0.191	0.123	0	0.123	0.191	0.123	1	1	0	1	1	1
F2D4I4	Delta-aminolevulinic acid dehydratase OS=Hordeum vulgare var. distichum PE=2 SV=1	46	2	2	1	3	3	4	2	2	1	3	3	4	0.0609	0.0609	0.0375	0.096	0.096	0.166	1	1	1	1	1	1
F2D4K0	Predicted protein OS=Hordeum vulgare var. distichum PE=2 SV=1	55	12	12	5	5	12	12	10	12	4	5	12	11	0.339	0.376	0.176	0.218	0.39	0.35	1	1	1	1	1	1
F2D4K3	Histone H2A OS=Hordeum vulgare var. distichum PE=2 SV=1	14	4	4	2	3	4	4	2	2	0	1	1	1	0.289	0.341	0.0667	0.237	0.237	0.237	1	1	0.08	0.97	0.71	1
F2D4L0	Predicted protein OS=Hordeum vulgare var. distichum PE=2 SV=1	24	36	27	19	17	33	33	8	9	8	9	6	9	0.612	0.678	0.612	0.678	0.439	0.678	1	1	1	1	1	1
F2D4Z0	Predicted protein OS=Hordeum vulgare var. distichum PE=2 SV=1	67	2	1	1	0	3	0	2	1	1	0	3	0	0.0717	0.0407	0.0212	0	0.112	0	1	0.6	1	0	1	0.49
F2D540	Branched-chain-amino-acid aminotransferase OS=Hordeum vulgare var. distichum PE=2 SV=1	44	2	2	2	0	1	2	2	2	2	0	1	2	0.102	0.0561	0.0561	0	0.0317	0.0561	1	1	1	0.64	0.89	1
F2D558	Predicted protein OS=Hordeum vulgare var. distichum PE=2 SV=1	19	17	13	10	9	16	11	9	9	5	7	8	7	0.518	0.518	0.241	0.371	0.471	0.459	1	1	1	1	1	1
F2D5B1	Predicted protein OS=Hordeum vulgare var. distichum PE=2 SV=1	11	2	2	1	1	3	4	2	2	1	1	2	3	0.263	0.263	0.147	0.147	0.263	0.389	1	1	0.99	0.99	1	1
F2D5K9	Predicted protein OS=Hordeum vulgare var. distichum PE=2 SV=1	40	2	1	1	1	0	1	2	1	1	1	0	1	0.0732	0.0244	0.0244	0.0244	0	0.0244	1	0.99	1	0.78	0	0.97
F2D5L5	Predicted protein OS=Hordeum vulgare var. distichum PE=2 SV=1	27	34	29	5	5	38	37	9	10	3	3	10	9	0.737	0.781	0.243	0.215	0.765	0.737	1	1	1	1	1	1
F2D5M0	Predicted protein OS=Hordeum vulgare var. distichum PE=2 SV=1	46	20	14	7	7	30	28	11	10	7	6	14	13	0.427	0.362	0.25	0.216	0.553	0.544	1	1	1	1	1	1
F2D5P0	Peptidyl-prolyl cis-trans isomerase OS=Hordeum vulgare var. distichum PE=2 SV=1	54	4	3	1	1	3	2	4	3	1	1	3	2	0.12	0.071	0.0223	0.0223	0.0994	0.0487	1	1	0.98	1	1	1
F2D5Q2	Predicted protein OS=Hordeum vulgare var. distichum PE=2 SV=1	36	5	4	0	0	4	4	2	2	0	0	1	1	0.153	0.153	0	0	0.116	0.116	1	1	0.23	0	1	0.99
F2D5X4	Golgi apparatus membrane protein TVP23 OS=Hordeum vulgare var. distichum PE=2 SV=1	21	2	1	1	1	2	1	2	1	1	1	2	1	0.134	0.0753	0.0753	0.0753	0.134	0.0753	1	0.99	0.99	0.99	1	0.99
F2D5Z0	Predicted protein OS=Hordeum vulgare var. distichum PE=2 SV=1	39	56	44	10	14	57	66	19	18	8	9	18	20	0.744	0.721	0.437	0.468	0.744	0.736	1	1	1	1	1	1
F2D614	Predicted protein OS=Hordeum vulgare var. distichum PE=2 SV=1	81	2	1	7	8	2	2	2	1	4	5	2	2	0.0587	0.036	0.108	0.132	0.0641	0.0641	1	1	1	1	1	1
F2D621	Predicted protein OS=Hordeum vulgare var. distichum PE=2 SV=1	24	2	2	1	1	2	2	2	2	1	1	2	2	0.13	0.13	0.0391	0.0391	0.13	0.0913	1	1	0.99	0.99	1	1
F2D643	Predicted protein OS=Hordeum vulgare var. distichum PE=2 SV=1	50	11	9	8	5	6	8	10	8	7	5	5	7	0.302	0.252	0.191	0.154	0.163	0.217	1	1	1	1	1	1
F2D663	Predicted protein OS=Hordeum vulgare var. distichum PE=2 SV=1	24	2	2	2	1	2	1	2	2	2	1	2	1	0.119	0.119	0.119	0.0639	0.119	0.0639	1	1	1	1	1	0.99
F2D692	Predicted protein OS=Hordeum vulgare var. distichum PE=2 SV=1	39	22	12	3	3	31	25	11	6	3	3	11	11	0.564	0.306	0.108	0.125	0.575	0.561	1	1	1	1	1	1
F2D6A6	Predicted protein OS=Hordeum vulgare var. distichum PE=2 SV=1	51	4	3	2	2	3	1	3	2	1	1	2	1	0.105	0.0752	0.0319	0.0319	0.0752	0.0319	1	1	0.99	0.99	1	0.99
F2D6C1	Predicted protein OS=Hordeum vulgare var. distichum PE=2 SV=1	52	11	8	3	4	11	12	10	8	3	4	9	9	0.353	0.29	0.0668	0.102	0.34	0.322	1	1	1	1	1	1
F2D6E2	Predicted protein OS=Hordeum vulgare var. distichum PE=2 SV=1	36	32	24	9	8	38	37	14	11	5	7	14	13	0.743	0.612	0.394	0.358	0.743	0.719	1	1	1	1	1	1
F2D6F6	Predicted protein OS=Hordeum vulgare var. distichum PE=2 SV=1	10	8	6	4	5	4	6	3	3	2	3	2	3	0.337	0.348	0.261	0.348	0.261	0.348	1	1	1	1	1	1
F2D6I8	Glyceraldehyde-3-phosphate dehydrogenase OS=Hordeum vulgare var. distichum PE=2 SV=1	37	123	97	83	98	113	106	23	23	20	19	21	21	0.685	0.706	0.626	0.605	0.712	0.65	1	1	1	1	1	1
F2D6L7	Nicalin OS=Hordeum vulgare var. distichum PE=2 SV=1	61	8	8	3	4	8	8	6	5	3	4	5	5	0.175	0.115	0.0685	0.0973	0.115	0.115	1	1	1	1	1	1
F2D6R2	Serine/threonine-protein phosphatase OS=Hordeum vulgare var. distichum PE=2 SV=1	35	1	1	0	1	3	3	1	0	0	0	1	2	0.0817	0.0261	0	0.0261	0.108	0.154	0.83	0.52	0.19	0.12	0.73	1
F2D6X8	Predicted protein OS=Hordeum vulgare var. distichum PE=2 SV=1	39	16	16	3	4	26	27	14	12	3	4	13	15	0.681	0.597	0.117	0.156	0.597	0.622	1	1	1	1	1	1
F2D702	Predicted protein OS=Hordeum vulgare var. distichum PE=2 SV=1	23	12	13	8	9	16	11	3	3	1	1	4	2	0.421	0.379	0.277	0.277	0.385	0.333	1	1	0.99	1	1	1
F2D779	Methyltransferase OS=Hordeum vulgare var. distichum PE=2 SV=1	39	9	6	0	0	4	5	8	6	0	0	4	5	0.311	0.247	0	0	0.163	0.209	1	1	0.13	0	1	1
F2D7I4	Predicted protein OS=Hordeum vulgare var. distichum PE=2 SV=1	24	1	2	0	0	1	3	1	2	0	0	1	3	0.0855	0.124	0	0	0.0855	0.214	1	1	0	0.12	1	1
F2D811	Predicted protein OS=Hordeum vulgare var. distichum PE=2 SV=1	44	2	2	1	1	8	7	2	2	1	1	6	6	0.0891	0.0668	0.0421	0.0545	0.228	0.203	1	1	1	0.77	1	1
F2D829	Predicted protein OS=Hordeum vulgare var. distichum PE=2 SV=1	75	7	6	21	24	8	9	6	5	14	16	8	8	0.14	0.0997	0.237	0.358	0.134	0.149	1	1	1	1	1	1
F2D861	Predicted protein OS=Hordeum vulgare var. distichum PE=2 SV=1	16	14	12	4	5	12	15	5	5	2	4	6	6	0.408	0.408	0.268	0.331	0.408	0.408	1	1	1	1	1	1
F2D868	Predicted protein OS=Hordeum vulgare var. distichum PE=2 SV=1	90	6	6	4	5	10	10	5	5	4	4	8	8	0.0886	0.0936	0.0674	0.0936	0.191	0.164	1	1	1	1	1	1
F2D884	Predicted protein OS=Hordeum vulgare var. distichum PE=2 SV=1	71	102	91	66	64	86	96	32	30	28	25	31	34	0.635	0.621	0.564	0.583	0.641	0.702	1	1	1	1	1	1
F2D894	Proteasome subunit alpha type OS=Hordeum vulgare var. distichum PE=2 SV=1	31	10	8	6	3	8	8	6	6	4	3	5	5	0.264	0.271	0.181	0.135	0.233	0.236	1	1	1	1	1	1
F2D8E6	Predicted protein OS=Hordeum vulgare var. distichum PE=2 SV=1	29	18	8	2	2	11	16	12	6	2	2	10	12	0.52	0.307	0.0794	0.065	0.419	0.52	1	1	1	1	1	1
F2D8H2	Cysteine synthase OS=Hordeum vulgare var. distichum PE=2 SV=1	41	6	7	1	1	6	5	5	6	1	1	5	5	0.188	0.254	0.0386	0.0591	0.195	0.201	1	1	0.99	1	1	1
F2D8I9	Predicted protein OS=Hordeum vulgare var. distichum PE=2 SV=1	31	3	3	3	4	5	3	3	3	3	4	5	2	0.185	0.182	0.182	0.233	0.295	0.134	1	1	1	1	1	1
F2D8Q3	ATP-dependent Clp protease proteolytic subunit OS=Hordeum vulgare var. distichum PE=2 SV=1	32	2	1	2	1	2	3	2	1	2	1	2	2	0.0967	0.0233	0.0967	0.0733	0.0967	0.0967	1	0.98	1	0.99	1	1
F2D8Y6	Predicted protein OS=Hordeum vulgare var. distichum PE=2 SV=1	60	9	0	0	0	0	5	2	0	0	0	0	1	0.197	0	0	0	0	0.121	1	0	0	0	0	0.99
F2D961	Lipoxygenase OS=Hordeum vulgare var. distichum PE=2 SV=1	97	173	133	11	13	166	161	54	50	8	9	53	55	0.736	0.672	0.102	0.11	0.716	0.742	1	1	1	1	1	1
F2D9B2	Predicted protein OS=Hordeum vulgare var. distichum PE=2 SV=1	61	4	5	4	4	0	2	4	5	4	4	0	2	0.103	0.101	0.089	0.113	0	0.0479	1	1	1	1	0.52	1
F2DA15	Predicted protein OS=Hordeum vulgare var. distichum PE=2 SV=1	44	3	1	1	2	3	3	3	1	1	2	3	3	0.0977	0.0372	0.0279	0.0512	0.0884	0.102	1	1	0.98	1	1	1
F2DA67	Peptidyl-prolyl cis-trans isomerase OS=Hordeum vulgare var. distichum PE=2 SV=1	16	1	2	1	2	1	2	1	2	1	2	1	1	0.195	0.273	0.195	0.273	0.195	0.195	0.98	1	0.99	1	0.99	0.99
F2DA79	Aminoacylase-1 OS=Hordeum vulgare var. distichum PE=2 SV=1	49	2	2	2	2	4	2	2	2	2	2	3	2	0.0579	0.0579	0.0579	0.0579	0.0958	0.0579	1	1	1	1	1	1
F2DAK3	Predicted protein OS=Hordeum vulgare var. distichum PE=2 SV=1	24	16	16	14	12	13	13	11	9	8	7	8	9	0.416	0.352	0.333	0.301	0.306	0.352	1	1	1	1	1	1
F2DAL6	Predicted protein OS=Hordeum vulgare var. distichum PE=2 SV=1	15	4	6	4	5	4	5	2	3	1	2	2	2	0.336	0.522	0.246	0.321	0.336	0.388	1	1	1	1	1	1
F2DB00	Predicted protein OS=Hordeum vulgare var. distichum PE=2 SV=1	31	10	10	6	5	4	3	6	7	4	4	4	3	0.375	0.414	0.263	0.218	0.235	0.204	1	1	1	1	1	1
F2DB02	Predicted protein OS=Hordeum vulgare var. distichum PE=2 SV=1	73	25	23	11	13	18	17	10	9	3	3	8	9	0.343	0.279	0.159	0.206	0.283	0.273	1	1	1	1	1	1
F2DBD1	Predicted protein OS=Hordeum vulgare var. distichum PE=2 SV=1	24	11	11	6	9	12	9	9	8	5	7	9	8	0.374	0.34	0.277	0.277	0.413	0.369	1	1	1	1	1	1
F2DBD4	Predicted protein OS=Hordeum vulgare var. distichum PE=2 SV=1	35	33	23	10	12	22	24	12	11	8	9	10	11	0.619	0.594	0.394	0.431	0.581	0.594	1	1	1	1	1	1
F2DBD5	Predicted protein OS=Hordeum vulgare var. distichum PE=2 SV=1	22	13	11	3	4	13	15	5	4	2	2	5	5	0.431	0.377	0.172	0.172	0.431	0.431	1	1	1	1	1	1
F2DBR1	Predicted protein OS=Hordeum vulgare var. distichum PE=2 SV=1	25	2	0	0	0	3	1	2	0	0	0	2	1	0.154	0	0	0	0.154	0.11	1	0.53	0	0	1	0.8
F2DBW7	Predicted protein OS=Hordeum vulgare var. distichum PE=2 SV=1	12	7	8	2	3	6	6	4	4	2	2	3	3	0.391	0.391	0.209	0.209	0.218	0.218	1	1	1	1	1	1
F2DBZ5	Predicted protein OS=Hordeum vulgare var. distichum PE=2 SV=1	42	1	2	0	0	0	1	1	2	0	0	0	1	0.0622	0.0946	0	0	0	0.0324	1	1	0	0	0	0.97
F2DC01	Carboxypeptidase OS=Hordeum vulgare var. distichum PE=2 SV=1	52	1	3	0	2	2	2	1	2	0	1	2	2	0.0389	0.0713	0	0.0691	0.0648	0.0648	1	1	0	0.85	1	1
F2DC47	Glutamate decarboxylase OS=Hordeum vulgare var. distichum PE=2 SV=1	54	30	17	10	16	34	31	10	8	7	11	13	12	0.422	0.361	0.217	0.404	0.436	0.436	1	1	1	1	1	1
F2DC68	Predicted protein OS=Hordeum vulgare var. distichum PE=2 SV=1	86	1	1	1	3	0	0	1	1	1	3	0	0	0.0166	0.0166	0.0166	0.0713	0	0	1	0.99	1	1	0.97	0.88
F2DC79	Predicted protein OS=Hordeum vulgare var. distichum PE=2 SV=1	32	9	8	3	3	19	19	6	6	3	3	11	11	0.336	0.298	0.121	0.166	0.533	0.533	1	1	1	1	1	1
F2DCE8	Predicted protein OS=Hordeum vulgare var. distichum PE=2 SV=1	49	5	5	6	2	8	9	5	5	6	2	7	8	0.126	0.158	0.176	0.0503	0.206	0.231	1	1	1	1	1	1
F2DCK0	Predicted protein OS=Hordeum vulgare var. distichum PE=2 SV=1	54	68	51	20	21	72	67	2	2	2	2	2	3	0.709	0.725	0.568	0.578	0.727	0.787	1	1	1	1	1	1
F2DCT3	Predicted protein OS=Hordeum vulgare var. distichum PE=2 SV=1	67	38	31	7	8	36	33	16	14	5	6	18	16	0.494	0.407	0.159	0.188	0.518	0.398	1	1	1	1	1	1
F2DDH6	Predicted protein OS=Hordeum vulgare var. distichum PE=2 SV=1	68	3	2	0	0	5	5	3	2	0	0	5	5	0.0628	0.0467	0	0	0.134	0.134	1	1	0.05	0.23	1	1
F2DDK6	Predicted protein OS=Hordeum vulgare var. distichum PE=2 SV=1	96	17	19	4	6	16	18	11	13	4	4	10	12	0.278	0.328	0.0665	0.094	0.228	0.284	1	1	1	1	1	1
F2DDM9	Predicted protein OS=Hordeum vulgare var. distichum PE=2 SV=1	45	18	17	3	3	24	19	11	10	3	2	16	11	0.353	0.336	0.158	0.0911	0.518	0.388	1	1	1	1	1	1
F2DDP8	Predicted protein OS=Hordeum vulgare var. distichum PE=2 SV=1	35	0	1	0	0	2	1	0	1	0	0	2	1	0	0.0833	0	0	0.151	0.0679	0.25	0.65	0.69	0.3	1	0.98
F2DDR9	Hexokinase OS=Hordeum vulgare var. distichum GN=HXK5 PE=2 SV=1	55	22	15	6	6	17	17	17	14	6	6	15	14	0.576	0.465	0.185	0.215	0.462	0.448	1	1	1	1	1	1
F2DDU3	Predicted protein OS=Hordeum vulgare var. distichum PE=2 SV=1	26	3	0	2	3	3	1	3	0	2	3	3	1	0.223	0	0.223	0.279	0.191	0.0398	1	0.44	1	1	1	1
F2DDV2	Predicted protein OS=Hordeum vulgare var. distichum PE=2 SV=1	33	2	3	24	27	5	4	2	3	11	13	5	4	0.155	0.12	0.513	0.563	0.259	0.222	1	1	1	1	1	1
F2DDV8	Predicted protein OS=Hordeum vulgare var. distichum PE=2 SV=1	17	5	4	2	2	4	8	2	2	1	1	2	3	0.152	0.152	0.0949	0.0949	0.152	0.209	1	1	1	1	1	1
F2DDY1	Predicted protein OS=Hordeum vulgare var. distichum PE=2 SV=1	29	6	4	0	0	2	1	6	4	0	0	2	1	0.287	0.181	0	0	0.102	0.034	1	1	0	0	1	1
F2DDZ1	Predicted protein OS=Hordeum vulgare var. distichum PE=2 SV=1	46	1	0	1	2	0	0	1	0	1	2	0	0	0.0195	0	0.0365	0.0657	0	0	0.86	0.32	1	1	0.61	0.42
F2DE60	Predicted protein OS=Hordeum vulgare var. distichum PE=2 SV=1	23	5	5	4	4	5	5	5	4	4	4	5	5	0.305	0.248	0.262	0.262	0.3	0.295	1	1	1	1	1	1
F2DE61	Predicted protein OS=Hordeum vulgare var. distichum PE=2 SV=1	45	2	5	0	1	5	4	2	4	0	1	4	4	0.0883	0.108	0	0.0353	0.161	0.157	1	1	0.1	0.94	1	1
F2DE85	Predicted protein OS=Hordeum vulgare var. distichum PE=2 SV=1	43	6	4	0	1	7	8	5	4	0	1	6	7	0.246	0.221	0	0.0385	0.274	0.372	1	1	0	0.87	1	1
F2DE98	Predicted protein OS=Hordeum vulgare var. distichum PE=2 SV=1	74	6	6	0	0	3	3	5	4	0	0	3	3	0.131	0.0884	0	0	0.0701	0.064	1	1	0.54	0.08	1	1
F2DED2	Predicted protein OS=Hordeum vulgare var. distichum PE=2 SV=1	46	2	0	0	0	1	1	2	0	0	0	1	1	0.0913	0	0	0	0.0697	0.0697	1	0.78	0.46	0	1	0.56
F2DED9	Predicted protein OS=Hordeum vulgare var. distichum PE=2 SV=1	36	19	17	9	11	16	14	11	11	7	10	12	11	0.407	0.407	0.257	0.385	0.446	0.407	1	1	1	1	1	1
F2DEH9	Predicted protein OS=Hordeum vulgare var. distichum PE=2 SV=1	63	5	5	1	1	7	7	4	3	1	1	4	6	0.107	0.0864	0.0242	0.0242	0.1	0.121	1	1	0.99	0.99	1	1
F2DEK7	Predicted protein OS=Hordeum vulgare var. distichum PE=2 SV=1	23	6	7	2	7	7	7	6	6	2	6	6	5	0.408	0.408	0.117	0.422	0.456	0.359	1	1	1	1	1	1
F2DET3	Serine hydroxymethyltransferase OS=Hordeum vulgare var. distichum PE=2 SV=1	51	66	47	15	15	77	84	22	20	9	11	20	22	0.72	0.65	0.325	0.386	0.686	0.641	1	1	1	1	1	1
F2DEW2	Predicted protein OS=Hordeum vulgare var. distichum PE=2 SV=1	45	4	2	1	1	4	3	4	2	1	1	4	3	0.201	0.0802	0.0326	0.0326	0.201	0.13	1	1	1	0.99	1	1
F2DEW5	Predicted protein OS=Hordeum vulgare var. distichum PE=2 SV=1	62	31	27	13	15	31	23	21	20	10	10	20	16	0.525	0.518	0.247	0.223	0.47	0.378	1	1	1	1	1	1
F2DEZ2	Predicted protein OS=Hordeum vulgare var. distichum PE=2 SV=1	84	0	0	1	2	0	0	0	0	1	2	0	0	0	0	0.0156	0.056	0	0	0	0	1	1	0.05	0
F2DF63	Predicted protein OS=Hordeum vulgare var. distichum PE=2 SV=1	42	0	0	0	0	3	3	0	0	0	0	3	3	0	0	0	0	0.0909	0.0909	0	0	0.14	0.07	1	1
F2DFQ4	Predicted protein OS=Hordeum vulgare var. distichum PE=2 SV=1	17	3	2	3	3	3	2	3	2	3	3	3	2	0.242	0.196	0.248	0.248	0.242	0.196	1	1	1	1	1	1
F2DFW6	Predicted protein OS=Hordeum vulgare var. distichum PE=2 SV=1	78	1	2	0	0	2	2	1	2	0	0	2	2	0.0187	0.0502	0	0	0.0387	0.0531	0.99	1	0	0.71	1	1
F2DFW9	Predicted protein OS=Hordeum vulgare var. distichum PE=2 SV=1	86	3	1	1	1	1	1	2	1	1	1	1	1	0.0306	0.0167	0.00974	0.00974	0.0167	0.00974	1	1	0.69	0.96	0.84	0.65
F2DFX6	Predicted protein OS=Hordeum vulgare var. distichum PE=2 SV=1	42	2	2	1	2	2	3	2	2	1	2	2	3	0.0649	0.0649	0.0312	0.0649	0.0649	0.0909	1	1	1	1	1	1
F2DG78	Predicted protein OS=Hordeum vulgare var. distichum PE=2 SV=1	45	3	3	0	2	7	5	3	3	0	2	4	4	0.173	0.113	0	0.0898	0.229	0.203	1	1	0.95	1	1	1
F2DGG0	Peroxidase OS=Hordeum vulgare var. distichum PE=2 SV=1	36	5	6	0	0	6	3	5	6	0	0	5	3	0.213	0.216	0	0	0.156	0.168	1	1	0.19	0	1	1
F2DGG1	Predicted protein OS=Hordeum vulgare var. distichum PE=2 SV=1	60	17	15	10	11	18	13	5	6	5	4	6	5	0.264	0.271	0.234	0.204	0.34	0.258	1	1	1	1	1	1
F2DGN0	Predicted protein OS=Hordeum vulgare var. distichum PE=2 SV=1	39	3	4	0	0	0	0	2	4	0	0	0	0	0.0763	0.136	0	0	0	0	1	1	0	0	0.06	0.67
F2DGU9	Predicted protein OS=Hordeum vulgare var. distichum PE=2 SV=1	26	1	1	0	0	2	0	1	1	0	0	2	0	0.0591	0.0591	0	0	0.0844	0	1	0.99	0	0	1	0.31
F2DGV1	Predicted protein OS=Hordeum vulgare var. distichum PE=2 SV=1	102	1	3	1	4	3	1	1	3	1	4	3	1	0.0143	0.0419	0.00991	0.0617	0.043	0.0121	1	1	1	1	1	1
F2DGV9	Predicted protein OS=Hordeum vulgare var. distichum PE=2 SV=1	59	0	2	0	0	1	0	0	2	0	0	1	0	0	0.0403	0	0	0.0192	0	0.36	1	0.43	0.53	0.99	0.81
F2DH57	Predicted protein OS=Hordeum vulgare var. distichum PE=2 SV=1	65	23	21	19	22	18	16	16	16	14	19	14	15	0.342	0.378	0.33	0.411	0.304	0.36	1	1	1	1	1	1
F2DHB9	Predicted protein OS=Hordeum vulgare var. distichum PE=2 SV=1	14	0	2	1	1	0	1	0	2	1	1	0	1	0	0.2	0.108	0.108	0	0.108	0	1	0.96	0.98	0.24	0.99
F2DHC4	Predicted protein OS=Hordeum vulgare var. distichum PE=2 SV=1	28	2	2	3	4	4	4	2	2	3	4	3	4	0.102	0.102	0.158	0.192	0.158	0.302	1	1	1	1	1	1
F2DHD8	Predicted protein OS=Hordeum vulgare var. distichum PE=2 SV=1	78	4	5	0	2	5	7	4	4	0	2	5	6	0.079	0.0889	0	0.0268	0.0917	0.126	1	1	0	1	1	1
F2DHT5	Predicted protein OS=Hordeum vulgare var. distichum PE=2 SV=1	17	1	1	0	0	4	2	1	1	0	0	3	2	0.0839	0.0839	0	0	0.394	0.239	1	1	0	0	1	1
F2DHZ5	Predicted protein OS=Hordeum vulgare var. distichum PE=2 SV=1	41	0	0	12	12	1	1	0	0	8	9	1	1	0	0	0.379	0.39	0.0352	0.0352	0	0.08	1	1	1	0.99
F2DI09	V-type proton ATPase subunit F OS=Hordeum vulgare var. distichum PE=2 SV=1	14	10	10	4	3	9	15	6	6	3	3	6	6	0.762	0.762	0.315	0.315	0.762	0.762	1	1	1	1	1	1
F2DI89	Glycosyltransferase OS=Hordeum vulgare var. distichum PE=2 SV=1	52	4	2	0	0	2	1	3	1	0	0	2	1	0.114	0.0467	0	0	0.0955	0.0467	1	0.98	0	0	1	0.99
F2DIA6	Predicted protein OS=Hordeum vulgare var. distichum PE=2 SV=1	52	5	5	1	1	2	5	5	5	1	1	2	5	0.158	0.158	0.0256	0.0256	0.081	0.158	1	1	1	0.99	1	1
F2DIC8	Predicted protein OS=Hordeum vulgare var. distichum PE=2 SV=1	39	109	90	39	45	109	107	21	20	16	18	21	20	0.697	0.669	0.646	0.62	0.686	0.669	1	1	1	1	1	1
F2DIF3	Predicted protein OS=Hordeum vulgare var. distichum PE=2 SV=1	106	20	15	6	6	14	16	18	14	5	6	13	15	0.29	0.24	0.0892	0.103	0.218	0.258	1	1	1	1	1	1
F2DIF8	Predicted protein OS=Hordeum vulgare var. distichum PE=2 SV=1	68	1	2	12	14	1	0	1	2	8	9	1	0	0.0386	0.0563	0.222	0.244	0.0354	0	1	1	1	1	0.98	0.38
F2DIP0	Predicted protein OS=Hordeum vulgare var. distichum PE=2 SV=1	133	14	10	3	4	8	6	12	10	3	4	8	6	0.174	0.154	0.029	0.0375	0.113	0.0887	1	1	1	1	1	1
F2DIT7	Predicted protein OS=Hordeum vulgare var. distichum PE=2 SV=1	20	12	10	8	8	13	9	3	1	3	3	3	3	0.471	0.314	0.314	0.331	0.477	0.419	1	1	1	1	1	1
F2DIV0	Predicted protein OS=Hordeum vulgare var. distichum PE=2 SV=1	25	5	4	6	5	4	2	1	1	3	3	1	1	0.104	0.104	0.23	0.23	0.108	0.104	1	0.97	1	1	1	0.98
F2DJ52	Carboxypeptidase OS=Hordeum vulgare var. distichum PE=2 SV=1	54	0	0	5	8	0	0	0	0	5	6	0	0	0	0	0.16	0.246	0	0	0	0	1	1	0	0
F2DJ91	Predicted protein OS=Hordeum vulgare var. distichum PE=2 SV=1	12	2	1	2	2	2	4	2	1	1	2	2	3	0.318	0.234	0.234	0.234	0.234	0.318	1	0.99	0.99	1	1	1
F2DJC5	Predicted protein OS=Hordeum vulgare var. distichum PE=2 SV=1	26	16	9	17	17	5	4	10	6	12	11	4	4	0.475	0.364	0.475	0.47	0.309	0.309	1	1	1	1	1	1
F2DJK1	Predicted protein OS=Hordeum vulgare var. distichum PE=2 SV=1	43	0	0	0	0	1	2	0	0	0	0	1	2	0	0	0	0	0.0456	0.137	0.28	0	0	0	1	1
F2DJR2	Predicted protein OS=Hordeum vulgare var. distichum PE=2 SV=1	58	1	1	0	0	3	3	1	1	0	0	3	3	0.0528	0.0208	0	0	0.0679	0.0962	0.84	0.95	0.56	0.08	1	1
F2DJR4	Predicted protein OS=Hordeum vulgare var. distichum PE=2 SV=1	27	23	17	9	8	31	29	13	11	8	7	15	17	0.613	0.594	0.41	0.457	0.648	0.68	1	1	1	1	1	1
F2DJW8	Predicted protein OS=Hordeum vulgare var. distichum PE=2 SV=1	44	5	7	2	4	5	4	4	6	2	4	4	4	0.131	0.196	0.0696	0.129	0.137	0.134	1	1	1	1	1	1
F2DKD7	Pyruvate dehydrogenase E1 component subunit alpha OS=Hordeum vulgare var. distichum PE=2 SV=1	43	9	5	4	5	9	9	5	4	2	3	5	5	0.268	0.189	0.12	0.163	0.268	0.268	1	1	0.99	1	1	1
F2DKE7	Beta-galactosidase OS=Hordeum vulgare var. distichum PE=2 SV=1	92	3	2	1	5	0	0	3	2	1	5	0	0	0.0821	0.0375	0.0234	0.13	0	0	1	1	1	1	0	0
F2DKP3	Beta-adaptin-like protein OS=Hordeum vulgare var. distichum PE=2 SV=1	99	15	11	1	4	12	11	10	10	1	4	8	10	0.209	0.164	0.0111	0.0846	0.176	0.207	1	1	1	1	1	1
F2DKX5	Malate dehydrogenase OS=Hordeum vulgare var. distichum PE=2 SV=1	37	2	2	4	5	2	0	1	1	3	3	1	0	0.106	0.106	0.193	0.212	0.106	0	0.99	1	1	1	0.99	0.08
F2DLC2	Proteasome subunit alpha type OS=Hordeum vulgare var. distichum PE=2 SV=1	26	10	12	4	6	13	12	6	7	3	5	8	7	0.414	0.46	0.274	0.405	0.654	0.422	1	1	1	1	1	1
F2DLD7	Protein YIPF OS=Hordeum vulgare var. distichum PE=2 SV=1	32	1	2	1	1	3	2	1	2	1	1	3	2	0.0586	0.0897	0.031	0.031	0.148	0.0862	1	1	0.99	0.99	1	1
F2DLL1	Proteasome subunit beta type OS=Hordeum vulgare var. distichum PE=2 SV=1	23	3	3	3	2	4	5	2	2	3	2	2	3	0.176	0.176	0.245	0.157	0.176	0.245	1	1	1	1	1	1
F2DLR6	Predicted protein OS=Hordeum vulgare var. distichum PE=2 SV=1	58	2	1	0	1	3	3	2	1	0	1	3	3	0.0518	0.0296	0	0.024	0.0684	0.0721	1	1	0.06	1	1	1
F2DM10	Predicted protein OS=Hordeum vulgare var. distichum PE=2 SV=1	26	3	3	0	0	1	0	3	2	0	0	1	0	0.201	0.094	0	0	0.0513	0	1	1	0	0	0.98	0
F2DMD8	12-oxophytodienoic acid reductase 2 OS=Hordeum vulgare var. distichum GN=OPR2 PE=2 SV=1	41	4	4	2	3	3	2	3	3	2	3	3	2	0.142	0.164	0.115	0.15	0.175	0.115	1	1	1	1	1	1
F2DMI6	Predicted protein OS=Hordeum vulgare var. distichum PE=2 SV=1	17	6	6	10	11	9	7	4	4	5	4	4	4	0.433	0.433	0.488	0.433	0.433	0.433	1	1	1	1	1	1
F2DML5	Peroxidase OS=Hordeum vulgare var. distichum PE=2 SV=1	36	16	15	3	2	11	12	9	8	2	2	8	8	0.318	0.277	0.0554	0.0554	0.318	0.294	1	1	1	1	1	1
F2DMN9	Predicted protein OS=Hordeum vulgare var. distichum PE=2 SV=1	17	6	3	2	3	4	5	2	1	2	3	1	2	0.304	0.182	0.196	0.378	0.182	0.257	1	0.99	1	1	1	1
F2DMQ8	Predicted protein OS=Hordeum vulgare var. distichum PE=2 SV=1	39	0	0	20	21	0	0	0	0	12	12	0	0	0	0	0.432	0.449	0	0	0.12	0.25	1	1	0.61	0.24
F2DMW4	Predicted protein OS=Hordeum vulgare var. distichum PE=2 SV=1	64	6	2	0	0	2	0	5	2	0	0	2	0	0.173	0.0615	0	0	0.0615	0	1	1	0.4	0.72	1	0.08
F2DND3	Predicted protein OS=Hordeum vulgare var. distichum PE=2 SV=1	47	11	7	2	1	7	8	8	6	2	1	6	5	0.322	0.215	0.0658	0.0227	0.279	0.218	1	1	1	1	1	1
F2DNE8	Predicted protein OS=Hordeum vulgare var. distichum PE=2 SV=1	28	0	1	9	10	11	9	0	1	6	7	8	7	0	0.0474	0.533	0.58	0.704	0.657	0	0.99	1	1	1	1
F2DNH0	Predicted protein OS=Hordeum vulgare var. distichum PE=2 SV=1	13	1	2	0	0	1	2	1	2	0	0	1	2	0.0635	0.198	0	0	0.135	0.198	0.95	1	0	0	0.9	1
F2DNM2	Predicted protein OS=Hordeum vulgare var. distichum PE=2 SV=1	27	7	6	7	9	7	11	7	5	5	6	5	6	0.329	0.235	0.272	0.358	0.276	0.354	1	1	1	1	1	1
F2DNP8	60S ribosomal protein L36 OS=Hordeum vulgare var. distichum PE=2 SV=1	13	3	4	4	4	2	2	3	3	2	2	2	2	0.234	0.207	0.171	0.171	0.171	0.171	1	1	1	1	1	1
F2DNX3	Predicted protein OS=Hordeum vulgare var. distichum PE=2 SV=1	63	1	2	2	4	4	5	1	2	2	3	4	4	0.019	0.0535	0.0587	0.0881	0.1	0.1	0.99	1	1	1	1	1
F2DP49	Predicted protein OS=Hordeum vulgare var. distichum PE=2 SV=1	26	4	3	3	3	9	11	3	3	3	3	6	7	0.151	0.151	0.172	0.172	0.324	0.378	1	1	1	1	1	1
F2DPG1	Predicted protein OS=Hordeum vulgare var. distichum PE=2 SV=1	57	17	13	3	3	20	19	13	11	3	3	16	16	0.285	0.279	0.0519	0.0559	0.357	0.381	1	1	1	1	1	1
F2DPP0	Proteasome subunit beta type OS=Hordeum vulgare var. distichum PE=2 SV=1	30	8	9	4	5	9	8	5	7	4	4	6	5	0.312	0.427	0.28	0.28	0.47	0.423	1	1	1	1	1	1
F2DPX6	Predicted protein OS=Hordeum vulgare var. distichum PE=2 SV=1	19	1	1	0	0	4	1	1	1	0	0	2	1	0.0815	0.0543	0	0	0.223	0.0543	1	0.82	0.9	0.1	1	0.99
F2DQ10	Predicted protein OS=Hordeum vulgare var. distichum PE=2 SV=1	98	30	30	20	26	29	31	23	21	16	22	22	22	0.403	0.364	0.28	0.365	0.37	0.367	1	1	1	1	1	1
F2DQ23	Phenylalanine ammonia-lyase OS=Hordeum vulgare var. distichum PE=2 SV=1	76	66	55	1	2	79	81	37	32	1	2	36	41	0.689	0.645	0.0298	0.0341	0.683	0.707	1	1	1	1	1	1
F2DQB4	Histone H2B OS=Hordeum vulgare var. distichum PE=2 SV=1	15	37	44	32	32	47	42	5	7	6	6	6	6	0.355	0.413	0.413	0.413	0.413	0.413	1	1	1	1	1	1
F2DQB8	T-complex protein 1 subunit delta OS=Hordeum vulgare var. distichum PE=2 SV=1	57	17	14	3	4	12	14	11	11	2	4	9	9	0.341	0.386	0.101	0.14	0.255	0.29	1	1	1	1	1	1
F2DQE1	Predicted protein OS=Hordeum vulgare var. distichum PE=2 SV=1	44	1	0	0	0	1	2	1	0	0	0	1	2	0.0543	0	0	0	0.0543	0.0815	0.99	0.27	0	0	0.99	1
F2DQN5	Predicted protein OS=Hordeum vulgare var. distichum PE=2 SV=1	161	1	0	0	0	1	2	1	0	0	0	1	2	0.007	0	0	0	0.0154	0.0224	1	0.59	0.45	0.79	0.93	1
F2DQP5	Annexin OS=Hordeum vulgare var. distichum PE=2 SV=1	35	15	13	5	5	18	17	8	9	3	4	8	11	0.443	0.42	0.217	0.22	0.506	0.5	1	1	1	1	1	1
F2DQQ2	Predicted protein OS=Hordeum vulgare var. distichum PE=2 SV=1	60	4	3	0	0	4	5	4	3	0	0	4	5	0.0901	0.0735	0	0	0.0901	0.121	1	1	0	0	1	1
F2DQW5	Cytochrome b-c1 complex subunit Rieske, mitochondrial OS=Hordeum vulgare var. distichum PE=2 SV=1	30	5	4	1	2	6	5	4	3	1	2	4	4	0.238	0.136	0.0623	0.103	0.176	0.172	1	1	0.71	1	1	1
F2DQX5	Predicted protein (Fragment) OS=Hordeum vulgare var. distichum PE=2 SV=1	44	1	1	3	3	3	3	1	1	3	3	3	3	0.0429	0.0429	0.131	0.117	0.117	0.117	1	0.99	1	1	1	1
F2DQZ9	Predicted protein OS=Hordeum vulgare var. distichum PE=2 SV=1	58	5	3	0	2	4	3	4	3	0	2	4	2	0.132	0.114	0	0.0619	0.114	0.0696	1	1	0.13	1	1	1
F2DR19	Histidinol dehydrogenase, chloroplastic OS=Hordeum vulgare var. distichum PE=2 SV=1	51	3	6	3	2	6	4	3	6	3	2	4	4	0.112	0.183	0.0884	0.0547	0.112	0.135	1	1	1	1	1	1
F2DRI4	Predicted protein OS=Hordeum vulgare var. distichum PE=2 SV=1	56	2	2	0	0	1	2	2	2	0	0	1	2	0.0588	0.0588	0	0	0.0333	0.0569	1	1	0	0	0.73	1
F2DRX2	Predicted protein OS=Hordeum vulgare var. distichum PE=2 SV=1	25	17	13	0	0	11	11	8	8	0	0	7	6	0.426	0.574	0	0	0.543	0.365	1	1	0.29	0	1	1
F2DS63	Predicted protein OS=Hordeum vulgare var. distichum PE=2 SV=1	40	3	3	0	1	3	3	3	3	0	1	3	2	0.121	0.121	0	0.0296	0.111	0.0593	1	1	0.9	1	1	1
F2DS97	Mitogen-activated protein kinase OS=Hordeum vulgare var. distichum PE=2 SV=1	43	2	2	2	1	3	3	2	2	2	1	3	3	0.0902	0.0902	0.0902	0.0477	0.122	0.138	1	1	1	0.9	1	1
F2DSH2	Predicted protein OS=Hordeum vulgare var. distichum PE=2 SV=1	35	0	0	1	2	2	1	0	0	1	2	2	1	0	0	0.0276	0.129	0.104	0.0491	0.77	0.94	0.75	1	1	0.99
F2DSR6	Predicted protein OS=Hordeum vulgare var. distichum PE=2 SV=1	23	9	5	0	0	3	2	6	5	0	0	3	2	0.56	0.486	0	0	0.31	0.13	1	1	0	0.17	1	1
F2DST8	Predicted protein OS=Hordeum vulgare var. distichum PE=2 SV=1	37	4	2	3	2	3	8	4	2	3	2	3	7	0.169	0.0677	0.129	0.0677	0.108	0.323	1	1	1	1	1	1
F2DSU6	Predicted protein OS=Hordeum vulgare var. distichum PE=2 SV=1	36	46	38	24	22	43	41	19	19	15	13	19	19	0.783	0.723	0.623	0.521	0.783	0.783	1	1	1	1	1	1
F2DSV5	Predicted protein OS=Hordeum vulgare var. distichum PE=2 SV=1	25	2	2	5	6	3	7	2	2	5	5	3	6	0.0792	0.0792	0.308	0.304	0.117	0.275	1	1	1	1	1	1
F2DSW5	Predicted protein OS=Hordeum vulgare var. distichum PE=2 SV=1	14	5	2	1	1	3	2	4	2	1	1	2	2	0.333	0.211	0.146	0.065	0.211	0.211	1	1	0.97	0.95	1	1
F2DSZ6	Predicted protein OS=Hordeum vulgare var. distichum PE=2 SV=1	22	4	4	1	1	3	3	3	3	1	1	3	3	0.186	0.186	0.0464	0.0464	0.196	0.186	1	1	1	1	1	1
F2DSZ9	Predicted protein OS=Hordeum vulgare var. distichum PE=2 SV=1	22	1	0	0	0	3	1	1	0	0	0	3	1	0.0545	0	0	0	0.248	0.0693	0.99	0.27	0.28	0.36	1	0.99
F2DT12	Signal recognition particle subunit SRP68 OS=Hordeum vulgare var. distichum PE=2 SV=1	68	5	6	0	1	6	6	5	6	0	1	6	6	0.0982	0.14	0	0.0316	0.123	0.121	1	1	0.88	0.99	1	1
F2DT61	Predicted protein OS=Hordeum vulgare var. distichum PE=2 SV=1	20	2	1	1	0	4	5	2	1	1	0	2	3	0.247	0.0968	0.0968	0	0.247	0.231	1	0.99	0.84	0.15	1	1
F2DT99	Xyloglucan endotransglucosylase/hydrolase OS=Hordeum vulgare var. distichum PE=2 SV=1	31	4	3	0	0	3	4	3	3	0	0	3	4	0.144	0.127	0	0	0.127	0.243	1	1	0	0	1	1
F2DTB2	Triosephosphate isomerase OS=Hordeum vulgare var. distichum PE=2 SV=1	32	9	12	5	7	14	13	7	8	3	5	9	10	0.338	0.361	0.169	0.248	0.427	0.523	1	1	1	1	1	1
F2DTB4	Predicted protein OS=Hordeum vulgare var. distichum PE=2 SV=1	22	3	1	0	1	2	2	2	1	0	1	2	2	0.168	0.0711	0	0.0558	0.127	0.127	1	0.99	0	0.99	1	1
F2DTE6	Predicted protein OS=Hordeum vulgare var. distichum PE=2 SV=1	21	5	4	0	0	5	7	2	1	0	0	2	3	0.254	0.185	0	0	0.254	0.327	1	1	0	0	1	1
F2DTG3	Predicted protein OS=Hordeum vulgare var. distichum PE=2 SV=1	24	0	1	2	2	0	1	0	1	2	2	0	1	0	0.0611	0.144	0.144	0	0.0611	0.5	0.99	1	1	0.35	1
F2DTH4	Predicted protein OS=Hordeum vulgare var. distichum PE=2 SV=1	26	12	11	4	6	11	11	7	6	3	4	8	7	0.286	0.361	0.141	0.203	0.423	0.361	1	1	1	1	1	1
F2DTJ2	Predicted protein OS=Hordeum vulgare var. distichum PE=2 SV=1	25	10	9	6	6	10	11	5	4	3	3	6	5	0.395	0.309	0.251	0.251	0.534	0.408	1	1	1	1	1	1
F2DTJ3	Predicted protein OS=Hordeum vulgare var. distichum PE=2 SV=1	28	1	0	2	2	0	0	1	0	2	2	0	0	0.0567	0	0.101	0.101	0	0	0.98	0.21	1	1	0	0.26
F2DUL4	Predicted protein OS=Hordeum vulgare var. distichum PE=2 SV=1	64	4	3	0	2	3	4	1	1	0	1	1	2	0.0617	0.0617	0	0.0438	0.0487	0.0779	0.99	0.98	0	0.97	1	1
F2DUQ7	Predicted protein OS=Hordeum vulgare var. distichum PE=2 SV=1	33	3	3	12	14	6	8	3	2	4	3	4	5	0.197	0.127	0.382	0.414	0.312	0.424	1	1	1	1	1	1
F2DUY9	Predicted protein OS=Hordeum vulgare var. distichum PE=2 SV=1	17	16	8	6	6	11	12	3	3	2	2	4	4	0.353	0.353	0.229	0.229	0.529	0.529	1	1	1	1	1	1
F2DUZ4	Bifunctional dihydrofolate reductase-thymidylate synthase OS=Hordeum vulgare var. distichum PE=2 SV=1	58	4	3	0	0	0	1	3	3	0	0	0	1	0.064	0.064	0	0	0	0.0213	1	1	0.07	0	0	0.98
F2DV26	Peroxidase OS=Hordeum vulgare var. distichum PE=2 SV=1	34	5	2	0	0	0	0	4	2	0	0	0	0	0.283	0.149	0	0	0	0	1	1	0	0.07	0	0
F2DVJ4	Predicted protein OS=Hordeum vulgare var. distichum PE=2 SV=1	42	5	6	1	2	3	2	5	6	1	2	3	2	0.181	0.181	0.0229	0.0483	0.0941	0.0509	1	1	0.98	1	1	1
F2DVU2	60S ribosomal protein L13 OS=Hordeum vulgare var. distichum PE=2 SV=1	24	21	23	12	12	17	21	11	11	5	5	9	10	0.409	0.413	0.303	0.303	0.399	0.404	1	1	1	1	1	1
F2DW12	Predicted protein OS=Hordeum vulgare var. distichum PE=2 SV=1	20	1	2	2	0	8	9	1	2	2	0	5	5	0.0564	0.108	0.144	0	0.349	0.349	0.99	1	0.99	0.16	1	1
F2DW69	Predicted protein OS=Hordeum vulgare var. distichum PE=2 SV=1	38	1	0	0	1	2	0	1	0	0	1	2	0	0.0417	0	0	0.0556	0.111	0	0.99	0	0	0.97	1	0
F2DW71	Predicted protein OS=Hordeum vulgare var. distichum PE=2 SV=1	32	2	1	0	0	3	3	2	1	0	0	3	3	0.0772	0.0421	0	0	0.116	0.116	1	1	0	0	1	1
F2DWT1	Predicted protein OS=Hordeum vulgare var. distichum PE=2 SV=1	19	7	11	7	7	11	7	6	8	5	5	7	6	0.351	0.393	0.292	0.292	0.393	0.351	1	1	1	1	1	1
F2DX84	Predicted protein OS=Hordeum vulgare var. distichum PE=2 SV=1	38	6	4	1	3	5	4	4	4	1	2	4	3	0.151	0.154	0.0473	0.0828	0.142	0.0947	1	1	0.99	1	1	1
F2DX89	Eukaryotic translation initiation factor 3 subunit J OS=Hordeum vulgare var. distichum PE=2 SV=1	26	2	2	1	3	1	2	2	2	1	3	1	2	0.0957	0.0957	0.0348	0.139	0.0565	0.122	1	1	0.76	1	0.97	1
F2DXR4	Predicted protein OS=Hordeum vulgare var. distichum PE=2 SV=1	19	1	1	15	18	1	1	1	1	5	5	1	1	0.0782	0.0782	0.38	0.38	0.0782	0.0782	0.99	0.99	1	1	0.99	0.99
F2DXZ9	Predicted protein OS=Hordeum vulgare var. distichum PE=2 SV=1	40	1	1	3	2	4	3	1	1	3	2	4	3	0.0194	0.0194	0.0831	0.0582	0.122	0.114	0.96	0.66	1	1	1	1
F2DY31	Predicted protein OS=Hordeum vulgare var. distichum PE=2 SV=1	16	17	13	4	6	11	14	8	7	3	4	5	7	0.594	0.529	0.268	0.435	0.507	0.58	1	1	1	1	1	1
F2DYF1	Predicted protein OS=Hordeum vulgare var. distichum PE=2 SV=1	26	4	2	0	1	4	5	4	2	0	1	4	4	0.206	0.117	0	0.0538	0.206	0.206	1	1	0.2	0.99	1	1
F2DYJ0	Proteasome subunit alpha type OS=Hordeum vulgare var. distichum PE=2 SV=1	27	6	9	5	4	4	8	5	8	3	2	3	7	0.237	0.345	0.133	0.0924	0.141	0.321	1	1	1	1	1	1
F2DYL9	Predicted protein OS=Hordeum vulgare var. distichum PE=2 SV=1	18	2	3	11	12	4	3	1	1	1	3	1	1	0.18	0.224	0.298	0.578	0.298	0.255	0.9	0.67	1	1	0.98	0.98
F2DYM4	Predicted protein OS=Hordeum vulgare var. distichum PE=2 SV=1	36	2	1	0	0	5	1	2	1	0	0	5	1	0.127	0.0423	0	0	0.272	0.0876	1	0.72	0	0	1	1
F2DZ99	Predicted protein OS=Hordeum vulgare var. distichum PE=2 SV=1	23	5	2	3	6	4	2	3	2	2	4	3	2	0.179	0.121	0.112	0.232	0.161	0.121	1	1	1	1	1	1
F2DZM8	Predicted protein OS=Hordeum vulgare var. distichum PE=2 SV=1	77	1	2	0	0	0	0	1	2	0	0	0	0	0.0193	0.0401	0	0	0	0	0.98	1	0.21	0	0.74	0.51
F2DZN2	Diacylglycerol kinase OS=Hordeum vulgare var. distichum PE=2 SV=1	55	1	0	1	2	0	0	1	0	1	2	0	0	0.0159	0	0.0139	0.0657	0	0	0.95	0.4	0.99	1	0.86	0.35
F2DZY3	Predicted protein OS=Hordeum vulgare var. distichum PE=2 SV=1	60	26	25	4	10	20	22	17	14	4	9	16	15	0.485	0.361	0.122	0.257	0.469	0.452	1	1	1	1	1	1
F2E048	Predicted protein OS=Hordeum vulgare var. distichum PE=2 SV=1	32	14	15	10	10	11	9	10	9	8	8	7	6	0.471	0.429	0.367	0.384	0.336	0.291	1	1	1	1	1	1
F2E0P3	Predicted protein OS=Hordeum vulgare var. distichum PE=2 SV=1	15	6	5	7	7	5	3	4	4	4	4	5	3	0.504	0.504	0.504	0.504	0.745	0.365	1	1	1	1	1	1
F2E0P9	Glutamate dehydrogenase OS=Hordeum vulgare var. distichum PE=2 SV=1	44	21	19	5	3	20	19	14	13	5	3	14	14	0.487	0.516	0.156	0.0973	0.526	0.523	1	1	1	1	1	1
F2E0U3	Predicted protein OS=Hordeum vulgare var. distichum PE=2 SV=1	20	29	25	10	12	30	27	2	2	2	2	2	2	0.586	0.436	0.436	0.475	0.475	0.586	1	1	1	1	1	1
F2E128	Predicted protein OS=Hordeum vulgare var. distichum PE=2 SV=1	29	2	3	0	0	3	3	2	3	0	0	3	3	0.107	0.144	0	0	0.144	0.144	1	1	0	0	1	1
F2E168	Predicted protein OS=Hordeum vulgare var. distichum PE=2 SV=1	25	1	0	0	0	1	2	1	0	0	0	1	2	0.0448	0	0	0	0.0538	0.0897	0.97	0	0	0.37	0.99	1
F2E1A0	Predicted protein OS=Hordeum vulgare var. distichum PE=2 SV=1	16	3	1	0	0	0	1	2	1	0	0	0	1	0.287	0.0533	0	0	0	0.0667	1	0.91	0	0.12	0	0.55
F2E256	Predicted protein OS=Hordeum vulgare var. distichum PE=2 SV=1	21	10	10	1	0	8	10	6	7	1	0	5	6	0.48	0.48	0.0833	0	0.328	0.48	1	1	1	0	1	1
F2E2F1	Predicted protein OS=Hordeum vulgare var. distichum PE=2 SV=1	19	6	4	3	3	4	3	5	4	3	3	3	3	0.415	0.354	0.159	0.165	0.165	0.152	1	1	1	1	1	1
F2E2H3	Predicted protein OS=Hordeum vulgare var. distichum PE=2 SV=1	49	1	1	2	1	2	1	1	1	2	1	2	1	0.0229	0.0229	0.0459	0.0229	0.0505	0.0229	0.99	1	1	0.99	1	1
F2E2K8	Predicted protein OS=Hordeum vulgare var. distichum PE=2 SV=1	30	11	5	6	5	9	8	7	5	4	4	6	5	0.428	0.259	0.234	0.234	0.424	0.338	1	1	1	1	1	1
F2E2L5	Predicted protein OS=Hordeum vulgare var. distichum PE=2 SV=1	17	2	4	0	1	2	3	2	4	0	1	2	3	0.142	0.324	0	0.0811	0.169	0.25	1	1	0.43	1	1	1
F2E2W5	Predicted protein OS=Hordeum vulgare var. distichum PE=2 SV=1	29	7	7	1	1	8	7	5	5	1	1	6	6	0.376	0.376	0.0714	0.113	0.489	0.489	1	1	0.99	0.98	1	1
F2E2Z7	Predicted protein OS=Hordeum vulgare var. distichum PE=2 SV=1	27	12	7	7	10	11	9	9	7	6	8	8	8	0.466	0.462	0.291	0.457	0.502	0.502	1	1	1	1	1	1
F2E306	Predicted protein OS=Hordeum vulgare var. distichum PE=2 SV=1	15	2	1	2	2	1	1	2	1	2	2	1	1	0.2	0.114	0.2	0.2	0.114	0.114	1	0.99	1	1	0.99	0.96
F2E325	Predicted protein OS=Hordeum vulgare var. distichum PE=2 SV=1	13	8	7	6	6	7	7	5	4	5	5	5	5	0.592	0.438	0.592	0.592	0.592	0.569	1	1	1	1	1	1
F2E390	Ribosomal protein OS=Hordeum vulgare var. distichum PE=2 SV=1	25	17	18	6	9	13	12	4	3	3	3	3	4	0.366	0.296	0.255	0.255	0.296	0.329	1	1	1	1	1	1
F2E3G7	NADH-cytochrome b5 reductase OS=Hordeum vulgare var. distichum PE=2 SV=1	31	2	2	0	0	2	2	2	2	0	0	2	2	0.122	0.122	0	0	0.115	0.14	1	1	0	0.27	1	1
F2E3I1	Predicted protein OS=Hordeum vulgare var. distichum PE=2 SV=1	29	1	2	0	0	2	1	1	2	0	0	2	1	0.05	0.0893	0	0	0.0964	0.0393	0.99	1	0	0.43	1	0.91
F2E3I5	Ubiquitin-fold modifier-conjugating enzyme 1 OS=Hordeum vulgare var. distichum PE=2 SV=1	20	2	1	1	1	1	2	2	1	1	1	1	2	0.223	0.0652	0.158	0.158	0.0652	0.179	1	0.99	0.91	1	0.99	1
F2E3M1	Predicted protein OS=Hordeum vulgare var. distichum PE=2 SV=1	28	0	0	4	5	2	1	0	0	3	4	2	1	0	0	0.133	0.182	0.0947	0.0492	0	0	1	1	1	1
F2E3N4	Predicted protein OS=Hordeum vulgare var. distichum PE=2 SV=1	66	0	1	2	3	2	0	0	0	2	3	2	0	0	0.0136	0.0374	0.0645	0.0306	0	0	0.35	1	1	1	0.93
F2E3X1	Predicted protein OS=Hordeum vulgare var. distichum PE=2 SV=1	54	0	2	1	0	1	3	0	2	1	0	1	3	0	0.0402	0.0201	0	0.0221	0.0704	0	1	1	0	1	1
F2E474	Ubiquitin carboxyl-terminal hydrolase OS=Hordeum vulgare var. distichum PE=2 SV=1	38	1	1	0	0	2	2	1	1	0	0	2	2	0.0826	0.0708	0	0	0.0826	0.0826	0.97	0.69	0	0.2	1	1
F2E4J5	Predicted protein OS=Hordeum vulgare var. distichum PE=2 SV=1	33	8	4	0	0	8	6	8	4	0	0	8	6	0.247	0.135	0	0	0.247	0.184	1	1	0	0	1	1
F2E4V3	Predicted protein OS=Hordeum vulgare var. distichum PE=2 SV=1	32	8	10	3	2	10	11	7	8	2	2	7	7	0.495	0.502	0.146	0.0906	0.422	0.422	1	1	1	1	1	1
F2E556	Predicted protein OS=Hordeum vulgare var. distichum PE=2 SV=1	17	7	4	3	4	4	4	2	1	1	1	2	1	0.275	0.208	0.107	0.208	0.275	0.208	1	1	0.97	1	1	1
F2E598	Predicted protein OS=Hordeum vulgare var. distichum PE=2 SV=1	17	13	15	11	13	15	12	7	6	6	7	7	6	0.413	0.406	0.406	0.413	0.452	0.406	1	1	1	1	1	1
F2E5P4	NADH-cytochrome b5 reductase OS=Hordeum vulgare var. distichum PE=2 SV=1	31	4	2	2	1	2	2	4	2	2	1	2	2	0.323	0.158	0.14	0.0323	0.197	0.158	1	1	1	0.86	1	1
F2E5S3	Predicted protein OS=Hordeum vulgare var. distichum PE=2 SV=1	64	4	4	2	2	4	6	4	4	2	2	3	6	0.101	0.0959	0.0462	0.0409	0.0782	0.137	1	1	1	1	1	1
F2E5X4	Predicted protein OS=Hordeum vulgare var. distichum PE=2 SV=1	16	0	0	2	3	0	0	0	0	2	2	0	0	0	0	0.172	0.172	0	0	0	0	1	1	0	0
F2E658	Predicted protein OS=Hordeum vulgare var. distichum PE=2 SV=1	56	1	2	0	0	0	0	1	2	0	0	0	0	0.029	0.0329	0	0	0	0	1	1	0	0	0.85	0
F2E6A1	Nascent polypeptide-associated complex subunit beta OS=Hordeum vulgare var. distichum PE=2 SV=1	19	8	8	2	6	6	6	5	5	1	3	3	4	0.477	0.477	0.205	0.369	0.472	0.432	1	1	1	1	1	1
F2E6F3	Coatomer subunit gamma OS=Hordeum vulgare var. distichum PE=2 SV=1	100	15	13	8	10	16	13	7	8	6	6	11	8	0.191	0.184	0.131	0.142	0.249	0.166	1	1	1	1	1	1
F2E6H5	Predicted protein OS=Hordeum vulgare var. distichum PE=2 SV=1	17	2	4	4	4	3	5	2	3	3	3	2	2	0.193	0.303	0.303	0.303	0.193	0.193	1	1	1	1	1	1
F2E6J2	Sucrose synthase OS=Hordeum vulgare var. distichum PE=2 SV=1	93	0	9	33	34	0	0	0	0	4	3	0	0	0	0.0638	0.141	0.134	0	0	0	0.17	1	1	0	0
F2E6K2	Predicted protein OS=Hordeum vulgare var. distichum PE=2 SV=1	14	2	1	3	3	1	0	2	1	3	3	1	0	0.138	0.0569	0.195	0.187	0.0732	0	1	0.98	1	1	0.99	0.18
F2E704	Predicted protein OS=Hordeum vulgare var. distichum PE=2 SV=1	40	3	3	0	0	0	1	3	3	0	0	0	1	0.0963	0.0989	0	0	0	0.0348	1	1	0	0.1	0.89	0.99
F2E732	Predicted protein OS=Hordeum vulgare var. distichum PE=2 SV=1	34	2	1	0	0	2	2	2	1	0	0	2	2	0.0945	0.0684	0	0	0.0651	0.107	1	0.9	0	0.19	1	1
F2E784	Predicted protein OS=Hordeum vulgare var. distichum PE=2 SV=1	14	1	2	0	0	2	0	1	2	0	0	2	0	0.109	0.175	0	0	0.19	0	0.91	1	0	0	1	0.14
F2E797	Predicted protein OS=Hordeum vulgare var. distichum PE=2 SV=1	47	8	5	5	3	11	9	8	5	4	3	10	7	0.376	0.206	0.18	0.123	0.4	0.286	1	1	1	1	1	1
F2E7E5	Glutamate decarboxylase OS=Hordeum vulgare var. distichum PE=2 SV=1	55	11	7	5	5	20	24	0	0	0	0	7	11	0.111	0.0946	0.0946	0.0946	0.392	0.507	0.99	0.9	0.41	0.17	1	1
F2E7G3	Predicted protein OS=Hordeum vulgare var. distichum PE=2 SV=1	26	23	18	3	7	18	12	12	10	3	6	12	8	0.628	0.587	0.153	0.401	0.628	0.554	1	1	1	1	1	1
F2E7J2	Predicted protein OS=Hordeum vulgare var. distichum PE=2 SV=1	33	1	3	1	1	1	1	1	3	1	1	1	1	0.0337	0.145	0.0337	0.0337	0.0741	0.0741	1	1	0.94	0.99	0.98	0.98
F2E7R5	Predicted protein OS=Hordeum vulgare var. distichum PE=2 SV=1	45	2	1	0	0	3	1	2	1	0	0	3	1	0.063	0.0315	0	0	0.0872	0.0315	1	1	0	0.1	1	1
F2E7T5	Succinate dehydrogenase [ubiquinone] iron-sulfur subunit, mitochondrial OS=Hordeum vulgare var. distichum PE=2 SV=1	31	6	3	1	1	5	3	5	3	1	1	5	3	0.246	0.171	0.0569	0.0747	0.246	0.171	1	1	1	1	1	1
F2E7V8	Predicted protein OS=Hordeum vulgare var. distichum PE=2 SV=1	37	7	7	4	2	9	7	7	7	4	2	8	7	0.298	0.287	0.171	0.107	0.34	0.301	1	1	1	1	1	1
F2E844	Calcium-transporting ATPase OS=Hordeum vulgare var. distichum PE=2 SV=1	96	3	2	0	0	1	2	3	2	0	0	1	2	0.0399	0.0273	0	0	0.0148	0.0273	1	1	0.54	0	1	1
F2E8C1	Predicted protein OS=Hordeum vulgare var. distichum PE=2 SV=1	13	5	4	5	5	1	1	4	3	5	4	1	1	0.397	0.289	0.388	0.388	0.0909	0.0992	1	1	1	1	1	0.98
F2E8F6	Ribulose-phosphate 3-epimerase OS=Hordeum vulgare var. distichum PE=2 SV=1	25	4	2	1	4	3	2	2	2	1	3	2	2	0.167	0.167	0.0795	0.264	0.209	0.167	1	1	0.99	1	1	1
F2E8J4	Predicted protein OS=Hordeum vulgare var. distichum PE=2 SV=1	22	1	0	47	57	0	0	1	0	10	11	0	0	0.049	0	0.637	0.642	0	0	0.97	0.12	1	1	0	0
F2E8K5	Peroxidase OS=Hordeum vulgare var. distichum PE=2 SV=1	32	0	0	30	31	0	1	0	0	13	12	0	1	0	0	0.623	0.677	0	0.0543	0.32	0	1	1	0.86	0.93
F2E8N5	Predicted protein OS=Hordeum vulgare var. distichum PE=2 SV=1	15	1	1	21	25	4	2	1	1	7	7	3	2	0.0942	0.0942	0.667	0.667	0.275	0.203	0.99	0.99	1	1	1	1
F2E8R9	Predicted protein OS=Hordeum vulgare var. distichum PE=2 SV=1	41	1	1	8	10	0	0	1	1	7	10	0	0	0.03	0.03	0.245	0.381	0	0	0.98	0.99	1	1	0	0
F2E8X4	Oleosin OS=Hordeum vulgare var. distichum PE=2 SV=1	17	6	6	18	20	3	2	2	2	4	4	2	1	0.251	0.251	0.377	0.377	0.251	0.0958	1	1	1	1	1	1
F2E941	Predicted protein OS=Hordeum vulgare var. distichum PE=2 SV=1	52	10	8	6	4	12	10	4	4	2	3	4	3	0.241	0.256	0.112	0.162	0.258	0.221	1	1	1	1	1	1
F2E9C4	Predicted protein OS=Hordeum vulgare var. distichum PE=2 SV=1	45	4	4	14	10	6	6	4	4	11	9	6	6	0.131	0.131	0.337	0.284	0.191	0.191	1	1	1	1	1	1
F2E9D5	Predicted protein OS=Hordeum vulgare var. distichum PE=2 SV=1	63	2	1	18	17	0	3	2	1	13	11	0	2	0.0466	0.0276	0.334	0.267	0	0.0517	1	1	1	1	0.43	1
F2E9J4	Predicted protein OS=Hordeum vulgare var. distichum PE=2 SV=1	34	3	1	0	0	1	2	2	1	0	0	1	1	0.124	0.087	0	0	0.087	0.087	1	0.99	0.36	0	0.92	0.99
F2E9L2	Predicted protein OS=Hordeum vulgare var. distichum PE=2 SV=1	56	3	1	2	1	2	2	2	1	2	1	2	2	0.0354	0.0157	0.0354	0.0157	0.0354	0.0354	1	0.96	1	1	1	1
F2EA93	Predicted protein OS=Hordeum vulgare var. distichum PE=2 SV=1	14	7	8	3	4	5	7	4	5	3	3	4	5	0.283	0.339	0.157	0.157	0.283	0.291	1	1	1	1	1	1
F2EAU2	Predicted protein OS=Hordeum vulgare var. distichum PE=2 SV=1	23	4	4	4	4	5	5	1	1	1	1	2	2	0.248	0.19	0.262	0.262	0.3	0.295	0.99	1	0.94	0.99	1	1
F2EAX5	Predicted protein OS=Hordeum vulgare var. distichum PE=2 SV=1	14	10	9	7	9	10	9	8	6	4	6	7	6	0.527	0.473	0.372	0.45	0.543	0.535	1	1	1	1	1	1
F2EAZ9	Predicted protein OS=Hordeum vulgare var. distichum PE=2 SV=1	13	0	0	3	3	0	0	0	0	3	3	0	0	0	0	0.336	0.18	0	0	0	0	1	1	0	0
F2EBB9	Predicted protein OS=Hordeum vulgare var. distichum PE=2 SV=1	21	3	3	0	1	4	3	3	3	0	1	4	3	0.31	0.31	0	0.08	0.365	0.31	1	1	0.67	0.83	1	1
F2EBF9	Predicted protein OS=Hordeum vulgare var. distichum PE=2 SV=1	28	13	13	13	17	9	9	10	9	11	10	8	9	0.544	0.508	0.605	0.528	0.431	0.468	1	1	1	1	1	1
F2EC14	Predicted protein OS=Hordeum vulgare var. distichum PE=2 SV=1	14	7	6	6	7	8	6	2	2	1	1	2	1	0.435	0.374	0.275	0.351	0.466	0.344	1	1	0.99	0.99	1	0.99
F2ECG8	Predicted protein OS=Hordeum vulgare var. distichum PE=2 SV=1	34	2	3	2	1	3	2	2	2	2	1	3	2	0.0865	0.0673	0.106	0.0417	0.128	0.106	1	1	0.99	0.99	1	1
F2ECH4	Predicted protein OS=Hordeum vulgare var. distichum PE=2 SV=1	39	3	3	19	16	8	14	3	2	10	13	6	9	0.11	0.0884	0.273	0.403	0.193	0.287	1	1	1	1	1	1
F2ECK4	Predicted protein OS=Hordeum vulgare var. distichum PE=2 SV=1	48	0	0	2	4	0	0	0	0	2	4	0	0	0	0	0.0684	0.17	0	0	0	0	1	1	0	0.18
F2ECP1	Predicted protein OS=Hordeum vulgare var. distichum PE=2 SV=1	62	1	1	1	1	2	1	1	1	1	1	2	1	0.0125	0.0125	0.0125	0.0125	0.0339	0.0125	0.65	0.66	0.73	0.8	1	0.91
F2ECQ4	Peroxidase OS=Hordeum vulgare var. distichum PE=2 SV=1	37	4	3	1	1	3	1	3	2	1	1	2	1	0.173	0.135	0.0528	0.0528	0.141	0.0528	1	1	0.98	0.9	1	1
F2EDJ3	Predicted protein OS=Hordeum vulgare var. distichum PE=2 SV=1	62	1	0	2	3	3	1	1	0	2	3	3	1	0.0236	0	0.0657	0.103	0.106	0.0236	1	0.15	1	1	1	1
F2EDJ5	Glycylpeptide N-tetradecanoyltransferase OS=Hordeum vulgare var. distichum PE=2 SV=1	50	7	8	0	0	6	4	7	6	0	0	6	4	0.202	0.175	0	0	0.195	0.109	1	1	0.13	0	1	1
F2EDK4	Predicted protein OS=Hordeum vulgare var. distichum PE=2 SV=1	21	0	0	7	7	0	0	0	0	4	4	0	0	0	0	0.36	0.34	0	0	0	0	1	1	0	0.09
F2EDM7	Predicted protein OS=Hordeum vulgare var. distichum PE=2 SV=1	50	0	0	1	2	0	0	0	0	1	2	0	0	0	0	0.0265	0.102	0	0	0.46	0	1	1	0	0
F2EDT2	Predicted protein OS=Hordeum vulgare var. distichum PE=2 SV=1	26	3	2	0	0	2	2	3	2	0	0	2	2	0.165	0.124	0	0	0.124	0.124	1	1	0	0	1	1
F2EE62	Predicted protein OS=Hordeum vulgare var. distichum PE=2 SV=1	13	0	0	2	2	0	0	0	0	2	2	0	0	0	0	0.171	0.154	0	0	0	0	1	1	0	0
F2EE96	Predicted protein OS=Hordeum vulgare var. distichum PE=2 SV=1	15	0	0	1	2	2	1	0	0	1	2	1	1	0	0	0.0942	0.167	0.0942	0.0942	0	0	1	1	0.98	0.99
F2EEQ4	Predicted protein OS=Hordeum vulgare var. distichum PE=2 SV=1	24	2	0	0	1	1	1	2	0	0	1	1	1	0.0794	0	0	0.0467	0.0421	0.0514	1	0	0.28	0.99	1	0.83
F2EEU3	Predicted protein OS=Hordeum vulgare var. distichum PE=2 SV=1	18	10	10	4	7	11	7	7	9	4	6	8	5	0.314	0.403	0.252	0.264	0.409	0.214	1	1	1	1	1	1
F2EEY9	Predicted protein OS=Hordeum vulgare var. distichum PE=2 SV=1	40	2	1	4	3	2	1	2	1	4	3	2	1	0.0889	0.027	0.154	0.0916	0.0889	0.062	1	1	1	1	1	0.9
F2EF66	Predicted protein OS=Hordeum vulgare var. distichum PE=2 SV=1	21	1	2	0	0	0	0	1	2	0	0	0	0	0.0417	0.167	0	0	0	0	0.71	1	0.43	0.07	0	0
F2EFB3	Predicted protein OS=Hordeum vulgare var. distichum PE=2 SV=1	34	0	0	1	1	6	4	0	0	1	1	5	4	0	0	0.052	0.052	0.312	0.214	0	0	0.92	0.99	1	1
F2EFD1	40S ribosomal protein S27 OS=Hordeum vulgare var. distichum PE=2 SV=1	10	9	11	5	6	9	7	4	5	3	3	4	3	0.453	0.477	0.442	0.442	0.465	0.442	1	1	1	1	1	1
F2EFP3	Predicted protein OS=Hordeum vulgare var. distichum PE=2 SV=1	30	11	6	4	3	7	5	5	4	4	3	4	3	0.385	0.324	0.265	0.175	0.284	0.222	1	1	1	1	1	1
F2EFR1	40S ribosomal protein S6 OS=Hordeum vulgare var. distichum PE=2 SV=1	28	19	17	11	12	22	18	3	2	1	1	3	2	0.432	0.316	0.316	0.316	0.404	0.316	1	1	1	1	1	1
F2EG33	Predicted protein OS=Hordeum vulgare var. distichum PE=2 SV=1	53	9	5	3	3	7	8	6	4	3	3	5	5	0.168	0.0936	0.0702	0.0858	0.154	0.121	1	1	1	1	1	1
F2EG53	Predicted protein OS=Hordeum vulgare var. distichum PE=2 SV=1	23	15	14	12	13	13	17	6	8	7	7	7	8	0.381	0.518	0.413	0.413	0.413	0.459	1	1	1	1	1	1
F2EG62	Predicted protein OS=Hordeum vulgare var. distichum PE=2 SV=1	34	0	1	1	2	0	0	0	1	1	2	0	0	0	0.0461	0.0461	0.0888	0	0	0	0.96	1	1	0	0
F2EG94	Predicted protein OS=Hordeum vulgare var. distichum PE=2 SV=1	22	7	9	4	4	10	11	2	4	2	1	4	3	0.302	0.411	0.344	0.297	0.411	0.349	1	1	1	1	1	1
F2EGP8	Hexokinase OS=Hordeum vulgare var. distichum PE=2 SV=1	55	4	1	8	9	2	3	0	0	5	5	0	0	0.057	0.057	0.236	0.259	0.057	0.057	0.17	0.72	1	1	0.43	0.84
F2EH52	Predicted protein OS=Hordeum vulgare var. distichum PE=2 SV=1	18	4	4	17	25	8	4	2	4	6	7	5	3	0.316	0.449	0.576	0.576	0.487	0.392	1	1	1	1	1	1
F2EHF8	Triosephosphate isomerase OS=Hordeum vulgare var. distichum PE=2 SV=1	27	93	52	40	50	73	67	18	17	15	17	17	17	0.941	0.941	0.779	0.941	0.941	0.941	1	1	1	1	1	1
F2EHI9	Predicted protein OS=Hordeum vulgare var. distichum PE=2 SV=1	45	9	10	2	5	12	13	2	2	1	2	3	3	0.181	0.202	0.0663	0.151	0.296	0.273	1	1	0.99	0.99	1	1
F2EI31	Predicted protein OS=Hordeum vulgare var. distichum PE=2 SV=1	17	0	0	20	22	0	0	0	0	7	5	0	0	0	0	0.526	0.526	0	0	0	0	1	1	0	0
F2EIB4	Predicted protein OS=Hordeum vulgare var. distichum PE=2 SV=1	55	10	11	2	4	10	11	7	9	2	4	8	9	0.214	0.232	0.0827	0.101	0.198	0.22	1	1	1	1	1	1
F2EIW1	Predicted protein OS=Hordeum vulgare var. distichum PE=2 SV=1	7	1	1	0	0	2	1	1	1	0	0	2	1	0.183	0.167	0	0	0.683	0.167	0.99	0.63	0	0.45	1	0.85
F2EJA7	Predicted protein OS=Hordeum vulgare var. distichum PE=2 SV=1	30	2	0	0	0	1	2	2	0	0	0	1	2	0.0866	0	0	0	0.0397	0.0866	1	0.48	0	0	0.96	1
F2EJL5	Predicted protein OS=Hordeum vulgare var. distichum PE=2 SV=1	16	0	0	0	0	3	2	0	0	0	0	3	2	0	0	0	0	0.268	0.191	0	0.18	0	0	1	1
F2EJQ4	Eukaryotic translation initiation factor 3 subunit K OS=Hordeum vulgare var. distichum PE=2 SV=1	26	7	6	3	3	5	4	7	6	2	3	5	4	0.403	0.341	0.119	0.173	0.199	0.274	1	1	1	1	1	1
F2EJZ0	Predicted protein OS=Hordeum vulgare var. distichum PE=2 SV=1	16	14	9	4	5	10	10	6	6	4	2	4	6	0.436	0.436	0.421	0.211	0.421	0.436	1	1	1	1	1	1
F2EL27	Succinate dehydrogenase [ubiquinone] flavoprotein subunit, mitochondrial OS=Hordeum vulgare var. distichum PE=2 SV=1	68	11	8	11	12	9	13	1	1	2	3	1	1	0.178	0.144	0.2	0.21	0.21	0.21	0.99	0.96	1	1	0.64	0.89
F2EL68	Predicted protein OS=Hordeum vulgare var. distichum PE=2 SV=1	102	2	2	1	2	1	2	2	2	1	2	1	2	0.0344	0.0344	0.0226	0.0377	0.0226	0.0377	1	1	1	1	1	1
F2ELD1	Fructose-bisphosphate aldolase OS=Hordeum vulgare var. distichum PE=2 SV=1	42	0	2	1	1	1	0	0	2	1	1	1	0	0	0.0387	0.0206	0.0206	0.0206	0	0.19	1	0.95	0.7	0.95	0
F2ELT5	Malic enzyme OS=Hordeum vulgare var. distichum PE=2 SV=1	68	11	9	20	27	13	15	8	9	13	18	10	12	0.209	0.255	0.305	0.401	0.249	0.291	1	1	1	1	1	1
G9AYJ6	Isocitrate dehydrogenase [NAD] subunit, mitochondrial OS=Hordeum vulgare var. distichum GN=idg2 PE=3 SV=1	39	4	3	3	5	6	6	4	3	3	4	4	5	0.14	0.137	0.137	0.165	0.12	0.14	1	1	1	1	1	1
J7GP58	Sucrose:fructan 6-fructosyltransferase OS=Hordeum vulgare var. distichum PE=3 SV=1	69	24	18	1	1	15	13	17	15	1	1	11	11	0.404	0.312	0.0225	0.0225	0.295	0.229	1	1	0.99	1	1	1
K4KCI3	Chloroplast Cu/Zn SOD1 (Fragment) OS=Hordeum vulgare var. distichum GN=Sod1 PE=4 SV=1	20	7	6	5	8	8	7	3	3	3	3	3	3	0.33	0.33	0.33	0.33	0.33	0.33	1	1	1	1	1	1
M0UDJ8	Uncharacterized protein OS=Hordeum vulgare var. distichum PE=4 SV=1	40	0	0	2	3	2	0	0	0	2	3	2	0	0	0	0.095	0.168	0.109	0	0.09	0.22	1	1	1	0
M0UDL7	Sucrose synthase OS=Hordeum vulgare var. distichum PE=3 SV=1	87	0	0	0	1	2	1	0	0	0	0	2	1	0	0	0	0.0105	0.0353	0.0249	0.21	0.08	0.4	0.43	1	1
M0UDP2	Uncharacterized protein OS=Hordeum vulgare var. distichum PE=4 SV=1	45	15	12	3	4	16	18	8	9	3	4	9	11	0.379	0.359	0.183	0.233	0.408	0.431	1	1	1	1	1	1
M0UDP6	Uncharacterized protein OS=Hordeum vulgare var. distichum PE=3 SV=1	23	2	0	0	0	1	0	2	0	0	0	1	0	0.121	0	0	0	0.0561	0	1	0	0	0	0.99	0
M0UDV2	Uncharacterized protein OS=Hordeum vulgare var. distichum PE=4 SV=1	43	0	2	0	0	1	0	0	2	0	0	1	0	0	0.0877	0	0	0.0276	0	0.15	1	0	0	0.93	0
M0UEE6	Uncharacterized protein OS=Hordeum vulgare var. distichum PE=3 SV=1	43	13	9	499	668	16	11	8	8	27	30	10	10	0.357	0.357	0.842	0.913	0.47	0.477	1	1	1	1	1	1
M0UEF6	Uncharacterized protein OS=Hordeum vulgare var. distichum PE=3 SV=1	38	3	1	1	1	2	1	3	1	1	1	2	1	0.108	0.0313	0.0313	0.0285	0.0712	0.0313	1	1	0.99	1	1	1
M0UEG4	Uncharacterized protein OS=Hordeum vulgare var. distichum PE=3 SV=1	85	3	5	0	0	5	2	3	5	0	0	5	2	0.0592	0.0888	0	0	0.115	0.0425	1	1	0.11	0.89	1	1
M0UEJ7	Uncharacterized protein OS=Hordeum vulgare var. distichum PE=3 SV=1	54	0	0	2	1	0	0	0	0	2	1	0	0	0	0	0.048	0.024	0	0	0	0.23	1	1	0.3	0.07
M0UEL1	DNA helicase OS=Hordeum vulgare var. distichum PE=3 SV=1	91	6	7	0	0	2	1	6	7	0	0	2	1	0.0905	0.103	0	0	0.0244	0.0122	1	1	0.45	0	1	1
M0UEL5	Uncharacterized protein OS=Hordeum vulgare var. distichum PE=3 SV=1	19	1	1	3	2	3	2	1	1	3	2	3	2	0.0621	0.0621	0.199	0.112	0.199	0.137	0.95	0.98	1	1	1	1
M0UEM7	Uncharacterized protein OS=Hordeum vulgare var. distichum PE=4 SV=1	52	9	9	6	10	11	16	7	8	6	10	10	13	0.217	0.242	0.186	0.282	0.3	0.369	1	1	1	1	1	1
M0UEV1	Uncharacterized protein OS=Hordeum vulgare var. distichum PE=3 SV=1	36	2	2	0	1	2	2	2	2	0	1	2	2	0.109	0.109	0	0.0229	0.109	0.109	1	1	0.06	0.68	1	1
M0UEX0	Uncharacterized protein OS=Hordeum vulgare var. distichum PE=3 SV=1	56	6	5	0	0	1	2	6	5	0	0	1	2	0.141	0.135	0	0	0.0298	0.0556	1	1	0.28	0.23	1	1
M0UF73	Threonine dehydratase OS=Hordeum vulgare var. distichum PE=3 SV=1	60	5	2	1	0	2	3	5	2	1	0	2	2	0.155	0.0585	0.0366	0	0.0548	0.0548	1	1	0.97	0.68	1	1
M0UFA2	Uncharacterized protein OS=Hordeum vulgare var. distichum PE=4 SV=1	21	10	12	5	8	15	11	7	9	4	7	9	7	0.353	0.444	0.267	0.396	0.444	0.406	1	1	1	1	1	1
M0UFB1	Uncharacterized protein OS=Hordeum vulgare var. distichum PE=4 SV=1	18	8	7	9	9	4	4	6	5	7	7	4	4	0.335	0.335	0.376	0.445	0.289	0.289	1	1	1	1	1	1
M0UFE4	Uncharacterized protein OS=Hordeum vulgare var. distichum PE=4 SV=1	112	16	13	11	12	23	18	14	11	9	10	18	13	0.211	0.152	0.141	0.144	0.277	0.2	1	1	1	1	1	1
M0UFK7	Uncharacterized protein OS=Hordeum vulgare var. distichum PE=4 SV=1	48	9	4	3	5	9	7	7	3	3	5	8	7	0.18	0.0841	0.0888	0.138	0.287	0.255	1	1	1	1	1	1
M0UFL2	Uncharacterized protein OS=Hordeum vulgare var. distichum PE=4 SV=1	202	3	1	0	1	0	0	3	1	0	1	0	0	0.0302	0.0137	0	0.00384	0	0	1	0.99	0.58	0.83	0	0.82
M0UFT6	Inosine-5'-monophosphate dehydrogenase OS=Hordeum vulgare var. distichum PE=3 SV=1	52	10	10	2	3	9	9	8	7	2	2	8	8	0.315	0.327	0.135	0.117	0.298	0.31	1	1	1	1	1	1
M0UFX2	Uncharacterized protein OS=Hordeum vulgare var. distichum PE=3 SV=1	21	20	17	8	8	18	17	7	7	7	7	8	8	0.383	0.411	0.411	0.411	0.428	0.428	1	1	1	1	1	1
M0UG18	Citrate synthase OS=Hordeum vulgare var. distichum PE=3 SV=1	56	14	13	23	24	13	13	10	11	14	12	10	10	0.379	0.406	0.43	0.418	0.379	0.379	1	1	1	1	1	1
M0UG52	Uncharacterized protein OS=Hordeum vulgare var. distichum PE=4 SV=1	84	5	4	3	3	4	4	3	2	2	2	2	2	0.0617	0.0394	0.0394	0.0394	0.0394	0.0394	1	1	1	1	1	1
M0UG79	Uncharacterized protein OS=Hordeum vulgare var. distichum PE=4 SV=1	42	33	24	20	24	21	24	16	13	10	15	12	14	0.522	0.425	0.291	0.509	0.383	0.412	1	1	1	1	1	1
M0UGE2	Small ubiquitin-related modifier OS=Hordeum vulgare var. distichum PE=3 SV=1	11	2	1	1	1	2	0	2	1	1	1	2	0	0.255	0.157	0.098	0.098	0.255	0	1	0.97	0.99	0.99	1	0.33
M0UGH8	Uncharacterized protein OS=Hordeum vulgare var. distichum PE=3 SV=1	22	6	2	0	0	11	8	4	1	0	0	5	5	0.405	0.0952	0	0	0.486	0.486	1	1	0	0.07	1	1
M0UGN2	Uncharacterized protein OS=Hordeum vulgare var. distichum PE=4 SV=1	86	2	2	1	1	2	1	2	2	1	1	2	1	0.0335	0.0361	0.0168	0.0168	0.0335	0.0168	1	1	1	0.99	1	0.99
M0UGR9	Uncharacterized protein OS=Hordeum vulgare var. distichum PE=4 SV=1	40	3	1	1	3	2	2	2	1	1	3	2	2	0.103	0.0244	0.0244	0.122	0.103	0.0596	1	1	0.99	1	1	1
M0UGU8	Uncharacterized protein OS=Hordeum vulgare var. distichum PE=4 SV=1	32	0	0	3	2	0	1	0	0	3	2	0	1	0	0	0.186	0.112	0	0.0712	0	0	1	1	0.13	0.9
M0UGW6	Uncharacterized protein OS=Hordeum vulgare var. distichum PE=3 SV=1	23	1	1	9	10	1	3	1	1	4	5	1	3	0.102	0.102	0.347	0.444	0.102	0.264	0.87	0.96	1	1	0.9	1
M0UGX0	Uncharacterized protein OS=Hordeum vulgare var. distichum PE=3 SV=1	16	6	5	3	5	4	4	4	4	2	3	3	3	0.297	0.276	0.159	0.221	0.221	0.221	1	1	1	1	1	1
M0UGZ2	Dihydrolipoyl dehydrogenase OS=Hordeum vulgare var. distichum PE=4 SV=1	53	26	18	9	10	21	24	16	13	9	9	15	16	0.48	0.416	0.253	0.229	0.488	0.468	1	1	1	1	1	1
M0UH89	Uncharacterized protein OS=Hordeum vulgare var. distichum PE=4 SV=1	52	11	7	15	15	16	16	5	4	11	11	8	10	0.285	0.152	0.428	0.487	0.352	0.416	1	1	1	1	1	1
M0UHA4	Uncharacterized protein OS=Hordeum vulgare var. distichum PE=4 SV=1	60	2	2	0	0	3	2	2	1	0	0	3	2	0.0661	0.0422	0	0	0.0807	0.0661	1	0.99	0	0	1	1
M0UHA5	Uncharacterized protein OS=Hordeum vulgare var. distichum PE=4 SV=1	10	3	3	0	0	3	3	3	3	0	0	2	3	0.367	0.367	0	0	0.367	0.367	1	1	0	0	1	1
M0UHC5	Uncharacterized protein OS=Hordeum vulgare var. distichum PE=4 SV=1	30	0	0	0	0	1	2	0	0	0	0	1	2	0	0	0	0	0.0461	0.0993	0	0.14	0	0	1	1
M0UHF3	Uncharacterized protein OS=Hordeum vulgare var. distichum PE=4 SV=1	51	3	3	0	1	2	1	3	3	0	1	2	1	0.113	0.0806	0	0.0305	0.0588	0.0305	1	1	0	0.99	1	1
M0UI23	Uncharacterized protein OS=Hordeum vulgare var. distichum PE=4 SV=1	50	1	2	0	0	2	1	1	2	0	0	2	1	0.0309	0.0552	0	0	0.0552	0.0309	1	1	0.69	0.84	1	1
M0UI36	ATP-dependent 6-phosphofructokinase OS=Hordeum vulgare var. distichum GN=PFK PE=3 SV=1	58	1	1	0	0	3	1	1	1	0	0	2	1	0.0245	0.0245	0	0	0.0528	0.0245	0.95	0.95	0	0.15	1	0.83
M0UIA1	Uncharacterized protein OS=Hordeum vulgare var. distichum PE=4 SV=1	70	8	8	4	2	7	9	8	8	4	2	7	7	0.151	0.191	0.07	0.035	0.146	0.141	1	1	1	1	1	1
M0UIC6	Uncharacterized protein OS=Hordeum vulgare var. distichum PE=4 SV=1	8	1	1	2	1	1	1	1	1	2	1	1	1	0.0897	0.0897	0.321	0.231	0.0897	0.0897	0.65	0.66	1	0.97	0.65	0.89
M0UIN4	Uncharacterized protein OS=Hordeum vulgare var. distichum PE=3 SV=1	44	7	7	4	4	7	8	7	6	4	4	6	6	0.262	0.222	0.13	0.123	0.222	0.222	1	1	1	1	1	1
M0UIP1	Uncharacterized protein OS=Hordeum vulgare var. distichum PE=4 SV=1	49	0	2	0	0	1	2	0	2	0	0	1	2	0	0.0534	0	0	0.0255	0.065	0.1	1	0.24	0.55	1	1
M0UIS5	Uncharacterized protein OS=Hordeum vulgare var. distichum PE=3 SV=1	37	0	0	2	1	0	0	0	0	2	1	0	0	0	0	0.057	0.037	0	0	0.17	0.15	1	1	0.25	0.05
M0UJ52	Uncharacterized protein OS=Hordeum vulgare var. distichum PE=4 SV=1	20	1	1	1	0	2	2	1	1	1	0	2	2	0.128	0.128	0.0559	0	0.196	0.212	1	0.77	0.99	0.45	1	1
M0UJ68	Uncharacterized protein OS=Hordeum vulgare var. distichum PE=4 SV=1	77	4	6	2	4	5	5	3	5	2	3	3	3	0.0714	0.101	0.0491	0.067	0.061	0.061	1	1	1	1	1	1
M0UJ95	Uncharacterized protein OS=Hordeum vulgare var. distichum PE=4 SV=1	33	5	2	0	3	7	3	3	1	0	0	4	1	0.229	0.0651	0	0.103	0.301	0.161	1	1	0	0.1	1	1
M0UJ98	Uncharacterized protein OS=Hordeum vulgare var. distichum PE=4 SV=1	16	2	1	0	0	2	2	2	1	0	0	2	2	0.127	0.0637	0	0	0.127	0.127	1	0.83	0	0	1	1
M0UJI1	Uncharacterized protein OS=Hordeum vulgare var. distichum PE=4 SV=1	96	17	14	2	0	14	14	3	1	0	0	1	1	0.233	0.218	0.0321	0	0.198	0.233	1	0.88	0.15	0	1	1
M0UJL4	Malic enzyme OS=Hordeum vulgare var. distichum PE=3 SV=1	55	31	16	7	7	33	28	17	11	5	5	18	16	0.617	0.413	0.224	0.204	0.631	0.542	1	1	1	1	1	1
M0UJP6	Uncharacterized protein OS=Hordeum vulgare var. distichum PE=3 SV=1	16	2	3	1	1	3	3	2	3	1	1	3	3	0.118	0.215	0.0556	0.0556	0.215	0.215	1	1	0.97	0.97	1	1
M0UJP9	Uncharacterized protein OS=Hordeum vulgare var. distichum PE=4 SV=1	64	2	1	0	0	1	3	2	1	0	0	1	2	0.0657	0.0242	0	0	0.0242	0.0657	1	1	0	0.1	1	1
M0UJQ0	Uncharacterized protein OS=Hordeum vulgare var. distichum PE=4 SV=1	9	3	1	0	0	0	0	2	1	0	0	0	0	0.22	0.207	0	0	0	0	1	0.99	0	0	0	0
M0UJR6	Uncharacterized protein OS=Hordeum vulgare var. distichum PE=4 SV=1	38	2	1	0	0	0	0	2	1	0	0	0	0	0.0826	0.0354	0	0	0	0	1	0.99	0.1	0.91	0.39	0.83
M0UJS8	Uncharacterized protein OS=Hordeum vulgare var. distichum PE=4 SV=1	24	3	0	0	0	0	0	2	0	0	0	0	0	0.0946	0	0	0	0	0	1	0.98	0.21	0.25	0.05	0
M0UJV1	Uncharacterized protein OS=Hordeum vulgare var. distichum PE=4 SV=1	85	3	2	0	0	2	2	2	2	0	0	2	2	0.0455	0.0455	0	0	0.0455	0.0455	1	1	0.26	0.81	1	1
M0UJY7	Uncharacterized protein OS=Hordeum vulgare var. distichum PE=4 SV=1	50	3	1	1	1	3	4	3	1	1	1	3	4	0.0939	0.0262	0.0262	0.0459	0.0983	0.12	1	1	0.88	0.99	1	1
M0UKE8	Uncharacterized protein OS=Hordeum vulgare var. distichum PE=3 SV=1	50	24	20	10	14	19	23	1	2	2	2	1	2	0.44	0.34	0.22	0.338	0.313	0.44	0.99	1	1	1	1	1
M0UKF5	Terpene cyclase/mutase family member OS=Hordeum vulgare var. distichum PE=3 SV=1	82	4	4	1	0	5	2	4	4	1	0	5	2	0.0706	0.072	0.018	0	0.0845	0.0402	1	1	0.96	0.12	1	1
M0UKI5	Sucrose synthase OS=Hordeum vulgare var. distichum PE=3 SV=1	92	53	45	97	108	51	54	30	31	41	44	32	33	0.469	0.501	0.611	0.678	0.493	0.494	1	1	1	1	1	1
M0UKN4	NADH-cytochrome b5 reductase OS=Hordeum vulgare var. distichum PE=3 SV=1	30	8	7	1	5	6	5	6	6	1	4	5	5	0.346	0.305	0.0372	0.223	0.257	0.23	1	1	1	1	1	1
M0UKU3	Uncharacterized protein OS=Hordeum vulgare var. distichum PE=4 SV=1	33	4	5	14	16	16	14	2	3	5	7	8	7	0.112	0.147	0.274	0.386	0.505	0.386	1	1	1	1	1	1
M0UKU7	Uncharacterized protein OS=Hordeum vulgare var. distichum PE=3 SV=1	34	2	3	6	7	3	1	2	2	3	4	3	1	0.0933	0.0933	0.1	0.113	0.13	0.0367	1	1	1	1	1	1
M0UKV3	Uncharacterized protein OS=Hordeum vulgare var. distichum PE=4 SV=1	8	0	2	0	0	2	1	0	2	0	0	2	1	0	0.394	0	0	0.394	0.212	0	1	0.33	0	1	0.99
M0UKW4	Uncharacterized protein OS=Hordeum vulgare var. distichum PE=3 SV=1	16	0	0	0	0	1	3	0	0	0	0	1	2	0	0	0	0	0.245	0.308	0.64	0.94	0.15	0.56	0.98	1
M0UKW8	Uncharacterized protein OS=Hordeum vulgare var. distichum PE=4 SV=1	27	5	2	1	2	3	3	4	2	1	2	3	3	0.257	0.129	0.0705	0.12	0.162	0.199	1	1	1	1	1	1
M0UKX4	Uncharacterized protein OS=Hordeum vulgare var. distichum PE=4 SV=1	127	2	1	0	0	1	1	2	1	0	0	1	1	0.0249	0.012	0	0	0.012	0.012	1	0.98	0.97	0	1	1
M0UL00	Uncharacterized protein OS=Hordeum vulgare var. distichum PE=4 SV=1	51	1	1	0	0	1	2	1	1	0	0	1	2	0.0291	0.0179	0	0	0.0247	0.0695	0.9	1	0	0.35	1	1
M0UL10	Glutamine synthetase OS=Hordeum vulgare var. distichum PE=3 SV=1	36	24	24	16	17	29	31	10	11	9	8	12	12	0.46	0.46	0.433	0.423	0.537	0.537	1	1	1	1	1	1
M0UL44	Uncharacterized protein OS=Hordeum vulgare var. distichum PE=4 SV=1	65	4	4	2	2	6	3	3	3	2	2	5	3	0.0638	0.0638	0.05	0.0293	0.11	0.081	1	1	1	1	1	1
M0UL57	Eukaryotic translation initiation factor 5A OS=Hordeum vulgare var. distichum PE=3 SV=1	17	11	12	8	7	11	15	7	6	5	5	6	6	0.41	0.335	0.329	0.329	0.335	0.335	1	1	1	1	1	1
M0UL82	Uncharacterized protein OS=Hordeum vulgare var. distichum PE=3 SV=1	52	19	11	8	11	10	13	11	10	6	9	8	10	0.32	0.242	0.2	0.261	0.217	0.269	1	1	1	1	1	1
M0ULY1	Uncharacterized protein OS=Hordeum vulgare var. distichum PE=4 SV=1	16	0	0	32	34	0	0	0	0	7	7	0	0	0	0	0.608	0.608	0	0	0.35	0	1	1	0	0
M0UM43	Uncharacterized protein OS=Hordeum vulgare var. distichum PE=4 SV=1	45	6	6	1	4	8	10	4	5	1	3	7	8	0.181	0.238	0.0595	0.145	0.355	0.374	1	1	0.99	1	1	1
M0UM98	Uncharacterized protein OS=Hordeum vulgare var. distichum PE=3 SV=1	38	1	1	1	1	2	2	1	1	1	1	2	2	0.0456	0.0456	0.0456	0.0456	0.0969	0.0969	0.99	0.99	0.99	0.99	1	1
M0UMB8	Uncharacterized protein OS=Hordeum vulgare var. distichum PE=4 SV=1	38	0	0	4	9	0	0	0	0	4	5	0	0	0	0	0.207	0.268	0	0	0	0.82	1	1	0	0.05
M0UML1	Uncharacterized protein OS=Hordeum vulgare var. distichum PE=4 SV=1	34	3	3	1	0	1	2	2	2	1	0	1	2	0.0939	0.0939	0.0485	0	0.0485	0.0939	1	1	0.99	0.5	0.99	1
M0UMR8	Uncharacterized protein OS=Hordeum vulgare var. distichum PE=4 SV=1	63	3	8	5	5	7	6	3	7	5	5	7	6	0.0854	0.188	0.145	0.138	0.216	0.188	1	1	1	1	1	1
M0UMS2	Uncharacterized protein OS=Hordeum vulgare var. distichum PE=4 SV=1	36	3	3	0	2	0	1	2	2	0	2	0	1	0.135	0.135	0	0.135	0	0.0881	1	1	0.09	1	0.11	0.99
M0UN03	Uncharacterized protein OS=Hordeum vulgare var. distichum PE=4 SV=1	31	2	0	1	1	0	0	2	0	1	1	0	0	0.0967	0	0.052	0.052	0	0	1	0.12	0.99	0.97	0	0
M0UN09	Uncharacterized protein OS=Hordeum vulgare var. distichum PE=4 SV=1	26	3	3	2	2	1	3	2	1	1	1	1	1	0.176	0.13	0.0962	0.0962	0.0962	0.13	1	0.96	0.99	0.99	0.99	0.98
M0UN17	Uncharacterized protein OS=Hordeum vulgare var. distichum PE=4 SV=1	21	0	1	1	2	1	1	0	1	1	2	1	1	0	0.0628	0.0628	0.162	0.0628	0.0628	0.39	0.99	0.99	1	0.99	0.99
M0UN32	Uncharacterized protein OS=Hordeum vulgare var. distichum PE=3 SV=1	52	73	70	56	50	73	74	10	9	5	6	10	10	0.673	0.646	0.599	0.544	0.62	0.717	1	1	1	1	1	1
M0UN36	Protein argonaute OS=Hordeum vulgare var. distichum PE=3 SV=1	106	2	2	1	1	0	0	2	2	1	1	0	0	0.022	0.022	0.0115	0.0115	0	0	1	1	1	0.99	0.35	0
M0UN51	Uncharacterized protein OS=Hordeum vulgare var. distichum PE=4 SV=1	29	2	1	0	0	6	5	2	1	0	0	4	4	0.126	0.052	0	0	0.234	0.253	1	0.99	0	0	1	1
M0UN62	Uncharacterized protein OS=Hordeum vulgare var. distichum PE=3 SV=1	28	2	0	0	0	2	3	2	0	0	0	2	3	0.103	0	0	0	0.128	0.179	1	0	0	0	1	1
M0UN96	Uncharacterized protein OS=Hordeum vulgare var. distichum PE=4 SV=1	31	2	1	2	1	3	3	2	1	2	1	3	3	0.119	0.0648	0.133	0.0648	0.256	0.184	1	0.99	1	0.99	1	1
M0UNC2	Ubiquitin carboxyl-terminal hydrolase OS=Hordeum vulgare var. distichum PE=4 SV=1	108	7	6	5	5	7	7	7	6	5	5	7	6	0.116	0.0832	0.0692	0.0649	0.0941	0.0973	1	1	1	1	1	1
M0UNH5	Uncharacterized protein OS=Hordeum vulgare var. distichum PE=4 SV=1	96	0	1	0	0	2	1	0	1	0	0	2	1	0	0.0184	0	0	0.03	0.0184	0	1	0.35	0.66	1	0.99
M0UNI8	Uncharacterized protein OS=Hordeum vulgare var. distichum PE=4 SV=1	31	1	0	0	0	4	4	1	0	0	0	3	3	0.0448	0	0	0	0.159	0.159	0.97	0	0.16	0	1	1
M0UNM7	Uncharacterized protein OS=Hordeum vulgare var. distichum PE=4 SV=1	19	8	9	4	5	12	12	6	5	3	3	5	6	0.402	0.391	0.207	0.207	0.391	0.402	1	1	1	1	1	1
M0UNN9	Uncharacterized protein OS=Hordeum vulgare var. distichum PE=3 SV=1	56	0	0	0	0	4	3	0	0	0	0	3	2	0	0	0	0	0.122	0.096	0.24	0	0	0	1	1
M0UNQ4	Kinesin-like protein OS=Hordeum vulgare var. distichum PE=3 SV=1	143	0	0	2	0	0	0	0	0	2	0	0	0	0	0	0.0167	0	0	0	0.14	0.44	1	0.89	0.62	0.61
M0UNQ7	Uncharacterized protein OS=Hordeum vulgare var. distichum PE=3 SV=1	68	9	8	6	6	11	8	9	7	6	6	8	7	0.23	0.146	0.103	0.103	0.155	0.172	1	1	1	1	1	1
M0UP16	Proteasome subunit beta type OS=Hordeum vulgare var. distichum PE=3 SV=1	29	5	4	2	1	7	7	5	4	2	1	6	6	0.29	0.191	0.0772	0.0478	0.36	0.357	1	1	1	1	1	1
M0UP71	Uncharacterized protein OS=Hordeum vulgare var. distichum PE=4 SV=1	59	7	5	3	5	6	4	7	5	3	5	6	4	0.187	0.133	0.0654	0.117	0.156	0.104	1	1	1	1	1	1
M0UPH3	Uncharacterized protein OS=Hordeum vulgare var. distichum PE=4 SV=1	8	2	1	0	0	2	2	2	1	0	0	2	2	0.466	0.219	0	0	0.466	0.466	1	0.99	0	0	1	1
M0UPI2	Uncharacterized protein OS=Hordeum vulgare var. distichum PE=3 SV=1	42	0	0	0	3	0	0	0	0	0	3	0	0	0	0	0	0.207	0	0	0	0	0	1	0.24	0
M0UPM6	Uncharacterized protein OS=Hordeum vulgare var. distichum PE=3 SV=1	68	6	5	0	0	0	1	4	4	0	0	0	1	0.139	0.14	0	0	0	0.0574	1	1	0.85	0.15	0	0.82
M0UPR9	Uncharacterized protein OS=Hordeum vulgare var. distichum PE=4 SV=1	36	1	1	1	1	1	2	1	1	1	1	1	2	0.0417	0.0298	0.0417	0.0714	0.0417	0.0714	0.99	1	1	0.98	1	1
M0UPT9	Uncharacterized protein OS=Hordeum vulgare var. distichum PE=4 SV=1	40	2	0	0	0	1	2	2	0	0	0	1	2	0.0782	0	0	0	0.0296	0.0728	1	0.11	0.36	0.25	1	1
M0UPU7	Uncharacterized protein OS=Hordeum vulgare var. distichum PE=4 SV=1	23	23	16	13	13	15	17	8	6	7	7	6	6	0.472	0.468	0.468	0.468	0.329	0.366	1	1	1	1	1	1
M0UPZ9	Pyruvate dehydrogenase E1 component subunit alpha OS=Hordeum vulgare var. distichum PE=4 SV=1	41	14	12	5	8	14	13	11	10	4	6	11	9	0.439	0.402	0.148	0.232	0.447	0.361	1	1	1	1	1	1
M0UQ23	Glucose-6-phosphate 1-dehydrogenase OS=Hordeum vulgare var. distichum PE=3 SV=1	43	1	1	1	1	1	2	1	1	1	1	1	2	0.026	0.026	0.026	0.026	0.026	0.0703	0.99	1	0.99	0.99	1	1
M0UQ26	Uncharacterized protein OS=Hordeum vulgare var. distichum PE=4 SV=1	26	4	4	2	2	3	4	4	4	2	2	3	4	0.255	0.255	0.156	0.156	0.16	0.255	1	1	1	1	1	1
M0UQ61	Uncharacterized protein OS=Hordeum vulgare var. distichum PE=4 SV=1	16	1	4	1	1	3	2	1	3	1	1	2	2	0.184	0.454	0.078	0.078	0.376	0.376	1	1	0.75	0.98	1	1
M0UQD9	Uncharacterized protein OS=Hordeum vulgare var. distichum PE=4 SV=1	20	0	1	2	4	0	0	0	1	2	4	0	0	0	0.0884	0.144	0.331	0	0	0.15	0.61	1	1	0.26	0.33
M0UQG0	Uncharacterized protein OS=Hordeum vulgare var. distichum PE=4 SV=1	15	2	1	0	1	1	1	2	1	0	1	1	1	0.304	0.0889	0	0.0667	0.215	0.215	1	1	0.31	0.92	0.97	0.99
M0UQM5	Uncharacterized protein OS=Hordeum vulgare var. distichum PE=4 SV=1	122	4	4	1	1	7	2	4	3	1	1	5	2	0.0459	0.0376	0.0147	0.0147	0.067	0.0312	1	1	1	0.99	1	1
M0UQW7	Uncharacterized protein OS=Hordeum vulgare var. distichum PE=4 SV=1	41	2	3	0	0	2	2	2	3	0	0	2	2	0.124	0.175	0	0	0.0941	0.0941	1	1	0	0.37	1	1
M0UQZ2	Uncharacterized protein OS=Hordeum vulgare var. distichum PE=4 SV=1	43	0	0	2	2	0	0	0	0	2	2	0	0	0	0	0.0783	0.0783	0	0	0	0.23	1	1	0	0
M0UR42	Uncharacterized protein OS=Hordeum vulgare var. distichum PE=4 SV=1	51	0	0	3	4	0	0	0	0	3	4	0	0	0	0	0.086	0.116	0	0	0	0	1	1	0	0
M0UR67	Uncharacterized protein OS=Hordeum vulgare var. distichum PE=3 SV=1	23	1	1	1	4	1	3	1	1	0	1	1	2	0.121	0.121	0.0654	0.187	0.121	0.21	0.99	0.97	0.82	0.98	0.89	1
M0URB2	Uncharacterized protein OS=Hordeum vulgare var. distichum PE=4 SV=1	25	2	1	0	0	0	1	2	1	0	0	0	1	0.126	0.0766	0	0	0	0.0766	1	0.99	0	0	0	0.97
M0URC3	Uncharacterized protein OS=Hordeum vulgare var. distichum PE=4 SV=1	27	3	2	2	1	4	4	3	2	2	1	4	4	0.162	0.101	0.101	0.0445	0.211	0.211	1	1	1	0.99	1	1
M0URD1	Uncharacterized protein OS=Hordeum vulgare var. distichum PE=4 SV=1	127	0	2	0	0	0	0	0	2	0	0	0	0	0	0.0123	0	0	0	0	0.5	0.99	0.33	0.3	0.93	0.79
M0URM1	Uncharacterized protein OS=Hordeum vulgare var. distichum PE=4 SV=1	12	1	2	0	0	0	0	1	2	0	0	0	0	0.116	0.214	0	0	0	0	0.99	1	0.24	0.07	0	0.71
M0URQ4	Uncharacterized protein OS=Hordeum vulgare var. distichum PE=4 SV=1	64	2	3	0	0	2	1	2	3	0	0	2	1	0.044	0.0626	0	0	0.044	0.022	1	1	0	0	1	0.9
M0URR8	Uncharacterized protein OS=Hordeum vulgare var. distichum PE=4 SV=1	91	8	5	4	4	8	6	7	4	4	4	7	5	0.131	0.0729	0.0776	0.0776	0.121	0.0941	1	1	1	1	1	1
M0URS7	Uncharacterized protein OS=Hordeum vulgare var. distichum PE=4 SV=1	43	26	24	13	13	17	23	14	18	9	11	12	17	0.541	0.604	0.261	0.365	0.454	0.581	1	1	1	1	1	1
M0URY3	Uncharacterized protein OS=Hordeum vulgare var. distichum PE=4 SV=1	232	3	4	0	0	3	2	3	4	0	0	3	2	0.0189	0.0241	0	0	0.0241	0.0151	1	1	0.29	0.83	1	1
M0US99	Uncharacterized protein OS=Hordeum vulgare var. distichum PE=3 SV=1	29	2	5	2	3	5	3	2	4	1	2	4	2	0.0701	0.358	0.0369	0.0701	0.358	0.0701	1	1	1	1	1	1
M0USC9	Aspartate aminotransferase OS=Hordeum vulgare var. distichum PE=3 SV=1	50	35	25	53	61	28	24	20	16	21	22	19	14	0.645	0.547	0.662	0.684	0.625	0.505	1	1	1	1	1	1
M0USD0	Uncharacterized protein OS=Hordeum vulgare var. distichum PE=4 SV=1	16	6	9	3	5	7	7	2	3	2	2	2	2	0.346	0.429	0.308	0.308	0.338	0.338	1	1	1	1	1	1
M0USD7	Uncharacterized protein OS=Hordeum vulgare var. distichum PE=4 SV=1	47	4	3	1	1	3	2	4	3	1	1	2	2	0.186	0.102	0.0381	0.031	0.117	0.117	1	1	1	0.7	1	1
M0USG3	Purple acid phosphatase OS=Hordeum vulgare var. distichum PE=3 SV=1	55	2	1	0	0	5	2	2	1	0	0	5	2	0.0608	0.0419	0	0	0.155	0.0608	1	1	0	0.86	1	1
M0USG5	Uncharacterized protein OS=Hordeum vulgare var. distichum PE=3 SV=1	42	11	7	2	5	5	7	9	7	2	5	5	6	0.44	0.332	0.113	0.186	0.275	0.332	1	1	1	1	1	1
M0USS1	Uncharacterized protein OS=Hordeum vulgare var. distichum PE=3 SV=1	30	5	5	1	2	4	1	3	4	1	2	3	1	0.213	0.332	0.049	0.0979	0.283	0.122	1	1	0.99	1	1	0.86
M0USS4	Uncharacterized protein OS=Hordeum vulgare var. distichum PE=4 SV=1	32	0	1	0	0	3	3	0	1	0	0	3	3	0	0.0386	0	0	0.126	0.133	0.51	1	0	0	1	1
M0UST0	Uncharacterized protein OS=Hordeum vulgare var. distichum PE=4 SV=1	43	3	2	2	2	1	1	3	2	2	2	1	1	0.132	0.0952	0.0767	0.0767	0.0397	0.0556	1	1	1	1	0.99	1
M0UST2	Beta-amylase OS=Hordeum vulgare var. distichum PE=3 SV=1	54	0	0	4	4	0	0	0	0	2	2	0	0	0	0	0.0785	0.0785	0	0	0	0.76	1	1	0	0.17
M0USV1	Uncharacterized protein OS=Hordeum vulgare var. distichum PE=4 SV=1	44	4	2	1	1	3	3	4	2	1	1	3	3	0.192	0.0773	0.0374	0.0374	0.115	0.155	1	1	1	0.99	1	1
M0USZ9	Uncharacterized protein OS=Hordeum vulgare var. distichum PE=4 SV=1	23	25	29	20	22	25	28	12	14	12	11	14	14	0.651	0.694	0.603	0.584	0.694	0.694	1	1	1	1	1	1
M0UT11	Uncharacterized protein OS=Hordeum vulgare var. distichum PE=3 SV=1	33	7	3	1	2	4	5	5	3	1	1	4	5	0.237	0.159	0.0678	0.0712	0.19	0.231	1	1	0.96	1	1	1
M0UT82	Peroxidase OS=Hordeum vulgare var. distichum PE=3 SV=1	28	4	4	2	2	7	3	4	4	1	1	6	2	0.358	0.298	0.0604	0.034	0.358	0.0868	1	1	0.99	0.95	1	1
M0UT86	Uncharacterized protein OS=Hordeum vulgare var. distichum PE=4 SV=1	39	2	1	0	0	1	1	2	1	0	0	1	1	0.0601	0.0355	0	0	0.0246	0.0246	1	0.98	0.07	0	1	0.99
M0UTD2	Fructose-bisphosphate aldolase OS=Hordeum vulgare var. distichum PE=3 SV=1	39	55	50	44	44	51	53	2	2	2	2	2	2	0.782	0.782	0.782	0.782	0.774	0.782	1	1	1	1	1	1
M0UTF8	Uncharacterized protein OS=Hordeum vulgare var. distichum PE=3 SV=1	21	11	12	7	9	13	12	2	2	1	1	1	2	0.273	0.273	0.206	0.206	0.304	0.314	1	1	0.99	0.99	0.99	1
M0UTI5	Uncharacterized protein OS=Hordeum vulgare var. distichum PE=4 SV=1	18	1	1	0	0	1	2	1	1	0	0	1	2	0.129	0.092	0	0	0.092	0.221	0.85	0.99	0	0	0.99	1
M0UTL7	Uncharacterized protein OS=Hordeum vulgare var. distichum PE=4 SV=1	95	5	6	4	4	5	6	4	6	4	4	5	5	0.0681	0.0958	0.0693	0.067	0.0797	0.0797	1	1	1	1	1	1
M0UTP1	Succinate dehydrogenase [ubiquinone] flavoprotein subunit, mitochondrial OS=Hordeum vulgare var. distichum PE=3 SV=1	59	14	13	12	13	12	16	9	10	9	8	11	11	0.265	0.266	0.265	0.246	0.321	0.328	1	1	1	1	1	1
M0UTV1	Uncharacterized protein OS=Hordeum vulgare var. distichum PE=4 SV=1	15	0	0	1	0	0	2	0	0	1	0	0	2	0	0	0.0851	0	0	0.227	0.31	0	0.89	0.25	0	1
M0UU32	Uncharacterized protein OS=Hordeum vulgare var. distichum PE=4 SV=1	39	3	2	1	1	2	3	3	2	1	1	2	3	0.147	0.102	0.042	0.042	0.102	0.141	1	1	0.96	0.88	1	1
M0UU36	Uncharacterized protein OS=Hordeum vulgare var. distichum PE=3 SV=1	64	69	69	65	73	65	64	1	1	3	4	1	2	0.433	0.454	0.549	0.505	0.42	0.507	1	1	1	1	0.99	1
M0UU42	Uncharacterized protein OS=Hordeum vulgare var. distichum PE=4 SV=1	15	2	3	0	0	1	2	2	3	0	0	1	2	0.241	0.316	0	0	0.0752	0.15	1	1	0.17	0	0.98	1
M0UU60	Uncharacterized protein OS=Hordeum vulgare var. distichum PE=3 SV=1	17	16	8	7	9	11	11	7	7	5	8	7	6	0.428	0.428	0.368	0.487	0.441	0.382	1	1	1	1	1	1
M0UUA6	Uncharacterized protein OS=Hordeum vulgare var. distichum PE=4 SV=1	34	14	14	11	7	9	5	6	7	6	4	4	3	0.225	0.253	0.225	0.169	0.169	0.134	1	1	1	1	1	1
M0UUM3	Uncharacterized protein OS=Hordeum vulgare var. distichum PE=4 SV=1	23	3	3	0	2	3	5	2	3	0	1	3	3	0.194	0.323	0	0.106	0.341	0.341	1	1	0.25	1	1	1
M0UUM4	Uncharacterized protein OS=Hordeum vulgare var. distichum PE=4 SV=1	39	2	0	0	2	3	2	2	0	0	2	3	2	0.0942	0	0	0.0942	0.116	0.0859	1	0.64	0	1	1	1
M0UUN7	Uncharacterized protein OS=Hordeum vulgare var. distichum PE=4 SV=1	52	4	3	2	2	5	3	3	3	2	2	4	2	0.114	0.0894	0.0894	0.0894	0.141	0.0894	1	1	1	1	1	1
M0UUS1	Thioredoxin reductase OS=Hordeum vulgare var. distichum PE=3 SV=1	34	9	6	0	1	9	10	6	6	0	1	6	7	0.351	0.37	0	0.0313	0.339	0.408	1	1	0.92	1	1	1
M0UV92	Uncharacterized protein OS=Hordeum vulgare var. distichum PE=3 SV=1	47	7	6	4	2	9	9	6	5	3	2	8	7	0.207	0.157	0.076	0.0737	0.272	0.272	1	1	1	1	1	1
M0UVB7	Uncharacterized protein OS=Hordeum vulgare var. distichum PE=4 SV=1	8	2	1	0	0	3	1	2	1	0	0	2	1	0.301	0.164	0	0	0.301	0.164	1	0.99	0	0	1	0.99
M0UVG1	Uncharacterized protein OS=Hordeum vulgare var. distichum PE=4 SV=1	23	3	0	1	2	3	2	3	0	1	2	3	2	0.181	0	0.0931	0.157	0.206	0.157	1	0.14	0.99	1	1	1
M0UVN4	Uncharacterized protein OS=Hordeum vulgare var. distichum PE=3 SV=1	50	17	11	4	6	13	13	12	10	4	6	11	10	0.422	0.351	0.148	0.232	0.417	0.409	1	1	1	1	1	1
M0UVQ5	Uncharacterized protein OS=Hordeum vulgare var. distichum PE=4 SV=1	26	2	2	0	1	1	1	2	2	0	1	1	1	0.175	0.175	0	0.138	0.138	0.138	1	1	0.18	1	0.99	0.95
M0UVQ7	Uncharacterized protein OS=Hordeum vulgare var. distichum PE=4 SV=1	21	10	10	11	9	10	12	5	5	6	7	5	6	0.379	0.384	0.411	0.463	0.384	0.432	1	1	1	1	1	1
M0UW32	Uncharacterized protein OS=Hordeum vulgare var. distichum PE=3 SV=1	28	2	2	1	1	9	10	1	2	1	1	6	6	0.0354	0.0906	0.0354	0.0354	0.295	0.295	0.99	1	0.98	0.95	1	1
M0UW37	Uncharacterized protein OS=Hordeum vulgare var. distichum PE=3 SV=1	51	15	14	12	11	9	9	13	13	11	10	9	7	0.453	0.501	0.455	0.405	0.388	0.379	1	1	1	1	1	1
M0UWB1	Glucose-6-phosphate isomerase OS=Hordeum vulgare var. distichum PE=3 SV=1	34	11	7	5	6	9	14	7	6	4	4	7	11	0.399	0.302	0.215	0.27	0.412	0.601	1	1	1	1	1	1
M0UWQ5	Ribonucleoside-diphosphate reductase OS=Hordeum vulgare var. distichum PE=3 SV=1	91	3	0	0	0	1	0	3	0	0	0	1	0	0.0357	0	0	0	0.016	0	1	0.7	0.49	0.18	1	0.92
M0UWT0	Uncharacterized protein OS=Hordeum vulgare var. distichum PE=3 SV=1	24	1	1	0	0	4	2	1	1	0	0	3	1	0.127	0.0364	0	0	0.227	0.0364	0.6	0.99	0	0	1	1
M0UWZ2	Uncharacterized protein OS=Hordeum vulgare var. distichum PE=3 SV=1	33	0	0	3	4	0	0	0	0	3	4	0	0	0	0	0.13	0.169	0	0	0	0	1	1	0	0
M0UX04	Uncharacterized protein OS=Hordeum vulgare var. distichum PE=4 SV=1	67	1	0	0	0	0	2	1	0	0	0	0	2	0.0115	0	0	0	0	0.028	0.53	0	0.15	0.63	0	0.99
M0UX36	Uncharacterized protein OS=Hordeum vulgare var. distichum PE=3 SV=1	55	0	0	4	8	1	0	0	0	3	6	1	0	0	0	0.0816	0.131	0.0306	0	0	0	1	1	0.98	0
M0UX64	Uncharacterized protein OS=Hordeum vulgare var. distichum PE=4 SV=1	44	4	1	6	4	5	4	4	1	6	4	5	4	0.146	0.0272	0.196	0.141	0.191	0.161	1	1	1	1	1	1
M0UXA4	Uncharacterized protein OS=Hordeum vulgare var. distichum PE=4 SV=1	13	1	2	0	0	3	3	1	1	0	0	1	2	0.202	0.202	0	0	0.202	0.298	0.99	0.99	0	0	0.98	1
M0UXA5	Glyceraldehyde-3-phosphate dehydrogenase OS=Hordeum vulgare var. distichum PE=3 SV=1	44	13	10	9	8	16	16	8	6	4	3	10	9	0.385	0.305	0.192	0.19	0.421	0.365	1	1	1	1	1	1
M0UXC9	Uncharacterized protein OS=Hordeum vulgare var. distichum PE=4 SV=1	32	2	0	1	1	2	2	1	0	1	1	2	2	0.068	0	0.0986	0.0986	0.167	0.167	1	0	0.98	0.97	1	1
M0UXG7	Uncharacterized protein OS=Hordeum vulgare var. distichum PE=3 SV=1	50	6	5	0	0	6	4	5	4	0	0	5	3	0.172	0.14	0	0	0.183	0.112	1	1	0.69	0.61	1	1
M0UXI2	Uncharacterized protein OS=Hordeum vulgare var. distichum PE=4 SV=1	47	4	1	0	0	0	0	3	1	0	0	0	0	0.123	0.0223	0	0	0	0	1	1	0	0	0	0.19
M0UXL2	Uncharacterized protein OS=Hordeum vulgare var. distichum PE=3 SV=1	46	5	4	1	1	4	6	4	4	1	1	4	6	0.129	0.129	0.0286	0.0286	0.172	0.227	1	1	0.98	0.69	1	1
M0UXN7	Uncharacterized protein OS=Hordeum vulgare var. distichum PE=4 SV=1	20	3	2	0	1	4	2	3	2	0	1	4	2	0.276	0.122	0	0.0663	0.26	0.188	1	1	0.81	0.99	1	1
M0UXX0	Uncharacterized protein OS=Hordeum vulgare var. distichum PE=3 SV=1	39	14	11	10	14	13	15	10	7	9	11	10	11	0.384	0.282	0.339	0.442	0.405	0.458	1	1	1	1	1	1
M0UXZ2	Uncharacterized protein OS=Hordeum vulgare var. distichum PE=4 SV=1	98	0	2	0	0	1	0	0	2	0	0	1	0	0	0.0416	0	0	0.0146	0	0.99	1	0.27	0.1	0.99	0.86
M0UY30	Uncharacterized protein OS=Hordeum vulgare var. distichum PE=3 SV=1	30	0	0	1	3	0	0	0	0	1	3	0	0	0	0	0.0712	0.109	0	0	0.14	0	0.99	1	0	0
M0UY52	Uncharacterized protein OS=Hordeum vulgare var. distichum PE=4 SV=1	16	0	0	27	42	0	0	0	0	5	5	0	0	0	0	0.356	0.356	0	0	0	0.05	1	1	0	0
M0UY84	Uncharacterized protein OS=Hordeum vulgare var. distichum PE=4 SV=1	18	1	2	0	1	0	0	1	2	0	1	0	0	0.0488	0.256	0	0.0488	0	0	0.95	1	0	0.94	0.92	0.91
M0UY89	Uncharacterized protein OS=Hordeum vulgare var. distichum PE=4 SV=1	41	0	3	1	1	2	0	0	3	1	1	2	0	0	0.0836	0.0296	0.0216	0.0674	0	0.8	1	0.99	0.66	1	0
M0UY91	N-acetyl-gamma-glutamyl-phosphate reductase OS=Hordeum vulgare var. distichum PE=3 SV=1	45	9	6	3	2	8	7	7	6	3	2	6	6	0.292	0.241	0.137	0.0867	0.267	0.253	1	1	1	1	1	1
M0UYA9	Uncharacterized protein OS=Hordeum vulgare var. distichum PE=4 SV=1	18	0	0	16	16	0	0	0	0	4	5	0	0	0	0	0.329	0.53	0	0	0	0	1	1	0	0
M0UYD9	Uncharacterized protein OS=Hordeum vulgare var. distichum PE=4 SV=1	94	50	43	34	30	45	42	6	5	4	4	6	3	0.249	0.228	0.253	0.203	0.26	0.247	1	1	1	1	1	1
M0UYF5	Uncharacterized protein OS=Hordeum vulgare var. distichum PE=4 SV=1	31	1	1	1	2	1	2	1	1	1	2	1	2	0.0495	0.0495	0.0495	0.12	0.0495	0.0989	1	0.99	1	1	0.98	1
M0UYW1	Uncharacterized protein OS=Hordeum vulgare var. distichum PE=4 SV=1	46	0	0	0	1	3	4	0	0	0	1	3	3	0	0	0	0.0231	0.0903	0.0903	0	0.13	0	1	1	1
M0UZ48	Alpha-galactosidase OS=Hordeum vulgare var. distichum PE=3 SV=1	44	5	7	6	4	6	4	5	6	4	4	6	4	0.161	0.194	0.136	0.139	0.194	0.124	1	1	1	1	1	1
M0UZ78	Uncharacterized protein OS=Hordeum vulgare var. distichum PE=3 SV=1	26	1	2	2	4	4	3	1	2	2	3	3	2	0.0486	0.105	0.105	0.154	0.17	0.105	0.99	1	1	1	1	1
M0UZ91	Uncharacterized protein OS=Hordeum vulgare var. distichum PE=4 SV=1	17	7	2	4	3	7	6	2	2	2	2	2	2	0.258	0.258	0.258	0.258	0.258	0.258	1	1	1	1	1	1
M0UZB9	Uncharacterized protein OS=Hordeum vulgare var. distichum PE=3 SV=1	40	21	23	13	14	20	21	10	11	8	8	9	9	0.414	0.436	0.354	0.354	0.395	0.395	1	1	1	1	1	1
M0UZG9	Uncharacterized protein OS=Hordeum vulgare var. distichum PE=4 SV=1	77	0	0	2	1	0	0	0	0	2	1	0	0	0	0	0.0288	0.0259	0	0	0	0.27	1	0.98	0.13	0
M0UZH3	Sulfotransferase OS=Hordeum vulgare var. distichum PE=3 SV=1	37	9	7	0	0	11	9	6	5	0	0	7	7	0.274	0.255	0	0	0.335	0.335	1	1	0	0	1	1
M0UZJ6	Uncharacterized protein OS=Hordeum vulgare var. distichum PE=4 SV=1	8	4	2	2	2	5	5	3	2	2	2	4	3	0.521	0.521	0.521	0.521	0.63	0.521	1	1	1	1	1	1
M0UZP2	Uncharacterized protein OS=Hordeum vulgare var. distichum PE=3 SV=1	32	2	1	2	1	3	3	2	1	2	1	3	3	0.0759	0.0363	0.0627	0.0396	0.168	0.152	1	1	1	0.99	1	1
M0UZV1	Uncharacterized protein OS=Hordeum vulgare var. distichum PE=4 SV=1	32	2	3	0	0	5	5	2	3	0	0	5	5	0.094	0.161	0	0	0.238	0.185	1	1	0	0	1	1
M0V008	Uncharacterized protein OS=Hordeum vulgare var. distichum PE=3 SV=1	35	3	0	10	14	3	3	3	0	7	12	3	3	0.128	0	0.335	0.518	0.0976	0.104	1	0.78	1	1	1	1
M0V050	Uncharacterized protein OS=Hordeum vulgare var. distichum PE=4 SV=1	19	0	0	0	2	0	0	0	0	0	2	0	0	0	0	0	0.0904	0	0	0	0	0.37	0.99	0	0.17
M0V064	Uncharacterized protein OS=Hordeum vulgare var. distichum PE=4 SV=1	109	9	7	9	12	10	11	9	7	9	11	10	10	0.139	0.12	0.104	0.112	0.125	0.174	1	1	1	1	1	1
M0V098	Uncharacterized protein OS=Hordeum vulgare var. distichum PE=3 SV=1	49	11	9	0	0	8	7	5	5	0	0	6	5	0.204	0.232	0	0	0.228	0.182	1	1	0	0	1	1
M0V0B4	Uncharacterized protein OS=Hordeum vulgare var. distichum PE=4 SV=1	19	4	5	18	19	10	7	1	2	3	2	2	1	0.324	0.392	0.574	0.449	0.392	0.233	0.99	1	1	1	1	0.99
M0V0F1	Uncharacterized protein OS=Hordeum vulgare var. distichum PE=4 SV=1	12	2	2	0	0	5	2	2	1	0	0	3	2	0.245	0.155	0	0	0.355	0.245	1	1	0.37	0.47	1	1
M0V0F3	Uncharacterized protein OS=Hordeum vulgare var. distichum PE=4 SV=1	35	7	7	0	0	7	9	4	5	0	0	5	4	0.239	0.275	0	0	0.252	0.294	1	1	0	0.25	1	1
M0V0J0	Aspartate aminotransferase OS=Hordeum vulgare var. distichum PE=3 SV=1	45	7	8	3	4	11	10	7	7	3	4	10	8	0.324	0.198	0.0976	0.107	0.283	0.283	1	1	1	1	1	1
M0V0R2	Uncharacterized protein OS=Hordeum vulgare var. distichum PE=4 SV=1	31	8	5	4	8	2	3	5	3	4	5	2	3	0.337	0.215	0.174	0.264	0.0799	0.153	1	1	1	1	1	1
M0V0S4	Phosphoglycerate kinase OS=Hordeum vulgare var. distichum PE=3 SV=1	30	12	15	0	10	13	15	1	1	0	2	1	1	0.222	0.246	0	0.264	0.218	0.222	0.98	0.98	0	1	0.88	0.98
M0V0S5	Uncharacterized protein OS=Hordeum vulgare var. distichum PE=4 SV=1	18	3	1	2	6	2	4	3	1	2	4	2	3	0.433	0.0976	0.238	0.598	0.287	0.433	1	1	1	1	1	1
M0V0Z2	Pyruvate kinase OS=Hordeum vulgare var. distichum PE=3 SV=1	40	10	8	4	3	6	8	5	6	2	2	6	7	0.282	0.32	0.135	0.127	0.307	0.365	1	1	1	1	1	1
M0V101	Uncharacterized protein OS=Hordeum vulgare var. distichum PE=4 SV=1	16	8	5	4	3	5	5	3	3	3	2	3	3	0.275	0.275	0.275	0.176	0.275	0.275	1	1	1	1	1	1
M0V138	Uncharacterized protein OS=Hordeum vulgare var. distichum PE=4 SV=1	54	8	3	1	0	3	1	8	3	1	0	3	1	0.276	0.069	0.0256	0	0.0966	0.0138	1	1	0.97	0.76	1	0.99
M0V153	Uncharacterized protein OS=Hordeum vulgare var. distichum PE=4 SV=1	42	4	4	3	3	7	5	4	4	3	3	7	5	0.124	0.124	0.0863	0.0889	0.278	0.21	1	1	1	1	1	1
M0V1C5	Uncharacterized protein OS=Hordeum vulgare var. distichum PE=4 SV=1	10	2	2	1	2	1	1	2	2	1	2	1	1	0.278	0.278	0.134	0.278	0.134	0.134	1	1	0.99	1	0.99	0.99
M0V1H2	Uncharacterized protein OS=Hordeum vulgare var. distichum PE=4 SV=1	30	2	1	0	0	3	5	2	1	0	0	3	4	0.104	0.037	0	0	0.148	0.189	1	1	0	0.16	1	1
M0V1L7	Uncharacterized protein OS=Hordeum vulgare var. distichum PE=4 SV=1	33	3	5	4	3	8	8	2	3	3	2	4	4	0.116	0.165	0.168	0.119	0.195	0.195	1	1	1	1	1	1
M0V1P7	Uncharacterized protein OS=Hordeum vulgare var. distichum PE=4 SV=1	20	0	0	0	0	1	2	0	0	0	0	1	2	0	0	0	0	0.138	0.222	0.26	0	0	0	0.98	1
M0V1W0	Peroxidase OS=Hordeum vulgare var. distichum PE=3 SV=1	38	3	2	0	0	3	3	3	2	0	0	3	3	0.0909	0.0909	0	0	0.147	0.147	1	1	0.07	0	1	1
M0V1Y3	Uncharacterized protein OS=Hordeum vulgare var. distichum PE=4 SV=1	59	28	26	54	58	12	13	14	13	15	15	8	9	0.351	0.329	0.355	0.355	0.228	0.23	1	1	1	1	1	1
M0V1Y4	Uncharacterized protein OS=Hordeum vulgare var. distichum PE=3 SV=1	45	21	16	17	19	19	20	15	14	14	14	13	13	0.496	0.559	0.556	0.549	0.494	0.516	1	1	1	1	1	1
M0V221	Phosphoserine aminotransferase OS=Hordeum vulgare var. distichum PE=3 SV=1	36	13	12	5	6	11	10	8	10	5	6	9	8	0.468	0.447	0.219	0.291	0.423	0.402	1	1	1	1	1	1
M0V2B6	Uncharacterized protein OS=Hordeum vulgare var. distichum PE=3 SV=1	47	0	0	2	0	0	0	0	0	2	0	0	0	0	0	0.0441	0	0	0	0	0.72	1	0.18	0	0
M0V2D0	Uncharacterized protein OS=Hordeum vulgare var. distichum PE=4 SV=1	24	2	1	4	3	3	0	2	1	3	2	2	0	0.174	0.13	0.283	0.174	0.174	0	1	0.96	1	1	1	0.13
M0V2I4	Uncharacterized protein OS=Hordeum vulgare var. distichum PE=4 SV=1	12	3	2	2	4	2	2	1	1	1	2	1	1	0.317	0.317	0.317	0.467	0.317	0.317	0.99	0.99	0.99	1	0.99	1
M0V2S8	Uncharacterized protein OS=Hordeum vulgare var. distichum PE=4 SV=1	29	9	6	1	1	7	8	6	4	1	1	6	6	0.307	0.203	0.0345	0.0345	0.307	0.307	1	1	0.96	1	1	1
M0V2U5	Amine oxidase OS=Hordeum vulgare var. distichum PE=3 SV=1	84	0	0	2	3	0	0	0	0	2	3	0	0	0	0	0.034	0.0484	0	0	0	0.18	1	1	0.15	0.16
M0V2X9	Uncharacterized protein OS=Hordeum vulgare var. distichum PE=4 SV=1	89	1	0	0	1	2	2	1	0	0	1	2	2	0.0204	0	0	0.0115	0.0394	0.0356	1	0.05	0	0.69	1	1
M0V315	Uncharacterized protein OS=Hordeum vulgare var. distichum PE=3 SV=1	12	10	10	10	13	5	6	6	7	5	5	4	4	0.752	0.77	0.743	0.743	0.681	0.681	1	1	1	1	1	1
M0V382	Uncharacterized protein OS=Hordeum vulgare var. distichum PE=4 SV=1	14	2	1	1	1	3	3	2	1	1	1	2	2	0.278	0.103	0.103	0.103	0.278	0.278	1	0.99	0.94	1	1	1
M0V3M9	Uncharacterized protein OS=Hordeum vulgare var. distichum PE=4 SV=1	31	2	3	0	0	5	4	2	3	0	0	4	3	0.112	0.158	0	0	0.186	0.158	1	1	0.25	0	1	1
M0V3P7	Uncharacterized protein OS=Hordeum vulgare var. distichum PE=4 SV=1	21	2	1	1	0	1	2	2	1	1	0	1	2	0.165	0.065	0.065	0	0.065	0.165	1	1	0.91	0	0.99	1
M0V3Q0	Mitogen-activated protein kinase OS=Hordeum vulgare var. distichum PE=3 SV=1	43	2	1	0	0	2	2	2	1	0	0	2	2	0.106	0.0623	0	0	0.0867	0.0867	1	1	0	0	1	1
M0V3Q4	Uncharacterized protein OS=Hordeum vulgare var. distichum PE=4 SV=1	9	29	27	14	16	33	27	6	5	4	4	5	4	0.872	0.756	0.731	0.731	0.756	0.731	1	1	1	1	1	1
M0V3R3	Uncharacterized protein OS=Hordeum vulgare var. distichum PE=4 SV=1	15	8	4	0	0	6	4	4	2	0	0	3	2	0.586	0.331	0	0	0.398	0.323	1	0.99	0	0	1	1
M0V3U0	Non-specific lipid-transfer protein OS=Hordeum vulgare var. distichum PE=3 SV=1	12	1	1	36	33	0	0	1	1	7	7	0	0	0.137	0.137	0.667	0.667	0	0	0.83	0.9	1	1	0.19	0
M0V3V7	Uncharacterized protein OS=Hordeum vulgare var. distichum PE=4 SV=1	33	1	1	1	1	2	2	1	1	1	1	2	2	0.0393	0.0393	0.0262	0.0262	0.082	0.082	0.99	1	0.93	0.99	1	1
M0V3Y5	Uncharacterized protein OS=Hordeum vulgare var. distichum PE=4 SV=1	68	4	6	3	1	6	9	4	6	3	1	5	9	0.0902	0.117	0.0601	0.0184	0.122	0.18	1	1	1	1	1	1
M0V416	Uncharacterized protein OS=Hordeum vulgare var. distichum PE=4 SV=1	9	0	0	2	1	1	0	0	0	2	1	1	0	0	0	0.35	0.25	0.25	0	0	0	1	0.99	0.97	0
M0V418	Uncharacterized protein OS=Hordeum vulgare var. distichum PE=4 SV=1	29	2	1	0	0	2	2	2	1	0	0	2	2	0.113	0.0428	0	0	0.113	0.0934	1	0.99	0	0.07	1	1
M0V438	Uncharacterized protein OS=Hordeum vulgare var. distichum PE=4 SV=1	47	1	2	0	0	3	0	1	2	0	0	3	0	0.0383	0.11	0	0	0.16	0	1	1	0	0	1	0.07
M0V449	Uncharacterized protein OS=Hordeum vulgare var. distichum PE=3 SV=1	15	4	1	0	0	4	4	2	1	0	0	2	3	0.224	0.112	0	0	0.224	0.287	1	1	0	0	1	1
M0V452	Uncharacterized protein OS=Hordeum vulgare var. distichum PE=4 SV=1	47	61	40	5	6	69	72	19	16	5	4	16	21	0.703	0.597	0.23	0.166	0.599	0.726	1	1	1	1	1	1
M0V455	Uncharacterized protein OS=Hordeum vulgare var. distichum PE=4 SV=1	31	5	4	3	4	7	8	4	4	3	4	6	7	0.197	0.261	0.134	0.187	0.261	0.313	1	1	1	1	1	1
M0V458	Uncharacterized protein OS=Hordeum vulgare var. distichum PE=3 SV=1	50	3	2	1	1	3	3	3	2	1	1	3	3	0.129	0.0667	0.0479	0.0479	0.0958	0.0958	1	1	1	0.99	1	1
M0V4F8	Uncharacterized protein OS=Hordeum vulgare var. distichum PE=4 SV=1	26	5	5	0	0	4	3	4	5	0	0	4	3	0.201	0.242	0	0	0.201	0.167	1	1	0	0	1	1
M0V4Z6	Glucose-6-phosphate 1-dehydrogenase OS=Hordeum vulgare var. distichum PE=3 SV=1	60	0	1	0	0	3	3	0	1	0	0	3	3	0	0.0188	0	0	0.0603	0.0678	0	1	0	0.95	1	1
M0V4Z8	Uncharacterized protein OS=Hordeum vulgare var. distichum PE=3 SV=1	43	34	28	6	7	27	20	9	7	3	3	8	8	0.602	0.471	0.203	0.306	0.584	0.561	1	1	1	1	1	1
M0V511	Uncharacterized protein OS=Hordeum vulgare var. distichum PE=4 SV=1	10	3	3	0	0	3	3	2	2	0	0	1	1	0.5	0.458	0	0	0.323	0.323	1	1	0	0	0.99	1
M0V526	Uncharacterized protein OS=Hordeum vulgare var. distichum PE=3 SV=1	21	2	2	0	0	2	3	1	1	0	0	1	2	0.104	0.104	0	0	0.104	0.141	0.99	0.99	0	0	0.99	1
M0V531	Uncharacterized protein OS=Hordeum vulgare var. distichum PE=4 SV=1	10	2	2	9	9	4	4	1	1	3	3	2	1	0.237	0.237	0.577	0.577	0.474	0.33	0.93	0.99	1	1	1	0.98
M0V5E8	Uncharacterized protein OS=Hordeum vulgare var. distichum PE=4 SV=1	50	23	21	20	22	24	21	2	3	4	6	5	3	0.265	0.307	0.402	0.488	0.381	0.291	1	1	1	1	1	1
M0V5H1	Uncharacterized protein OS=Hordeum vulgare var. distichum PE=4 SV=1	69	4	6	3	5	4	7	4	6	3	5	4	7	0.0672	0.13	0.0528	0.0912	0.0896	0.139	1	1	1	1	1	1
M0V5I7	Uncharacterized protein OS=Hordeum vulgare var. distichum PE=4 SV=1	62	1	2	0	0	4	2	1	2	0	0	4	2	0.0223	0.0539	0	0	0.0985	0.0539	0.99	1	0.16	0	1	1
M0V5N2	Uncharacterized protein OS=Hordeum vulgare var. distichum PE=4 SV=1	52	0	2	0	0	0	0	0	2	0	0	0	0	0	0.0628	0	0	0	0	0	1	0	0	0	0
M0V5Z1	Uncharacterized protein OS=Hordeum vulgare var. distichum PE=3 SV=1	32	2	1	0	0	0	0	2	1	0	0	0	0	0.155	0.0606	0	0	0	0	1	0.99	0	0	0	0.21
M0V652	Uncharacterized protein OS=Hordeum vulgare var. distichum PE=4 SV=1	37	2	0	1	2	4	2	2	0	1	2	3	2	0.11	0	0.0491	0.107	0.175	0.12	1	0.79	0.99	1	1	1
M0V694	Uncharacterized protein OS=Hordeum vulgare var. distichum PE=3 SV=1	66	13	11	4	5	16	18	9	8	3	4	12	15	0.177	0.236	0.076	0.117	0.321	0.385	1	1	1	1	1	1
M0V695	Non-specific lipid-transfer protein OS=Hordeum vulgare var. distichum PE=3 SV=1	11	0	0	8	4	2	1	0	0	4	2	1	1	0	0	0.4	0.304	0.209	0.087	0	0	1	1	0.99	0.99
M0V6E2	Uncharacterized protein OS=Hordeum vulgare var. distichum PE=4 SV=1	26	6	3	4	3	5	3	4	2	3	2	4	3	0.381	0.197	0.347	0.197	0.381	0.347	1	1	1	1	1	1
M0V6F5	Coatomer subunit gamma OS=Hordeum vulgare var. distichum PE=3 SV=1	99	24	25	3	7	18	16	20	19	3	6	15	13	0.324	0.312	0.0416	0.099	0.268	0.218	1	1	1	1	1	1
M0V6H2	Uncharacterized protein OS=Hordeum vulgare var. distichum PE=4 SV=1	39	1	1	2	2	1	0	1	1	2	2	1	0	0.0305	0.0277	0.0693	0.0693	0.0277	0	0.78	0.97	1	1	0.99	0.48
M0V6I1	Uncharacterized protein OS=Hordeum vulgare var. distichum PE=4 SV=1	75	5	5	1	1	4	5	4	5	1	1	4	5	0.103	0.125	0.016	0.0189	0.0655	0.143	1	1	1	1	1	1
M0V6I2	ATP-dependent 6-phosphofructokinase OS=Hordeum vulgare var. distichum GN=PFK PE=3 SV=1	53	8	5	6	4	7	5	8	5	6	4	7	5	0.206	0.132	0.168	0.118	0.189	0.132	1	1	1	1	1	1
M0V6I8	Uncharacterized protein OS=Hordeum vulgare var. distichum PE=3 SV=1	66	2	2	0	0	2	0	2	2	0	0	2	0	0.0323	0.0323	0	0	0.0357	0	1	1	0.31	0.71	1	0
M0V6P0	Uncharacterized protein OS=Hordeum vulgare var. distichum PE=4 SV=1	35	1	1	1	0	2	3	1	1	1	0	2	3	0.0473	0.0473	0.0284	0	0.0757	0.155	1	1	0.81	0	1	1
M0V6P2	Uncharacterized protein OS=Hordeum vulgare var. distichum PE=4 SV=1	34	3	3	2	4	3	1	3	3	2	3	3	1	0.0912	0.0912	0.0586	0.0912	0.0912	0.0326	1	1	1	1	1	0.98
M0V6V1	Uncharacterized protein OS=Hordeum vulgare var. distichum PE=3 SV=1	14	2	2	0	0	1	2	2	2	0	0	1	2	0.271	0.271	0	0	0.132	0.271	1	1	0	0	0.99	1
M0V6V6	Uncharacterized protein OS=Hordeum vulgare var. distichum PE=4 SV=1	38	2	2	0	0	1	2	2	2	0	0	1	2	0.08	0.0886	0	0	0.0429	0.0886	1	0.99	0	0.07	0.99	1
M0V6X0	Uncharacterized protein OS=Hordeum vulgare var. distichum PE=4 SV=1	153	7	3	6	9	8	4	7	3	6	9	7	4	0.0795	0.0376	0.0571	0.086	0.0694	0.0368	1	1	1	1	1	1
M0V6X6	Uncharacterized protein OS=Hordeum vulgare var. distichum PE=4 SV=1	30	3	0	0	2	1	1	3	0	0	2	1	1	0.158	0	0	0.0662	0.0404	0.0368	1	0.26	0.89	1	1	1
M0V709	Uncharacterized protein OS=Hordeum vulgare var. distichum PE=4 SV=1	31	23	21	4	5	30	22	10	10	3	4	11	9	0.438	0.438	0.131	0.184	0.477	0.438	1	1	1	1	1	1
M0V715	Uncharacterized protein OS=Hordeum vulgare var. distichum PE=4 SV=1	18	1	2	3	1	3	2	1	2	2	1	2	2	0.0747	0.126	0.126	0.0747	0.126	0.126	1	1	1	1	1	1
M0V752	Obg-like ATPase 1 OS=Hordeum vulgare var. distichum PE=3 SV=1	44	10	8	4	6	7	12	9	7	4	6	6	11	0.302	0.218	0.119	0.221	0.208	0.381	1	1	1	1	1	1
M0V7M4	Uncharacterized protein OS=Hordeum vulgare var. distichum PE=4 SV=1	45	4	3	6	4	4	5	4	3	4	4	4	5	0.117	0.0825	0.112	0.11	0.102	0.155	1	1	1	1	1	1
M0V7M9	Uncharacterized protein OS=Hordeum vulgare var. distichum PE=4 SV=1	17	2	2	0	0	0	0	2	2	0	0	0	0	0.209	0.209	0	0	0	0	1	1	0	0	0.42	0
M0V7P8	Uncharacterized protein OS=Hordeum vulgare var. distichum PE=4 SV=1	19	10	8	4	4	9	7	8	5	4	4	7	6	0.598	0.396	0.325	0.325	0.533	0.527	1	1	1	1	1	1
M0V7T4	Uncharacterized protein OS=Hordeum vulgare var. distichum PE=4 SV=1	25	4	5	0	0	7	5	2	3	0	0	3	3	0.136	0.189	0	0	0.189	0.189	1	1	0	0	1	1
M0V7Z7	Uncharacterized protein OS=Hordeum vulgare var. distichum PE=4 SV=1	39	4	3	0	2	8	4	4	3	0	2	7	4	0.188	0.188	0	0.0824	0.349	0.227	1	1	0.3	1	1	1
M0V805	Uncharacterized protein OS=Hordeum vulgare var. distichum PE=4 SV=1	23	2	0	0	0	2	1	2	0	0	0	2	1	0.137	0	0	0	0.137	0.0735	1	0.53	0	0	1	0.99
M0V861	Uncharacterized protein OS=Hordeum vulgare var. distichum PE=3 SV=1	41	29	25	18	20	39	40	17	11	14	13	19	17	0.686	0.451	0.528	0.499	0.731	0.683	1	1	1	1	1	1
M0V8A9	Uncharacterized protein OS=Hordeum vulgare var. distichum PE=4 SV=1	62	1	0	5	4	1	1	1	0	4	4	1	1	0.0232	0	0.13	0.118	0.0232	0.0232	0.99	0.08	1	1	0.99	0.87
M0V8B8	Uncharacterized protein OS=Hordeum vulgare var. distichum PE=4 SV=1	58	1	2	0	0	2	2	1	2	0	0	2	2	0.0186	0.0428	0	0	0.0428	0.0428	0.99	1	0	0.05	1	1
M0V8D5	Uncharacterized protein OS=Hordeum vulgare var. distichum PE=4 SV=1	68	27	30	16	14	36	36	17	17	15	12	22	20	0.457	0.43	0.411	0.323	0.545	0.482	1	1	1	1	1	1
M0V8J0	Uncharacterized protein OS=Hordeum vulgare var. distichum PE=4 SV=1	40	6	5	1	1	16	15	5	3	1	1	10	10	0.218	0.117	0.0327	0.0327	0.403	0.403	1	1	0.89	0.98	1	1
M0V8L8	Uncharacterized protein OS=Hordeum vulgare var. distichum PE=4 SV=1	25	6	3	15	13	6	6	5	2	7	6	4	4	0.299	0.134	0.329	0.32	0.234	0.234	1	1	1	1	1	1
M0V8N6	Uncharacterized protein OS=Hordeum vulgare var. distichum PE=4 SV=1	49	2	1	0	1	3	2	2	1	0	1	3	2	0.0614	0.0307	0	0.0307	0.0855	0.0614	1	1	0	0.97	1	1
M0V8U6	Uncharacterized protein OS=Hordeum vulgare var. distichum PE=4 SV=1	65	0	0	2	5	0	1	0	0	1	3	0	0	0	0	0.045	0.13	0	0.03	0	0	0.98	1	0	0.06
M0V8W1	Eukaryotic translation initiation factor 3 subunit D OS=Hordeum vulgare var. distichum PE=3 SV=1	62	9	9	4	4	9	11	8	8	4	4	8	9	0.245	0.252	0.113	0.113	0.245	0.267	1	1	1	1	1	1
M0V8W3	Uncharacterized protein OS=Hordeum vulgare var. distichum PE=4 SV=1	23	5	3	6	11	5	4	3	3	5	5	3	3	0.238	0.238	0.271	0.271	0.238	0.238	1	1	1	1	1	1
M0V934	Uncharacterized protein OS=Hordeum vulgare var. distichum PE=4 SV=1	74	2	0	0	0	1	2	2	0	0	0	1	2	0.0542	0	0	0	0.0331	0.0542	1	0.39	0.45	0	0.95	1
M0V967	Uncharacterized protein OS=Hordeum vulgare var. distichum PE=3 SV=1	49	2	2	2	1	2	2	2	2	2	1	2	2	0.0764	0.0764	0.0764	0.0415	0.0764	0.0764	1	1	1	0.99	1	1
M0V9A9	Uncharacterized protein OS=Hordeum vulgare var. distichum PE=3 SV=1	57	8	7	1	0	5	6	7	5	1	0	3	5	0.231	0.195	0.0489	0	0.147	0.154	1	1	0.99	0.55	1	1
M0V9E6	Uncharacterized protein OS=Hordeum vulgare var. distichum PE=4 SV=1	22	20	19	1	5	17	14	10	10	1	5	10	10	0.769	0.769	0.0804	0.487	0.769	0.769	1	1	0.98	1	1	1
M0V9J3	Uncharacterized protein OS=Hordeum vulgare var. distichum PE=4 SV=1	32	4	6	0	0	5	3	3	4	0	0	2	2	0.117	0.155	0	0	0.121	0.0931	1	1	0.58	0.48	1	1
M0V9R4	Uncharacterized protein OS=Hordeum vulgare var. distichum PE=4 SV=1	15	2	4	1	4	4	3	1	3	1	3	3	3	0.101	0.281	0.101	0.281	0.338	0.273	0.99	1	0.97	1	1	1
M0V9Y8	Uncharacterized protein OS=Hordeum vulgare var. distichum PE=4 SV=1	12	2	2	1	0	3	3	2	2	1	0	2	3	0.222	0.222	0.0808	0	0.303	0.343	1	1	1	0.74	1	1
M0VAF1	Uncharacterized protein OS=Hordeum vulgare var. distichum PE=4 SV=1	21	0	0	7	7	0	0	0	0	4	4	0	0	0	0	0.189	0.189	0	0	0	0	1	1	0	0
M0VAF3	Uncharacterized protein OS=Hordeum vulgare var. distichum PE=4 SV=1	63	8	5	1	2	8	7	5	5	1	2	5	5	0.131	0.13	0.0276	0.0518	0.131	0.131	1	1	0.98	1	1	1
M0VAF6	Uncharacterized protein OS=Hordeum vulgare var. distichum PE=4 SV=1	27	9	7	3	6	9	9	6	5	3	4	7	8	0.318	0.271	0.153	0.203	0.322	0.394	1	1	1	1	1	1
M0VAI7	Uncharacterized protein OS=Hordeum vulgare var. distichum PE=3 SV=1	30	1	2	0	0	0	1	1	2	0	0	0	1	0.0599	0.0974	0	0	0	0.0599	0.99	1	0	0	0.2	0.99
M0VAL9	Uncharacterized protein OS=Hordeum vulgare var. distichum PE=4 SV=1	17	2	2	2	2	2	1	2	2	2	2	2	1	0.223	0.252	0.223	0.216	0.223	0.129	1	1	1	1	1	0.99
M0VAM3	Uncharacterized protein OS=Hordeum vulgare var. distichum PE=3 SV=1	18	8	7	3	5	5	4	6	5	3	4	5	4	0.452	0.307	0.211	0.259	0.404	0.289	1	1	1	1	1	1
M0VAT5	Uncharacterized protein OS=Hordeum vulgare var. distichum PE=3 SV=1	44	0	0	0	0	1	2	0	0	0	0	1	2	0	0	0	0	0.0482	0.0635	0	0	0	0.09	0.95	1
M0VAW5	Uncharacterized protein OS=Hordeum vulgare var. distichum PE=4 SV=1	18	1	2	1	1	1	1	1	2	1	1	1	1	0.136	0.21	0.136	0.136	0.136	0.136	1	1	0.81	0.78	0.99	0.84
M0VAY1	Uncharacterized protein OS=Hordeum vulgare var. distichum PE=4 SV=1	80	23	21	10	11	23	18	16	16	9	10	18	15	0.317	0.317	0.152	0.222	0.317	0.276	1	1	1	1	1	1
M0VB84	Uncharacterized protein OS=Hordeum vulgare var. distichum PE=4 SV=1	55	0	2	0	0	1	1	0	2	0	0	1	1	0	0.0442	0	0	0.0241	0.0241	0	1	0.41	0	0.98	0.99
M0VBA1	Uncharacterized protein OS=Hordeum vulgare var. distichum PE=4 SV=1	20	11	10	5	5	10	8	8	8	4	4	6	6	0.467	0.473	0.269	0.269	0.413	0.413	1	1	1	1	1	1
M0VBA2	Uncharacterized protein OS=Hordeum vulgare var. distichum PE=4 SV=1	81	8	5	6	5	9	8	5	2	5	3	4	5	0.166	0.0945	0.116	0.0812	0.15	0.168	1	1	1	1	1	1
M0VBB5	Uncharacterized protein OS=Hordeum vulgare var. distichum PE=4 SV=1	81	10	9	1	1	7	7	7	7	1	1	6	5	0.168	0.153	0.0213	0.0213	0.143	0.111	1	1	0.98	1	1	1
M0VBC4	Uncharacterized protein OS=Hordeum vulgare var. distichum PE=4 SV=1	114	1	3	0	0	0	0	1	3	0	0	0	0	0.00793	0.0268	0	0	0	0	0.99	1	0.58	0.3	0.39	0.19
M0VBK9	Uncharacterized protein OS=Hordeum vulgare var. distichum PE=4 SV=1	43	0	0	1	1	3	0	0	0	1	1	3	0	0	0	0.0229	0.0229	0.0585	0	0	0.94	0.99	0.95	1	0
M0VBN2	Uncharacterized protein OS=Hordeum vulgare var. distichum PE=4 SV=1	8	2	2	0	0	2	1	2	2	0	0	2	1	0.352	0.352	0	0	0.352	0.169	1	1	0	0	1	0.99
M0VBS0	Uncharacterized protein OS=Hordeum vulgare var. distichum PE=3 SV=1	28	2	1	0	0	1	2	2	1	0	0	1	2	0.138	0.0435	0	0	0.0435	0.138	1	0.93	0	0	1	1
M0VBS3	Uncharacterized protein OS=Hordeum vulgare var. distichum PE=4 SV=1	25	12	9	7	6	12	6	5	5	4	3	4	4	0.321	0.321	0.249	0.203	0.27	0.27	1	1	1	1	1	1
M0VBU6	Uncharacterized protein OS=Hordeum vulgare var. distichum PE=4 SV=1	16	3	2	0	1	5	4	3	2	0	1	3	3	0.465	0.331	0	0.0915	0.465	0.472	1	1	0.77	1	1	1
M0VC70	Uncharacterized protein OS=Hordeum vulgare var. distichum PE=4 SV=1	14	1	0	23	21	0	0	1	0	6	6	0	0	0.0526	0	0.451	0.451	0	0	0.63	0.47	1	1	0	0
M0VCA1	Superoxide dismutase [Cu-Zn] OS=Hordeum vulgare var. distichum PE=3 SV=1	10	8	6	7	7	8	9	3	2	2	2	2	3	0.728	0.34	0.34	0.34	0.34	0.728	1	1	1	1	1	1
M0VCC7	Uncharacterized protein OS=Hordeum vulgare var. distichum PE=4 SV=1	35	16	11	4	4	11	11	9	9	3	3	8	7	0.416	0.457	0.156	0.156	0.429	0.378	1	1	1	1	1	1
M0VCR7	Uncharacterized protein OS=Hordeum vulgare var. distichum PE=4 SV=1	52	0	0	0	0	2	1	0	0	0	0	2	1	0	0	0	0	0.0597	0.0277	0.18	0.35	0.1	0.13	1	0.99
M0VCU5	Sulfotransferase OS=Hordeum vulgare var. distichum PE=3 SV=1	42	6	1	0	0	8	8	3	1	0	0	5	5	0.116	0.0554	0	0	0.206	0.185	1	1	0	0	1	1
M0VD44	Proliferating cell nuclear antigen OS=Hordeum vulgare var. distichum PE=3 SV=1	22	10	14	7	8	6	6	8	10	6	6	6	6	0.561	0.699	0.367	0.398	0.337	0.337	1	1	1	1	1	1
M0VD47	Uncharacterized protein OS=Hordeum vulgare var. distichum PE=4 SV=1	21	35	35	13	9	27	35	14	14	8	7	12	12	0.635	0.672	0.571	0.54	0.624	0.624	1	1	1	1	1	1
M0VD74	Uncharacterized protein OS=Hordeum vulgare var. distichum PE=4 SV=1	13	7	8	5	6	6	8	4	5	4	5	4	4	0.321	0.402	0.393	0.464	0.393	0.393	1	1	1	1	1	1
M0VDB7	Uncharacterized protein OS=Hordeum vulgare var. distichum PE=3 SV=1	17	2	0	9	8	4	4	1	0	3	4	2	2	0.267	0	0.453	0.527	0.353	0.353	0.92	0	1	1	1	1
M0VDD7	Uncharacterized protein OS=Hordeum vulgare var. distichum PE=4 SV=1	39	1	1	4	4	4	4	1	1	3	3	3	3	0.0542	0.0542	0.125	0.125	0.203	0.203	1	1	1	1	1	1
M0VDG0	DNA helicase OS=Hordeum vulgare var. distichum PE=3 SV=1	74	6	4	0	0	0	0	5	4	0	0	0	0	0.124	0.1	0	0	0	0	1	1	0.37	0.29	0.23	0.21
M0VDQ5	Uncharacterized protein OS=Hordeum vulgare var. distichum PE=4 SV=1	44	2	3	0	0	0	0	2	3	0	0	0	0	0.0721	0.101	0	0	0	0	1	1	0	0.06	0.11	0
M0VE14	Uncharacterized protein OS=Hordeum vulgare var. distichum PE=3 SV=1	35	5	5	0	0	7	6	4	5	0	0	6	5	0.212	0.241	0	0	0.267	0.241	1	1	0.06	0.07	1	1
M0VE31	Uncharacterized protein OS=Hordeum vulgare var. distichum PE=4 SV=1	22	2	2	0	0	0	1	2	2	0	0	0	1	0.0995	0.0796	0	0	0	0.0448	1	1	0.11	0.5	0	0.84
M0VE49	Uncharacterized protein OS=Hordeum vulgare var. distichum PE=4 SV=1	30	3	2	0	0	1	1	2	2	0	0	1	1	0.199	0.199	0	0	0.106	0.106	1	0.99	0	0	0.99	0.99
M0VE87	Uncharacterized protein OS=Hordeum vulgare var. distichum PE=4 SV=1	26	5	4	4	4	5	3	5	4	3	4	5	3	0.41	0.251	0.18	0.318	0.389	0.18	1	1	1	1	1	1
M0VEA6	Uncharacterized protein OS=Hordeum vulgare var. distichum PE=4 SV=1	33	11	9	1	0	9	11	9	9	1	0	8	9	0.355	0.349	0.0263	0	0.316	0.345	1	1	0.81	0	1	1
M0VEB2	Uncharacterized protein OS=Hordeum vulgare var. distichum PE=3 SV=1	59	39	28	11	10	31	27	21	16	8	7	20	17	0.507	0.441	0.237	0.204	0.487	0.419	1	1	1	1	1	1
M0VEE6	Uncharacterized protein OS=Hordeum vulgare var. distichum PE=3 SV=1	44	1	0	0	0	2	1	1	0	0	0	2	1	0.0425	0	0	0	0.0925	0.025	0.99	0	0	0	1	0.63
M0VEH1	Uncharacterized protein OS=Hordeum vulgare var. distichum PE=4 SV=1	18	0	0	13	17	0	0	0	0	4	4	0	0	0	0	0.378	0.378	0	0	0	0.11	1	1	0	0
M0VEJ0	Uncharacterized protein OS=Hordeum vulgare var. distichum PE=4 SV=1	10	0	1	2	1	2	2	0	1	2	1	2	2	0	0.14	0.226	0.129	0.226	0.226	0	0.8	1	0.99	1	1
M0VEJ1	Histone H2A OS=Hordeum vulgare var. distichum PE=3 SV=1	15	15	8	10	12	13	14	2	3	3	3	3	3	0.482	0.532	0.532	0.532	0.532	0.532	1	1	1	1	1	1
M0VER7	Uncharacterized protein OS=Hordeum vulgare var. distichum PE=4 SV=1	35	3	3	0	0	1	3	3	3	0	0	1	3	0.11	0.127	0	0	0.0433	0.11	1	1	0	0	0.99	1
M0VEU4	Uncharacterized protein OS=Hordeum vulgare var. distichum PE=4 SV=1	79	11	14	9	11	12	13	9	12	9	11	9	11	0.202	0.28	0.197	0.24	0.193	0.207	1	1	1	1	1	1
M0VEV6	Uncharacterized protein OS=Hordeum vulgare var. distichum PE=4 SV=1	43	1	1	29	39	0	0	1	1	12	19	0	0	0.0513	0.0513	0.397	0.646	0	0	0.99	0.99	1	1	0	0
M0VEX1	Uncharacterized protein OS=Hordeum vulgare var. distichum PE=4 SV=1	30	1	1	0	0	2	2	1	1	0	0	2	2	0.0291	0.0291	0	0	0.0909	0.0909	0.72	0.62	0	0	1	0.99
M0VEY4	Homoserine dehydrogenase OS=Hordeum vulgare var. distichum PE=3 SV=1	47	3	3	3	2	3	2	2	2	3	2	2	2	0.0682	0.0682	0.0955	0.0682	0.0682	0.0682	1	1	1	1	1	1
M0VF27	Uncharacterized protein OS=Hordeum vulgare var. distichum PE=4 SV=1	14	0	0	2	2	0	1	0	0	1	2	0	1	0	0	0.0714	0.262	0	0.0714	0	0	1	1	0.33	0.98
M0VF29	Uncharacterized protein OS=Hordeum vulgare var. distichum PE=4 SV=1	33	1	1	1	1	2	3	1	1	1	1	2	3	0.0993	0.0993	0.0993	0.0993	0.149	0.202	0.99	0.84	0.98	0.97	1	1
M0VF50	6-phosphogluconate dehydrogenase, decarboxylating OS=Hordeum vulgare var. distichum PE=3 SV=1	53	68	52	36	35	74	73	23	21	19	18	23	23	0.71	0.579	0.569	0.571	0.717	0.663	1	1	1	1	1	1
M0VF78	Uncharacterized protein OS=Hordeum vulgare var. distichum PE=4 SV=1	46	9	6	4	4	18	17	5	5	4	4	7	9	0.148	0.148	0.114	0.118	0.206	0.253	1	1	1	1	1	1
M0VFC5	Uncharacterized protein OS=Hordeum vulgare var. distichum PE=4 SV=1	18	3	1	4	2	2	0	2	1	4	2	2	0	0.145	0.0694	0.277	0.162	0.145	0	1	1	1	1	1	0.17
M0VFF1	Peroxidase OS=Hordeum vulgare var. distichum PE=3 SV=1	17	1	1	9	10	0	1	1	1	4	4	0	1	0.0759	0.0759	0.519	0.519	0	0.0759	1	0.99	1	1	0.37	0.95
M0VFJ1	Uncharacterized protein OS=Hordeum vulgare var. distichum PE=4 SV=1	20	0	0	0	0	1	2	0	0	0	0	1	2	0	0	0	0	0.0435	0.0978	0	0	0	0	0.65	1
M0VFJ8	Uncharacterized protein OS=Hordeum vulgare var. distichum PE=4 SV=1	58	6	7	2	5	8	11	6	7	2	5	8	11	0.185	0.198	0.0661	0.142	0.237	0.296	1	1	1	1	1	1
M0VFP8	Uncharacterized protein OS=Hordeum vulgare var. distichum PE=4 SV=1	28	4	6	2	2	6	5	4	4	2	2	4	4	0.325	0.325	0.188	0.188	0.325	0.325	1	1	1	1	1	1
M0VFS4	Uncharacterized protein OS=Hordeum vulgare var. distichum PE=4 SV=1	9	3	3	3	3	3	3	2	2	2	2	2	2	0.296	0.296	0.296	0.296	0.296	0.296	1	1	1	1	1	1
M0VFU4	Uncharacterized protein OS=Hordeum vulgare var. distichum PE=3 SV=1	93	22	15	8	11	17	20	5	4	5	7	4	6	0.235	0.19	0.15	0.163	0.204	0.2	1	1	1	1	1	1
M0VFV6	Uncharacterized protein OS=Hordeum vulgare var. distichum PE=4 SV=1	36	10	6	2	1	12	10	7	5	2	1	6	6	0.334	0.197	0.0674	0.0365	0.309	0.303	1	1	1	0.99	1	1
M0VFV9	Uncharacterized protein OS=Hordeum vulgare var. distichum PE=4 SV=1	16	0	0	20	19	0	0	0	0	8	8	0	0	0	0	0.664	0.712	0	0	0	0	1	1	0	0
M0VFW7	Uncharacterized protein OS=Hordeum vulgare var. distichum PE=4 SV=1	42	4	1	0	0	2	1	3	1	0	0	2	1	0.112	0.0417	0	0	0.0703	0.0286	1	1	0.11	0	1	0.97
M0VG07	Uncharacterized protein OS=Hordeum vulgare var. distichum PE=4 SV=1	13	6	2	8	7	4	5	3	2	3	3	2	2	0.384	0.232	0.384	0.384	0.32	0.32	1	1	1	1	1	1
M0VGW0	Uncharacterized protein OS=Hordeum vulgare var. distichum PE=4 SV=1	23	2	2	3	4	7	8	2	2	2	2	6	6	0.125	0.125	0.0804	0.0804	0.451	0.451	1	1	1	1	1	1
M0VGW7	Uncharacterized protein OS=Hordeum vulgare var. distichum PE=4 SV=1	30	0	0	78	79	1	0	0	0	14	14	1	0	0	0	0.758	0.758	0.0492	0	0	0	1	1	0.99	0
M0VH55	Uncharacterized protein OS=Hordeum vulgare var. distichum PE=4 SV=1	19	0	0	23	24	0	0	0	0	4	4	0	0	0	0	0.445	0.445	0	0	0.19	0	1	1	0.17	0
M0VH68	Uncharacterized protein OS=Hordeum vulgare var. distichum PE=4 SV=1	35	0	0	0	0	2	2	0	0	0	0	2	2	0	0	0	0	0.0769	0.0769	0	0	0.22	0.25	1	1
M0VH97	Uncharacterized protein OS=Hordeum vulgare var. distichum PE=4 SV=1	12	4	3	3	2	4	3	3	2	3	2	3	3	0.409	0.327	0.409	0.327	0.409	0.282	1	1	1	1	1	1
M0VHD6	Uncharacterized protein OS=Hordeum vulgare var. distichum PE=4 SV=1	30	6	4	0	0	3	4	6	4	0	0	3	4	0.306	0.199	0	0	0.14	0.181	1	1	0.08	0.06	1	1
M0VHU3	Translation machinery-associated protein 22 OS=Hordeum vulgare var. distichum PE=3 SV=1	21	1	3	2	2	3	2	1	3	2	2	3	2	0.11	0.255	0.15	0.215	0.255	0.215	1	1	1	1	1	1
M0VHX2	Uncharacterized protein OS=Hordeum vulgare var. distichum PE=4 SV=1	36	96	72	47	51	82	77	6	7	7	7	7	7	0.752	0.711	0.637	0.59	0.612	0.665	1	1	1	1	1	1
M0VI12	Uncharacterized protein OS=Hordeum vulgare var. distichum PE=4 SV=1	27	1	1	1	2	0	1	1	1	1	2	0	1	0.063	0.063	0.0354	0.142	0	0.0906	0.98	0.97	1	1	0	1
M0VI56	Uncharacterized protein OS=Hordeum vulgare var. distichum PE=4 SV=1	17	0	0	0	0	2	0	0	0	0	0	2	0	0	0	0	0	0.222	0	0.26	0	0.25	0.15	1	0.72
M0VI69	Uncharacterized protein OS=Hordeum vulgare var. distichum PE=4 SV=1	75	6	9	2	2	9	9	1	2	0	0	3	2	0.114	0.145	0.0345	0.0345	0.163	0.13	1	1	0.25	0.77	1	1
M0VI77	Uncharacterized protein OS=Hordeum vulgare var. distichum PE=4 SV=1	19	1	2	0	0	3	3	1	1	0	0	2	2	0.132	0.174	0	0	0.407	0.377	1	0.56	0.15	0	0.98	0.99
M0VI90	Uncharacterized protein OS=Hordeum vulgare var. distichum PE=4 SV=1	63	27	22	15	20	23	30	17	15	11	15	16	18	0.417	0.42	0.274	0.366	0.408	0.487	1	1	1	1	1	1
M0VIF1	Uncharacterized protein OS=Hordeum vulgare var. distichum PE=3 SV=1	16	15	17	7	9	13	14	7	9	7	9	8	8	0.543	0.682	0.583	0.682	0.675	0.675	1	1	1	1	1	1
M0VIJ4	Uncharacterized protein OS=Hordeum vulgare var. distichum PE=4 SV=1	49	6	3	2	3	1	3	5	2	2	3	1	3	0.157	0.0509	0.0509	0.0863	0.0354	0.0642	1	1	1	1	0.99	1
M0VIN0	Uncharacterized protein OS=Hordeum vulgare var. distichum PE=4 SV=1	17	1	1	0	0	2	1	1	1	0	0	2	1	0.175	0.175	0	0	0.251	0.175	0.98	0.89	0	0	1	0.99
M0VJ01	Uncharacterized protein OS=Hordeum vulgare var. distichum PE=4 SV=1	31	4	5	2	3	4	3	4	5	2	3	4	3	0.209	0.216	0.113	0.154	0.209	0.168	1	1	1	1	1	1
M0VJ69	Uncharacterized protein OS=Hordeum vulgare var. distichum PE=4 SV=1	8	0	0	2	1	0	0	0	0	2	1	0	0	0	0	0.288	0.123	0	0	0	0	1	0.99	0	0
M0VJ84	Acetyltransferase component of pyruvate dehydrogenase complex OS=Hordeum vulgare var. distichum PE=3 SV=1	57	12	12	7	8	13	13	9	10	7	8	11	10	0.266	0.279	0.184	0.215	0.305	0.273	1	1	1	1	1	1
M0VJE6	Uncharacterized protein OS=Hordeum vulgare var. distichum PE=4 SV=1	77	17	6	6	11	11	9	12	4	6	9	10	7	0.354	0.133	0.18	0.249	0.314	0.209	1	1	1	1	1	1
M0VJH8	Uncharacterized protein OS=Hordeum vulgare var. distichum PE=3 SV=1	9	2	1	0	1	3	2	2	1	0	1	2	2	0.353	0.153	0	0.2	0.353	0.353	1	1	0.21	0.99	1	1
M0VJI5	Uncharacterized protein OS=Hordeum vulgare var. distichum PE=4 SV=1	11	37	21	16	17	38	34	4	4	4	4	4	4	0.554	0.554	0.554	0.554	0.554	0.554	1	1	1	1	1	1
M0VJJ0	Uncharacterized protein OS=Hordeum vulgare var. distichum PE=4 SV=1	15	0	0	5	3	0	0	0	0	4	2	0	0	0	0	0.483	0.393	0	0	0.23	0	1	1	0.12	0.06
M0VJW0	Uncharacterized protein OS=Hordeum vulgare var. distichum PE=4 SV=1	29	3	1	0	0	2	2	3	1	0	0	2	2	0.162	0.0301	0	0	0.0977	0.0977	1	0.85	0	0	1	1
M0VJW6	Enolase OS=Hordeum vulgare var. distichum PE=3 SV=1	22	49	43	30	33	52	55	12	11	11	11	11	12	0.792	0.756	0.756	0.756	0.756	0.792	1	1	1	1	1	1
M0VK30	Uncharacterized protein OS=Hordeum vulgare var. distichum PE=4 SV=1	28	4	2	0	0	2	2	3	2	0	0	2	2	0.238	0.165	0	0	0.165	0.165	1	1	0	0.22	1	1
M0VK79	Uncharacterized protein OS=Hordeum vulgare var. distichum PE=3 SV=1	17	5	3	19	22	7	9	4	3	6	8	6	7	0.314	0.252	0.403	0.465	0.421	0.465	1	1	1	1	1	1
M0VK96	Uncharacterized protein OS=Hordeum vulgare var. distichum PE=3 SV=1	46	1	2	0	0	1	1	1	2	0	0	1	1	0.0372	0.0767	0	0	0.0372	0.0372	0.99	1	0	0	0.99	0.99
M0VKF4	Uncharacterized protein OS=Hordeum vulgare var. distichum PE=3 SV=1	25	15	15	5	6	21	18	9	7	4	4	10	10	0.535	0.451	0.256	0.256	0.535	0.502	1	1	1	1	1	1
M0VKI5	Uncharacterized protein OS=Hordeum vulgare var. distichum PE=3 SV=1	79	6	7	13	16	8	11	5	7	13	16	7	10	0.117	0.147	0.298	0.331	0.153	0.249	1	1	1	1	1	1
M0VKR4	Uncharacterized protein OS=Hordeum vulgare var. distichum PE=4 SV=1	77	2	0	0	0	1	0	2	0	0	0	1	0	0.0742	0	0	0	0.0399	0	1	0	0.08	0	0.99	0.18
M0VKR5	Uncharacterized protein OS=Hordeum vulgare var. distichum PE=4 SV=1	18	20	16	11	12	16	14	8	7	7	6	9	8	0.45	0.384	0.424	0.384	0.543	0.49	1	1	1	1	1	1
M0VKS2	Uncharacterized protein OS=Hordeum vulgare var. distichum PE=4 SV=1	29	25	19	10	11	21	17	15	9	7	7	12	10	0.519	0.415	0.337	0.337	0.516	0.43	1	1	1	1	1	1
M0VKS7	Uncharacterized protein OS=Hordeum vulgare var. distichum PE=4 SV=1	13	6	4	3	2	5	6	3	2	2	2	2	2	0.575	0.492	0.492	0.492	0.492	0.492	1	1	1	1	1	1
M0VKT2	Uncharacterized protein OS=Hordeum vulgare var. distichum PE=3 SV=1	24	4	7	2	3	6	4	1	2	0	1	3	1	0.234	0.327	0.136	0.196	0.402	0.196	1	1	0.28	0.98	1	0.92
M0VKU8	6,7-dimethyl-8-ribityllumazine synthase OS=Hordeum vulgare var. distichum PE=3 SV=1	16	5	6	4	4	7	6	1	2	2	2	1	2	0.123	0.201	0.169	0.169	0.123	0.201	0.99	1	1	1	1	1
M0VKY5	Uncharacterized protein OS=Hordeum vulgare var. distichum PE=4 SV=1	42	5	5	0	0	7	3	4	4	0	0	5	3	0.156	0.156	0	0	0.179	0.0897	1	1	0	0	1	1
M0VKY9	Uncharacterized protein OS=Hordeum vulgare var. distichum PE=3 SV=1	25	4	2	1	0	2	3	2	1	1	0	2	2	0.14	0.0393	0.0393	0	0.14	0.14	1	0.99	0.96	0	1	1
M0VL45	Uncharacterized protein OS=Hordeum vulgare var. distichum PE=4 SV=1	17	2	3	0	0	3	2	2	2	0	0	2	2	0.195	0.195	0	0	0.195	0.161	1	1	0	0.07	1	1
M0VLD9	Uncharacterized protein OS=Hordeum vulgare var. distichum PE=4 SV=1	58	0	0	0	2	0	0	0	0	0	2	0	0	0	0	0	0.0544	0	0	0.06	0	0.3	1	0	0.67
M0VLH3	Uncharacterized protein OS=Hordeum vulgare var. distichum PE=4 SV=1	16	1	2	0	0	2	2	1	1	0	0	2	2	0.0963	0.0963	0	0	0.148	0.148	0.99	0.99	0	0.11	1	1
M0VLJ4	Uncharacterized protein OS=Hordeum vulgare var. distichum PE=4 SV=1	22	4	1	1	2	10	12	3	1	0	1	4	4	0.26	0.09	0.045	0.145	0.335	0.435	1	1	0.62	0.98	1	1
M0VLK1	Uncharacterized protein OS=Hordeum vulgare var. distichum PE=4 SV=1	34	28	27	12	14	31	31	10	9	7	8	10	10	0.452	0.462	0.296	0.385	0.485	0.485	1	1	1	1	1	1
M0VLU4	Uncharacterized protein OS=Hordeum vulgare var. distichum PE=4 SV=1	69	4	3	1	0	1	1	3	3	1	0	1	1	0.0735	0.0539	0.0196	0	0.018	0.018	1	1	0.88	0.4	1	1
M0VLX5	Uncharacterized protein OS=Hordeum vulgare var. distichum PE=4 SV=1	13	4	4	0	0	2	2	4	4	0	0	2	2	0.355	0.355	0	0	0.19	0.198	1	1	0	0	1	1
M0VM05	Uncharacterized protein OS=Hordeum vulgare var. distichum PE=4 SV=1	15	0	2	1	1	1	2	0	2	1	1	1	2	0	0.303	0.0985	0.0985	0.205	0.288	0.17	1	1	1	0.55	1
M0VM20	Uncharacterized protein OS=Hordeum vulgare var. distichum PE=4 SV=1	55	4	5	2	1	3	2	4	4	2	1	3	2	0.124	0.0961	0.049	0.0294	0.0667	0.051	1	1	1	1	1	1
M0VM37	Uncharacterized protein OS=Hordeum vulgare var. distichum PE=3 SV=1	15	2	2	0	0	2	1	2	2	0	0	2	1	0.241	0.241	0	0	0.241	0.124	1	1	0	0	1	0.99
M0VM40	Uncharacterized protein OS=Hordeum vulgare var. distichum PE=4 SV=1	17	2	2	0	0	3	2	2	2	0	0	3	2	0.198	0.198	0	0	0.257	0.198	1	1	0	0	1	1
M0VM70	Uncharacterized protein OS=Hordeum vulgare var. distichum PE=3 SV=1	77	17	15	13	12	19	15	14	14	12	10	15	13	0.252	0.263	0.214	0.158	0.247	0.23	1	1	1	1	1	1
M0VM74	Endoglucanase OS=Hordeum vulgare var. distichum GN=Cel5 PE=2 SV=1	69	5	4	0	0	2	2	5	3	0	0	2	1	0.134	0.084	0	0	0.0695	0.0452	1	1	0	0	1	1
M0VMD0	Uncharacterized protein OS=Hordeum vulgare var. distichum PE=4 SV=1	26	2	2	0	0	3	3	2	2	0	0	3	2	0.129	0.142	0	0	0.2	0.183	1	1	0.2	0	1	1
M0VMD8	Uncharacterized protein OS=Hordeum vulgare var. distichum PE=4 SV=1	45	0	0	0	2	0	0	0	0	0	2	0	0	0	0	0	0.0634	0	0	0.16	0.19	0.33	1	0.44	0.2
M0VMH5	Uncharacterized protein OS=Hordeum vulgare var. distichum PE=4 SV=1	41	1	0	5	4	1	1	0	0	4	4	0	0	0.0187	0	0.152	0.125	0.0187	0.0187	0.1	0.16	1	1	0.28	0.18
M0VML1	Uncharacterized protein OS=Hordeum vulgare var. distichum PE=4 SV=1	16	0	0	2	4	0	0	0	0	1	2	0	0	0	0	0.0476	0.116	0	0	0	0	0.95	1	0	0
M0VMN2	Uncharacterized protein OS=Hordeum vulgare var. distichum PE=4 SV=1	15	0	0	0	1	0	3	0	0	0	1	0	3	0	0	0	0.0629	0	0.217	0.18	0.1	0.16	0.96	0	1
M0VMP4	Uncharacterized protein OS=Hordeum vulgare var. distichum PE=4 SV=1	79	5	2	0	0	6	2	5	2	0	0	5	2	0.113	0.0634	0	0	0.124	0.0634	1	1	0.06	0.29	1	1
M0VMZ2	Uncharacterized protein OS=Hordeum vulgare var. distichum PE=4 SV=1	57	2	3	2	1	1	1	2	3	2	1	1	1	0.076	0.078	0.0565	0.0273	0.0273	0.0273	1	1	1	1	1	0.95
M0VN21	Uncharacterized protein OS=Hordeum vulgare var. distichum PE=4 SV=1	8	8	12	4	3	16	12	3	3	2	2	4	3	0.311	0.311	0.297	0.297	0.338	0.311	1	1	1	1	1	1
M0VN23	Uncharacterized protein OS=Hordeum vulgare var. distichum PE=4 SV=1	34	1	0	6	6	0	0	1	0	4	5	0	0	0.0505	0	0.24	0.278	0	0	0.91	0	1	1	0	0
M0VN24	Isocitrate lyase OS=Hordeum vulgare var. distichum PE=3 SV=1	63	0	0	33	33	0	0	0	0	18	17	0	0	0	0	0.423	0.411	0	0	0.21	0	1	1	0	0
M0VNB0	Uncharacterized protein OS=Hordeum vulgare var. distichum PE=4 SV=1	13	1	1	1	2	2	1	1	1	1	2	2	1	0.153	0.153	0.126	0.279	0.279	0.153	0.99	0.99	0.99	1	1	0.99
M0VNM8	Uncharacterized protein OS=Hordeum vulgare var. distichum PE=3 SV=1	39	12	10	2	4	16	14	5	5	2	3	5	5	0.24	0.24	0.0939	0.133	0.24	0.309	1	1	1	1	1	1
M0VNN5	Uncharacterized protein OS=Hordeum vulgare var. distichum PE=4 SV=1	35	25	20	5	5	28	23	11	11	4	4	11	12	0.598	0.598	0.289	0.265	0.598	0.631	1	1	1	1	1	1
M0VNQ0	Uncharacterized protein OS=Hordeum vulgare var. distichum PE=4 SV=1	42	6	8	7	4	12	9	6	8	7	4	10	8	0.217	0.292	0.249	0.137	0.367	0.324	1	1	1	1	1	1
M0VNQ8	Uncharacterized protein OS=Hordeum vulgare var. distichum PE=4 SV=1	45	4	2	0	0	8	7	2	1	0	0	5	4	0.115	0.0636	0	0	0.232	0.176	1	1	0	0	1	1
M0VNR5	Uncharacterized protein OS=Hordeum vulgare var. distichum PE=4 SV=1	13	12	13	10	10	8	10	7	6	6	6	6	6	0.607	0.538	0.538	0.538	0.538	0.538	1	1	1	1	1	1
M0VNS4	Uncharacterized protein OS=Hordeum vulgare var. distichum PE=4 SV=1	12	0	1	0	0	0	2	0	1	0	0	0	2	0	0.109	0	0	0	0.176	0	0.95	0	0.1	0	1
M0VNW5	Uncharacterized protein OS=Hordeum vulgare var. distichum PE=4 SV=1	57	1	1	0	0	2	1	1	1	0	0	2	1	0.0196	0.0196	0	0	0.057	0.0196	0.99	0.98	0	0	1	0.99
M0VNZ3	Histone H3 OS=Hordeum vulgare var. distichum PE=3 SV=1	14	9	7	12	14	8	8	4	3	4	4	3	3	0.433	0.362	0.433	0.433	0.362	0.362	1	1	1	1	1	1
M0VP30	Uncharacterized protein OS=Hordeum vulgare var. distichum PE=4 SV=1	28	1	2	1	1	3	0	1	2	1	1	3	0	0.0661	0.149	0.0661	0.0661	0.211	0	1	1	0.97	1	1	0
M0VPC9	Uncharacterized protein OS=Hordeum vulgare var. distichum PE=4 SV=1	76	0	1	0	1	2	2	0	1	0	1	2	2	0	0.0208	0	0.0208	0.0504	0.0475	0.13	0.99	0.1	0.97	1	1
M0VPF9	Uncharacterized protein OS=Hordeum vulgare var. distichum PE=4 SV=1	27	1	1	0	0	2	1	1	1	0	0	2	1	0.0983	0.0983	0	0	0.128	0.0983	1	0.99	0	0.09	1	0.94
M0VPG5	Uncharacterized protein OS=Hordeum vulgare var. distichum PE=4 SV=1	87	4	4	0	0	4	3	4	4	0	0	4	3	0.0616	0.0591	0	0	0.0693	0.0745	1	1	0	0.06	1	1
M0VPJ5	Uncharacterized protein OS=Hordeum vulgare var. distichum PE=4 SV=1	25	8	6	3	5	17	14	6	4	2	2	7	7	0.435	0.297	0.177	0.177	0.534	0.534	1	1	1	1	1	1
M0VPN8	Malic enzyme OS=Hordeum vulgare var. distichum PE=3 SV=1	55	10	6	2	2	10	6	7	5	1	1	6	4	0.365	0.274	0.0504	0.0504	0.31	0.238	1	1	0.98	0.72	1	1
M0VPQ3	Uncharacterized protein OS=Hordeum vulgare var. distichum PE=3 SV=1	34	0	1	4	4	2	1	0	1	3	4	2	1	0	0.0545	0.144	0.199	0.109	0.0513	0	0.95	1	1	1	0.99
M0VPT6	Uncharacterized protein OS=Hordeum vulgare var. distichum PE=4 SV=1	24	6	5	5	5	4	3	4	4	4	4	3	3	0.181	0.181	0.191	0.191	0.144	0.172	1	1	1	1	1	1
M0VPU0	Uncharacterized protein OS=Hordeum vulgare var. distichum PE=4 SV=1	88	129	108	75	73	121	117	38	33	32	32	38	39	0.608	0.508	0.518	0.511	0.618	0.647	1	1	1	1	1	1
M0VPZ2	Uncharacterized protein OS=Hordeum vulgare var. distichum PE=4 SV=1	67	1	2	0	0	0	2	1	2	0	0	0	2	0.0193	0.0353	0	0	0	0.0353	0.99	1	0	0.33	0.17	1
M0VQ00	DNA helicase OS=Hordeum vulgare var. distichum PE=3 SV=1	71	2	6	1	0	2	1	1	5	1	0	1	1	0.0298	0.113	0.0298	0	0.0298	0.0298	1	1	1	0.21	0.97	1
M0VQ49	Aconitate hydratase OS=Hordeum vulgare var. distichum PE=3 SV=1	100	50	46	33	39	53	49	24	22	13	17	23	23	0.469	0.422	0.283	0.352	0.46	0.441	1	1	1	1	1	1
M0VQ86	Uncharacterized protein OS=Hordeum vulgare var. distichum PE=4 SV=1	31	0	0	0	3	1	2	0	0	0	3	1	2	0	0	0	0.168	0.025	0.132	0.79	0	0.98	1	0.88	1
M0VQB1	Uncharacterized protein OS=Hordeum vulgare var. distichum PE=4 SV=1	28	0	0	2	0	0	0	0	0	2	0	0	0	0	0	0.0615	0	0	0	0.83	0.14	0.99	0	0	0.81
M0VQH7	Uncharacterized protein OS=Hordeum vulgare var. distichum PE=4 SV=1	109	49	37	34	38	43	40	33	28	25	26	32	28	0.462	0.383	0.379	0.373	0.429	0.396	1	1	1	1	1	1
M0VQN0	Uncharacterized protein OS=Hordeum vulgare var. distichum PE=3 SV=1	68	1	1	1	2	2	3	1	1	1	1	2	2	0.0168	0.0168	0.0168	0.0402	0.0553	0.0972	1	0.99	0.79	0.99	1	1
M0VRE0	Uncharacterized protein OS=Hordeum vulgare var. distichum PE=4 SV=1	27	3	0	0	0	2	2	2	0	0	0	2	1	0.172	0	0	0	0.34	0.227	1	0.8	0	0.83	1	1
M0VRG2	DNA helicase OS=Hordeum vulgare var. distichum PE=3 SV=1	99	7	5	0	0	3	1	6	5	0	0	3	1	0.0929	0.0711	0	0	0.0573	0.0126	1	1	0	0.33	1	1
M0VRJ9	Coatomer subunit alpha OS=Hordeum vulgare var. distichum PE=4 SV=1	132	16	13	5	8	18	11	4	1	1	1	1	2	0.172	0.139	0.0626	0.0811	0.157	0.119	1	1	1	1	1	1
M0VRL8	Uncharacterized protein OS=Hordeum vulgare var. distichum PE=3 SV=1	102	19	9	1	2	20	13	13	8	1	2	17	11	0.298	0.145	0.0116	0.0317	0.339	0.22	1	1	1	1	1	1
M0VRN8	Uncharacterized protein OS=Hordeum vulgare var. distichum PE=4 SV=1	24	4	4	1	1	4	4	4	4	1	1	3	4	0.298	0.244	0.0489	0.116	0.213	0.298	1	1	0.95	1	1	1
M0VRS4	Uncharacterized protein OS=Hordeum vulgare var. distichum PE=3 SV=1	41	9	10	7	7	8	10	8	10	6	6	7	8	0.316	0.387	0.253	0.24	0.305	0.341	1	1	1	1	1	1
M0VRX8	Uncharacterized protein OS=Hordeum vulgare var. distichum PE=4 SV=1	38	3	3	1	0	1	0	3	3	1	0	1	0	0.14	0.14	0.0417	0	0.0595	0	1	1	0.75	0.28	1	0.34
M0VS23	Uncharacterized protein OS=Hordeum vulgare var. distichum PE=4 SV=1	27	0	0	0	2	0	0	0	0	0	2	0	0	0	0	0	0.112	0	0	0	0	0.38	1	0.25	0
M0VS36	Eukaryotic translation initiation factor 3 subunit L OS=Hordeum vulgare var. distichum PE=3 SV=1	61	13	11	3	5	12	12	10	9	3	4	10	10	0.289	0.28	0.0747	0.0958	0.195	0.285	1	1	1	1	1	1
M0VS50	Uncharacterized protein OS=Hordeum vulgare var. distichum PE=4 SV=1	27	15	15	14	11	16	12	2	2	2	2	2	2	0.283	0.283	0.283	0.283	0.283	0.283	1	1	1	1	1	1
M0VSA1	Uncharacterized protein OS=Hordeum vulgare var. distichum PE=4 SV=1	25	3	2	3	5	3	2	3	2	3	5	3	2	0.288	0.18	0.225	0.378	0.288	0.18	1	1	1	1	1	1
M0VSB9	Carboxypeptidase OS=Hordeum vulgare var. distichum PE=3 SV=1	40	6	3	0	1	7	6	5	3	0	1	6	5	0.253	0.135	0	0.0225	0.236	0.233	1	1	0	0.97	1	1
M0VSG8	Uncharacterized protein OS=Hordeum vulgare var. distichum PE=3 SV=1	75	3	3	2	2	3	3	3	3	2	2	3	3	0.0669	0.0608	0.035	0.035	0.0608	0.0684	1	1	1	1	1	1
M0VSM9	Uncharacterized protein OS=Hordeum vulgare var. distichum PE=4 SV=1	63	7	7	1	1	8	7	7	6	1	1	7	5	0.16	0.145	0.0276	0.0276	0.158	0.129	1	1	0.99	0.99	1	1
M0VSN2	Uncharacterized protein OS=Hordeum vulgare var. distichum PE=4 SV=1	163	0	2	0	0	1	1	0	2	0	0	1	1	0	0.0183	0	0	0.00812	0.0102	0.93	1	0.44	0.55	0.99	1
M0VST4	Uncharacterized protein OS=Hordeum vulgare var. distichum PE=4 SV=1	21	0	1	3	2	5	4	0	1	3	2	4	3	0	0.0847	0.249	0.127	0.397	0.291	0.8	0.88	1	1	1	1
M0VSV9	Uncharacterized protein OS=Hordeum vulgare var. distichum PE=4 SV=1	33	5	2	21	20	4	4	2	1	7	7	2	2	0.285	0.0997	0.574	0.533	0.258	0.258	1	0.93	1	1	1	1
M0VSW0	Dolichyl-diphosphooligosaccharide--protein glycosyltransferase subunit 1 OS=Hordeum vulgare var. distichum PE=3 SV=1	13	2	2	1	1	2	2	1	2	1	1	2	2	0.149	0.289	0.14	0.14	0.289	0.289	1	1	0.99	0.98	1	1
M0VSW7	Uncharacterized protein OS=Hordeum vulgare var. distichum PE=4 SV=1	29	12	12	13	9	9	13	1	2	2	0	1	3	0.342	0.385	0.356	0.313	0.277	0.299	1	1	1	0.32	1	1
M0VT27	Peptidyl-prolyl cis-trans isomerase OS=Hordeum vulgare var. distichum PE=4 SV=1	12	7	7	5	5	7	10	2	2	2	2	2	3	0.304	0.304	0.304	0.304	0.304	0.393	1	1	1	1	1	1
M0VT33	Uncharacterized protein OS=Hordeum vulgare var. distichum PE=4 SV=1	29	0	0	0	0	2	0	0	0	0	0	2	0	0	0	0	0	0.101	0	0.71	0	0.72	0	1	0.6
M0VT90	Uncharacterized protein OS=Hordeum vulgare var. distichum PE=4 SV=1	177	9	6	0	1	9	5	9	6	0	1	9	5	0.0699	0.0529	0	0.00881	0.0913	0.0384	1	1	0.34	1	1	1
M0VTB0	Uncharacterized protein OS=Hordeum vulgare var. distichum PE=4 SV=1	116	2	1	0	0	0	3	2	1	0	0	0	3	0.0361	0.0293	0	0	0	0.0479	1	1	0.46	0.07	0	1
M0VTE9	Uncharacterized protein OS=Hordeum vulgare var. distichum PE=3 SV=1	90	22	20	7	15	25	23	17	18	7	14	18	19	0.318	0.3	0.142	0.278	0.343	0.372	1	1	1	1	1	1
M0VTF2	Uncharacterized protein OS=Hordeum vulgare var. distichum PE=3 SV=1	62	6	5	8	7	8	8	3	2	1	1	3	3	0.145	0.115	0.107	0.0944	0.143	0.147	1	1	0.98	1	1	1
M0VTG2	Uncharacterized protein OS=Hordeum vulgare var. distichum PE=3 SV=1	14	3	1	0	0	1	2	3	1	0	0	1	2	0.372	0.0744	0	0	0.223	0.298	1	0.95	0.59	0.32	0.99	1
M0VTQ6	Enolase OS=Hordeum vulgare var. distichum PE=3 SV=1	22	1	0	4	9	0	2	0	0	3	7	0	0	0.0355	0	0.33	0.635	0	0.0355	0.08	0	1	1	0	0.16
M0VTU0	Uncharacterized protein OS=Hordeum vulgare var. distichum PE=4 SV=1	12	1	1	2	2	1	2	1	1	2	2	1	1	0.222	0.222	0.306	0.306	0.222	0.222	0.98	1	1	1	1	1
M0VTY0	Uncharacterized protein OS=Hordeum vulgare var. distichum PE=4 SV=1	65	4	5	1	2	5	4	2	3	0	1	2	2	0.101	0.139	0.0279	0.0592	0.101	0.101	1	1	0.07	1	1	1
M0VTY9	40S ribosomal protein S12 OS=Hordeum vulgare var. distichum PE=3 SV=1	15	13	12	8	7	11	10	6	6	6	5	6	6	0.569	0.569	0.569	0.507	0.569	0.569	1	1	1	1	1	1
M0VU56	Uncharacterized protein OS=Hordeum vulgare var. distichum PE=4 SV=1	66	4	2	0	0	2	1	4	2	0	0	2	1	0.0966	0.0638	0	0	0.0638	0.0278	1	1	0.55	0.07	1	1
M0VU92	Uncharacterized protein OS=Hordeum vulgare var. distichum PE=3 SV=1	27	1	0	3	4	0	0	1	0	3	4	0	0	0.064	0	0.164	0.212	0	0	0.9	0	1	1	0.4	0
M0VU98	Uncharacterized protein OS=Hordeum vulgare var. distichum PE=4 SV=1	39	7	3	1	6	8	5	4	2	1	4	5	3	0.214	0.0997	0.037	0.162	0.254	0.191	1	1	1	1	1	1
M0VUI3	Lipoxygenase OS=Hordeum vulgare var. distichum PE=3 SV=1	57	79	63	22	27	80	83	16	18	14	13	20	19	0.557	0.591	0.476	0.429	0.723	0.623	1	1	1	1	1	1
M0VUI5	Uncharacterized protein OS=Hordeum vulgare var. distichum PE=3 SV=1	44	1	0	0	1	2	2	1	0	0	1	2	2	0.059	0	0	0.0179	0.0846	0.0795	0.99	0.85	0	0.61	1	1
M0VUP9	Nucleoside diphosphate kinase OS=Hordeum vulgare var. distichum PE=3 SV=1	19	14	15	6	8	13	16	7	8	3	6	8	9	0.44	0.536	0.295	0.488	0.494	0.536	1	1	1	1	1	1
M0VUS2	Uncharacterized protein OS=Hordeum vulgare var. distichum PE=4 SV=1	37	4	2	0	0	3	3	2	1	0	0	3	2	0.176	0.103	0	0	0.176	0.141	1	0.9	0	0.11	1	1
M0VUU1	Uncharacterized protein OS=Hordeum vulgare var. distichum PE=4 SV=1	66	1	3	0	1	7	3	1	3	0	1	6	3	0.0202	0.086	0	0.0202	0.197	0.0978	1	1	0	0.94	1	1
M0VV41	Protein argonaute OS=Hordeum vulgare var. distichum PE=3 SV=1	102	1	1	0	1	2	2	1	1	0	1	2	2	0.0282	0.0282	0	0.0108	0.0358	0.0163	1	1	0.25	0.66	1	1
M0VVD3	Uncharacterized protein OS=Hordeum vulgare var. distichum PE=4 SV=1	36	9	3	1	3	6	6	4	2	1	2	3	3	0.259	0.143	0.0498	0.143	0.218	0.218	1	1	1	1	1	1
M0VVE4	Uncharacterized protein OS=Hordeum vulgare var. distichum PE=4 SV=1	34	1	2	0	0	2	1	1	2	0	0	2	1	0.0525	0.111	0	0	0.131	0.0525	1	1	0	0	1	1
M0VVN5	Uncharacterized protein OS=Hordeum vulgare var. distichum PE=3 SV=1	14	7	6	6	8	7	5	3	3	3	3	3	3	0.403	0.403	0.403	0.403	0.403	0.403	1	1	1	1	1	1
M0VVQ2	Uncharacterized protein OS=Hordeum vulgare var. distichum PE=4 SV=1	47	7	8	3	4	6	7	2	3	2	3	3	4	0.143	0.187	0.0947	0.136	0.134	0.159	1	1	1	1	1	1
M0VVX8	Uncharacterized protein OS=Hordeum vulgare var. distichum PE=4 SV=1	16	0	0	0	0	2	2	0	0	0	0	2	2	0	0	0	0	0.218	0.218	0	0.22	0	0	1	1
M0VVY3	Uncharacterized protein OS=Hordeum vulgare var. distichum PE=3 SV=1	46	14	11	2	3	8	5	8	7	0	1	7	4	0.351	0.361	0.0174	0.0572	0.333	0.187	1	1	0.37	1	1	1
M0VVZ7	Uncharacterized protein OS=Hordeum vulgare var. distichum PE=3 SV=1	19	6	8	3	5	4	4	4	4	3	4	3	3	0.446	0.446	0.325	0.392	0.38	0.331	1	1	1	1	1	1
M0VW03	Uncharacterized protein OS=Hordeum vulgare var. distichum PE=3 SV=1	79	4	5	5	6	14	13	4	5	5	6	12	11	0.0644	0.0863	0.089	0.101	0.259	0.207	1	1	1	1	1	1
M0VW07	Uncharacterized protein OS=Hordeum vulgare var. distichum PE=4 SV=1	31	12	11	8	9	9	10	7	8	7	8	7	8	0.361	0.361	0.368	0.4	0.354	0.404	1	1	1	1	1	1
M0VW22	Uncharacterized protein OS=Hordeum vulgare var. distichum PE=4 SV=1	35	2	1	0	0	1	2	2	1	0	0	1	2	0.0647	0.0453	0	0	0.0453	0.0518	1	0.99	0	0.14	1	1
M0VW49	Uncharacterized protein OS=Hordeum vulgare var. distichum PE=3 SV=1	39	26	26	15	14	17	24	7	8	6	5	4	5	0.389	0.415	0.303	0.294	0.303	0.347	1	1	1	1	1	1
M0VW82	Uncharacterized protein OS=Hordeum vulgare var. distichum PE=4 SV=1	78	3	0	0	0	0	0	3	0	0	0	0	0	0.0552	0	0	0	0	0	1	0.11	0.13	0	0.16	0.08
M0VWE8	Uncharacterized protein OS=Hordeum vulgare var. distichum PE=4 SV=1	45	21	14	0	0	15	13	10	7	0	0	9	8	0.359	0.242	0	0	0.336	0.27	1	1	0	0.05	1	1
M0VWF4	Uncharacterized protein OS=Hordeum vulgare var. distichum PE=4 SV=1	82	4	6	5	3	6	5	3	5	5	3	5	5	0.0801	0.128	0.106	0.0692	0.123	0.123	1	1	1	1	1	1
M0VWJ3	Uncharacterized protein OS=Hordeum vulgare var. distichum PE=4 SV=1	36	0	0	2	3	0	0	0	0	2	2	0	0	0	0	0.111	0.111	0	0	0.05	0	1	1	0	0
M0VWL6	Uncharacterized protein OS=Hordeum vulgare var. distichum PE=3 SV=1	46	3	3	0	1	6	2	3	3	0	1	5	2	0.164	0.164	0	0.0415	0.235	0.0714	1	1	0.07	0.99	1	1
M0VWS6	Uncharacterized protein OS=Hordeum vulgare var. distichum PE=4 SV=1	31	2	1	0	1	1	0	2	1	0	1	1	0	0.099	0.0648	0	0.0648	0.0341	0	1	0.95	0	0.94	0.95	0.14
M0VWU0	Uncharacterized protein OS=Hordeum vulgare var. distichum PE=4 SV=1	77	5	4	0	0	2	3	5	4	0	0	2	3	0.0922	0.0796	0	0	0.0391	0.0573	1	1	0	0	1	1
M0VWX1	Uncharacterized protein OS=Hordeum vulgare var. distichum PE=4 SV=1	18	4	5	12	14	5	4	4	5	9	10	5	4	0.211	0.295	0.578	0.633	0.265	0.211	1	1	1	1	1	1
M0VWY2	Uncharacterized protein OS=Hordeum vulgare var. distichum PE=4 SV=1	18	27	22	12	14	30	29	6	5	4	4	7	7	0.625	0.55	0.456	0.456	0.663	0.663	1	1	1	1	1	1
M0VWY3	Uncharacterized protein OS=Hordeum vulgare var. distichum PE=3 SV=1	41	2	2	2	1	3	4	2	2	1	1	3	4	0.0824	0.0659	0.0632	0.0632	0.113	0.132	1	1	1	1	1	1
M0VX91	Uncharacterized protein OS=Hordeum vulgare var. distichum PE=4 SV=1	26	0	1	2	2	3	3	0	1	2	2	3	3	0	0.0544	0.1	0.1	0.159	0.159	0	0.99	1	1	1	1
M0VXA7	Uncharacterized protein OS=Hordeum vulgare var. distichum PE=4 SV=1	41	2	0	0	0	0	1	2	0	0	0	0	1	0.0973	0	0	0	0	0.0568	1	0.15	0	0	0.48	0.96
M0VXH3	Uncharacterized protein OS=Hordeum vulgare var. distichum PE=4 SV=1	50	2	2	0	0	1	0	2	1	0	0	1	0	0.0711	0.0474	0	0	0.0323	0	1	0.83	0	0.83	0.98	0.44
M0VXI0	Uncharacterized protein OS=Hordeum vulgare var. distichum PE=4 SV=1	23	1	1	1	0	2	1	1	1	1	0	2	1	0.0539	0.0539	0.0539	0	0.108	0.0539	1	0.99	0.99	0	1	0.99
M0VXP7	Uncharacterized protein OS=Hordeum vulgare var. distichum PE=4 SV=1	14	2	3	3	2	3	3	2	3	3	2	2	2	0.212	0.356	0.356	0.242	0.212	0.212	1	1	1	1	1	1
M0VXR8	Uncharacterized protein OS=Hordeum vulgare var. distichum PE=4 SV=1	44	12	12	6	5	10	11	8	9	5	5	7	8	0.274	0.32	0.143	0.143	0.252	0.297	1	1	1	1	1	1
M0VXR9	Uncharacterized protein OS=Hordeum vulgare var. distichum PE=4 SV=1	42	2	3	0	0	1	1	2	3	0	0	1	1	0.0711	0.107	0	0	0.0381	0.033	1	1	0.11	0.22	0.99	0.99
M0VXU1	Uncharacterized protein OS=Hordeum vulgare var. distichum PE=4 SV=1	53	2	1	0	0	1	1	2	1	0	0	1	1	0.0521	0.0188	0	0	0.0333	0.0333	1	0.74	0.68	0	1	1
M0VXZ4	Uncharacterized protein OS=Hordeum vulgare var. distichum PE=4 SV=1	53	0	0	0	3	0	0	0	0	0	2	0	0	0	0	0	0.0807	0	0	0.24	0	0.43	1	0.2	0
M0VY52	Uncharacterized protein OS=Hordeum vulgare var. distichum PE=4 SV=1	14	0	0	0	0	2	0	0	0	0	0	2	0	0	0	0	0	0.248	0	0	0	0.06	0	1	0
M0VY64	Uncharacterized protein OS=Hordeum vulgare var. distichum PE=4 SV=1	39	0	0	2	2	0	0	0	0	2	2	0	0	0	0	0.0645	0.0645	0	0	0.09	0	1	1	0	0.49
M0VY87	Uncharacterized protein OS=Hordeum vulgare var. distichum PE=4 SV=1	57	2	0	0	0	1	0	2	0	0	0	1	0	0.067	0	0	0	0.0441	0	1	0	0.47	0.22	1	0.1
M0VYA0	Non-specific lipid-transfer protein OS=Hordeum vulgare var. distichum PE=3 SV=1	12	0	0	3	3	0	0	0	0	2	2	0	0	0	0	0.205	0.205	0	0	0	0	1	1	0	0
M0VYC1	Uncharacterized protein OS=Hordeum vulgare var. distichum PE=4 SV=1	35	12	10	9	8	13	16	7	6	6	6	8	9	0.348	0.271	0.345	0.345	0.418	0.471	1	1	1	1	1	1
M0VYC9	Uncharacterized protein OS=Hordeum vulgare var. distichum PE=3 SV=1	55	2	1	0	0	2	3	2	1	0	0	2	3	0.0718	0.0214	0	0	0.0563	0.107	1	0.99	0	0.2	1	1
M0VYF0	Uncharacterized protein OS=Hordeum vulgare var. distichum PE=4 SV=1	47	13	10	5	5	14	17	7	5	4	4	9	9	0.294	0.276	0.2	0.2	0.398	0.434	1	1	1	1	1	1
M0VYX8	Uncharacterized protein OS=Hordeum vulgare var. distichum PE=3 SV=1	15	16	14	9	6	15	15	8	8	7	4	8	7	0.538	0.577	0.523	0.3	0.577	0.523	1	1	1	1	1	1
M0VZ65	Uncharacterized protein OS=Hordeum vulgare var. distichum PE=3 SV=1	59	11	10	4	4	10	8	11	9	4	4	9	7	0.261	0.215	0.109	0.0921	0.205	0.188	1	1	1	1	1	1
M0VZB7	Uncharacterized protein OS=Hordeum vulgare var. distichum PE=4 SV=1	40	60	47	2	0	77	72	15	15	2	0	15	15	0.656	0.656	0.12	0	0.656	0.656	1	1	1	0	1	1
M0VZF1	Uncharacterized protein OS=Hordeum vulgare var. distichum PE=4 SV=1	63	2	1	0	1	1	1	2	1	0	1	1	1	0.0398	0.0225	0	0.019	0.0225	0.0329	1	0.97	0	1	0.99	1
M0VZF9	Uncharacterized protein OS=Hordeum vulgare var. distichum PE=4 SV=1	22	8	5	2	3	7	9	7	4	2	3	6	5	0.5	0.286	0.186	0.233	0.433	0.338	1	1	1	1	1	1
M0VZW5	Uncharacterized protein OS=Hordeum vulgare var. distichum PE=4 SV=1	76	0	2	0	0	0	0	0	2	0	0	0	0	0	0.0298	0	0	0	0	0.18	1	0.25	0.19	0.54	0
M0VZZ7	Fructose-bisphosphate aldolase OS=Hordeum vulgare var. distichum PE=3 SV=1	24	9	7	3	4	9	7	5	5	2	3	6	5	0.294	0.427	0.156	0.161	0.491	0.459	1	1	1	1	1	1
M0W080	Uncharacterized protein OS=Hordeum vulgare var. distichum PE=3 SV=1	25	6	4	1	1	5	5	2	2	1	1	3	3	0.186	0.186	0.128	0.128	0.221	0.226	1	1	0.94	1	1	1
M0W099	Uncharacterized protein OS=Hordeum vulgare var. distichum PE=4 SV=1	27	5	4	19	22	6	5	5	4	9	9	4	5	0.282	0.216	0.478	0.478	0.239	0.325	1	1	1	1	1	1
M0W0C7	Uncharacterized protein OS=Hordeum vulgare var. distichum PE=4 SV=1	51	1	1	0	1	2	3	1	1	0	1	2	3	0.0412	0.0347	0	0.0304	0.0586	0.115	1	0.95	0	1	1	1
M0W0G3	Uncharacterized protein OS=Hordeum vulgare var. distichum PE=4 SV=1	20	1	1	0	0	1	2	1	1	0	0	1	2	0.086	0.086	0	0	0.086	0.134	0.99	1	0	0	0.99	1
M0W0G5	Uncharacterized protein OS=Hordeum vulgare var. distichum PE=4 SV=1	26	3	2	0	1	1	1	2	2	0	1	1	1	0.124	0.133	0	0.0858	0.0858	0.0386	1	1	0.81	1	0.99	0.99
M0W0R0	Uncharacterized protein OS=Hordeum vulgare var. distichum PE=4 SV=1	27	3	4	4	6	4	4	3	4	3	4	4	4	0.209	0.256	0.209	0.256	0.256	0.256	1	1	1	1	1	1
M0W0V3	Uncharacterized protein OS=Hordeum vulgare var. distichum PE=4 SV=1	22	2	0	0	0	2	2	2	0	0	0	2	2	0.0881	0	0	0	0.14	0.135	1	0.39	0	0	1	1
M0W0W5	Uncharacterized protein OS=Hordeum vulgare var. distichum PE=4 SV=1	143	2	1	0	0	1	0	2	1	0	0	1	0	0.0344	0.0115	0	0	0.0229	0	1	0.93	0.09	0.67	0.99	0.51
M0W190	Uncharacterized protein OS=Hordeum vulgare var. distichum PE=4 SV=1	24	1	1	1	1	2	0	1	1	1	1	2	0	0.0679	0.0679	0.0679	0.0679	0.158	0	1	1	0.99	1	1	0.54
M0W1C5	Uncharacterized protein OS=Hordeum vulgare var. distichum PE=4 SV=1	29	3	3	12	17	6	6	2	3	9	13	5	5	0.146	0.184	0.449	0.592	0.333	0.333	1	1	1	1	1	1
M0W1J0	Uncharacterized protein OS=Hordeum vulgare var. distichum PE=3 SV=1	54	30	29	19	14	25	31	16	17	12	9	14	15	0.47	0.42	0.291	0.239	0.43	0.443	1	1	1	1	1	1
M0W1Q3	Uncharacterized protein OS=Hordeum vulgare var. distichum PE=4 SV=1	10	1	0	0	0	1	2	1	0	0	0	1	2	0.25	0	0	0	0.135	0.385	1	0.95	0.41	0	0.99	1
M0W1W4	Uncharacterized protein OS=Hordeum vulgare var. distichum PE=4 SV=1	48	10	4	3	2	5	6	8	4	3	2	5	6	0.266	0.147	0.0945	0.0637	0.189	0.169	1	1	1	1	1	1
M0W201	Uncharacterized protein OS=Hordeum vulgare var. distichum PE=4 SV=1	26	3	3	0	0	3	6	3	3	0	0	3	5	0.165	0.165	0	0	0.156	0.242	1	1	0.12	0	1	1
M0W2C4	Uncharacterized protein OS=Hordeum vulgare var. distichum PE=3 SV=1	75	21	20	16	10	21	23	17	18	15	10	16	17	0.45	0.419	0.32	0.212	0.379	0.421	1	1	1	1	1	1
M0W2H2	Uncharacterized protein OS=Hordeum vulgare var. distichum PE=4 SV=1	24	2	0	0	0	0	0	2	0	0	0	0	0	0.195	0	0	0	0	0	1	0	0	0	0	0
M0W2N7	Uncharacterized protein OS=Hordeum vulgare var. distichum PE=4 SV=1	74	2	1	0	0	2	2	2	1	0	0	2	2	0.0554	0.0344	0	0	0.0569	0.0569	1	1	0.22	0.21	1	1
M0W2V6	Uncharacterized protein OS=Hordeum vulgare var. distichum PE=4 SV=1	228	14	9	0	2	14	8	12	9	0	2	12	7	0.107	0.0771	0	0.0243	0.103	0.0729	1	1	0.68	1	1	1
M0W331	Uncharacterized protein OS=Hordeum vulgare var. distichum PE=4 SV=1	34	47	41	32	27	0	41	1	2	1	0	0	1	0.523	0.566	0.553	0.424	0	0.556	0.65	1	0.99	0.6	0	0.99
M0W395	Uncharacterized protein OS=Hordeum vulgare var. distichum PE=4 SV=1	7	2	1	3	3	6	5	2	1	2	2	4	3	0.406	0.188	0.406	0.406	0.891	0.781	1	0.99	1	1	1	1
M0W3A3	Uncharacterized protein OS=Hordeum vulgare var. distichum PE=3 SV=1	49	26	20	9	7	23	24	17	17	8	7	19	16	0.556	0.499	0.21	0.189	0.62	0.515	1	1	1	1	1	1
M0W3F2	Uncharacterized protein OS=Hordeum vulgare var. distichum PE=4 SV=1	13	2	0	1	1	1	1	2	0	1	1	1	1	0.294	0	0.0756	0.0756	0.0756	0.252	1	0.87	1	0.99	1	0.69
M0W3K3	Uncharacterized protein OS=Hordeum vulgare var. distichum PE=4 SV=1	19	0	2	1	1	1	1	0	2	1	1	1	1	0	0.0952	0.0417	0.0417	0.0417	0.0417	0.76	0.99	0.73	0.72	0.65	0.65
M0W403	Uncharacterized protein OS=Hordeum vulgare var. distichum PE=4 SV=1	14	1	0	1	2	3	1	1	0	1	2	3	1	0.157	0	0.172	0.328	0.47	0.172	0.64	0.11	1	1	1	1
M0W433	Carbonic anhydrase OS=Hordeum vulgare var. distichum PE=3 SV=1	22	0	0	2	3	1	1	0	0	2	2	1	1	0	0	0.173	0.173	0.0743	0.0743	0	0	1	1	0.99	0.99
M0W4E4	Uncharacterized protein OS=Hordeum vulgare var. distichum PE=3 SV=1	33	2	1	0	0	7	7	2	1	0	0	6	6	0.173	0.0391	0	0	0.381	0.287	1	0.99	0	0.35	1	1
M0W4F5	Uncharacterized protein OS=Hordeum vulgare var. distichum PE=4 SV=1	90	1	1	2	1	2	2	1	1	2	1	2	2	0.00855	0.0134	0.0305	0.0134	0.0366	0.0366	0.95	1	1	1	1	1
M0W4L6	Uncharacterized protein OS=Hordeum vulgare var. distichum PE=4 SV=1	15	0	0	2	1	0	0	0	0	2	1	0	0	0	0	0.25	0.16	0	0	0	0.19	1	0.88	0	0
M0W4P1	Uncharacterized protein OS=Hordeum vulgare var. distichum PE=4 SV=1	170	2	2	0	1	1	3	2	2	0	1	1	3	0.0288	0.016	0	0.00897	0.00897	0.0295	1	1	0.25	1	1	1
M0W4T8	Uncharacterized protein OS=Hordeum vulgare var. distichum PE=4 SV=1	10	1	1	2	1	1	0	1	1	2	1	1	0	0.087	0.087	0.207	0.087	0.087	0	0.88	0.96	1	0.96	0.95	0
M0W5D9	Uncharacterized protein OS=Hordeum vulgare var. distichum PE=4 SV=1	104	5	2	1	3	4	7	5	2	1	3	4	7	0.0692	0.0346	0.0189	0.0535	0.0639	0.108	1	1	1	1	1	1
M0W5E8	Uncharacterized protein OS=Hordeum vulgare var. distichum PE=4 SV=1	9	14	9	5	5	8	8	5	5	3	3	5	5	0.643	0.643	0.381	0.381	0.643	0.643	1	1	1	1	1	1
M0W5P1	Uncharacterized protein OS=Hordeum vulgare var. distichum PE=4 SV=1	116	0	0	3	2	0	4	0	0	3	2	0	4	0	0	0.0343	0.02	0	0.0629	0.06	0.78	1	1	0.98	1
M0W5P9	Uncharacterized protein OS=Hordeum vulgare var. distichum PE=4 SV=1	24	1	2	0	0	2	1	1	2	0	0	2	1	0.0664	0.152	0	0	0.152	0.0427	1	1	0	0	1	0.81
M0W5T6	Uncharacterized protein OS=Hordeum vulgare var. distichum PE=4 SV=1	66	7	5	0	2	11	10	6	4	0	1	9	6	0.167	0.122	0	0.0169	0.235	0.171	1	1	0	0.99	1	1
M0W5U3	Uncharacterized protein OS=Hordeum vulgare var. distichum PE=4 SV=1	43	13	7	4	5	13	15	5	2	2	2	4	4	0.267	0.201	0.161	0.167	0.254	0.307	1	1	1	1	1	1
M0W5Z0	Uncharacterized protein OS=Hordeum vulgare var. distichum PE=3 SV=1	58	29	30	11	10	20	22	21	21	9	9	15	16	0.513	0.507	0.244	0.25	0.389	0.393	1	1	1	1	1	1
M0W5Z7	Uncharacterized protein OS=Hordeum vulgare var. distichum PE=3 SV=1	76	2	2	0	1	1	2	2	2	0	1	1	2	0.0276	0.0322	0	0.0123	0.0123	0.0399	1	0.99	0.16	0.84	1	1
M0W621	Uncharacterized protein OS=Hordeum vulgare var. distichum PE=4 SV=1	51	0	0	5	9	0	0	0	0	4	5	0	0	0	0	0.167	0.252	0	0	0.06	0	1	1	0	0
M0W6B7	Uncharacterized protein OS=Hordeum vulgare var. distichum PE=4 SV=1	40	0	0	0	0	2	0	0	0	0	0	2	0	0	0	0	0	0.082	0	0.89	0.23	0	0	1	0
M0W6H1	Uncharacterized protein OS=Hordeum vulgare var. distichum PE=4 SV=1	72	3	3	10	7	6	6	2	3	1	2	5	5	0.0818	0.108	0.0773	0.0864	0.15	0.15	1	1	1	1	1	1
M0W6I9	Uncharacterized protein OS=Hordeum vulgare var. distichum PE=4 SV=1	44	0	0	7	6	0	0	0	0	6	6	0	0	0	0	0.24	0.24	0	0	0	0	1	1	0	0
M0W6L0	Uncharacterized protein OS=Hordeum vulgare var. distichum PE=3 SV=1	12	2	3	1	1	3	4	2	2	1	1	3	3	0.204	0.204	0.139	0.139	0.333	0.315	1	1	0.99	1	1	1
M0W6Y4	Uncharacterized protein OS=Hordeum vulgare var. distichum PE=4 SV=1	84	1	0	0	1	2	1	1	0	0	1	2	1	0.0171	0	0	0.0184	0.0302	0.0171	1	0	0.53	0.98	1	1
M0W756	Uncharacterized protein OS=Hordeum vulgare var. distichum PE=4 SV=1	41	2	0	0	0	0	0	2	0	0	0	0	0	0.118	0	0	0	0	0	1	0	0	0	0.11	0
M0W788	Uncharacterized protein OS=Hordeum vulgare var. distichum PE=4 SV=1	31	2	2	1	2	1	2	2	2	1	2	1	2	0.0748	0.0748	0.034	0.068	0.0408	0.0748	1	1	0.99	1	0.99	1
M0W7A1	Uncharacterized protein OS=Hordeum vulgare var. distichum PE=3 SV=1	82	4	0	0	0	2	0	3	0	0	0	2	0	0.0932	0	0	0	0.0486	0	1	0.54	0	0.11	0.99	0
M0W7A5	Uncharacterized protein OS=Hordeum vulgare var. distichum PE=3 SV=1	72	74	71	84	89	74	66	14	13	19	17	14	15	0.46	0.469	0.566	0.508	0.428	0.502	1	1	1	1	1	1
M0W7B5	Uncharacterized protein OS=Hordeum vulgare var. distichum PE=4 SV=1	90	2	3	0	1	1	2	2	3	0	1	1	2	0.0437	0.0595	0	0.0158	0.0207	0.0365	1	1	0	0.98	1	1
M0W7K2	Uncharacterized protein OS=Hordeum vulgare var. distichum PE=3 SV=1	17	1	4	27	29	9	12	1	2	3	4	3	3	0.127	0.447	0.5	0.553	0.453	0.5	0.99	1	1	1	1	1
M0W7L5	Uncharacterized protein OS=Hordeum vulgare var. distichum PE=4 SV=1	30	1	0	0	0	2	1	1	0	0	0	2	1	0.0401	0	0	0	0.0766	0.0401	0.92	0.5	0	0	1	0.97
M0W7R3	Uncharacterized protein OS=Hordeum vulgare var. distichum PE=4 SV=1	61	22	25	6	7	18	14	14	16	4	6	14	12	0.397	0.458	0.106	0.171	0.409	0.345	1	1	1	1	1	1
M0W7R6	Uncharacterized protein OS=Hordeum vulgare var. distichum PE=4 SV=1	20	3	5	1	0	6	4	2	2	0	0	2	2	0.198	0.198	0.0481	0	0.198	0.198	1	1	0.46	0.23	1	1
M0W7S2	Uncharacterized protein OS=Hordeum vulgare var. distichum PE=4 SV=1	36	3	1	0	0	0	0	3	1	0	0	0	0	0.114	0.0509	0	0	0	0	1	1	0.25	0	0	0.32
M0W7X8	Uncharacterized protein OS=Hordeum vulgare var. distichum PE=3 SV=1	33	18	15	11	9	21	17	7	6	5	5	8	6	0.356	0.332	0.309	0.208	0.383	0.332	1	1	1	1	1	1
M0W8A5	Uncharacterized protein OS=Hordeum vulgare var. distichum PE=4 SV=1	32	3	1	0	0	3	2	3	1	0	0	3	2	0.153	0.0476	0	0	0.153	0.102	1	1	0.38	0	1	1
M0W8C9	Uncharacterized protein OS=Hordeum vulgare var. distichum PE=4 SV=1	37	2	1	0	0	1	1	2	1	0	0	1	1	0.103	0.0544	0	0	0.0544	0.0544	1	1	0	0.18	0.99	1
M0W8F5	Uncharacterized protein OS=Hordeum vulgare var. distichum PE=3 SV=1	40	5	3	4	7	5	6	4	3	3	6	4	5	0.156	0.11	0.107	0.203	0.156	0.189	1	1	1	1	1	1
M0W8G2	Uncharacterized protein OS=Hordeum vulgare var. distichum PE=4 SV=1	88	2	4	5	4	4	5	2	4	5	4	4	4	0.0339	0.0867	0.102	0.0817	0.0791	0.0905	1	1	1	1	1	1
M0W8I0	Uncharacterized protein OS=Hordeum vulgare var. distichum PE=4 SV=1	6	2	2	3	2	2	1	2	2	2	1	2	1	0.547	0.547	0.547	0.189	0.547	0.189	1	1	1	0.99	1	1
M0W8S8	Uncharacterized protein OS=Hordeum vulgare var. distichum PE=3 SV=1	71	78	82	65	68	86	79	4	9	7	7	10	9	0.429	0.545	0.556	0.516	0.564	0.604	1	1	1	1	1	1
M0W8Z2	Uncharacterized protein OS=Hordeum vulgare var. distichum PE=4 SV=1	18	5	2	4	2	2	2	3	2	2	2	2	2	0.217	0.157	0.157	0.157	0.157	0.157	1	1	1	1	1	1
M0W901	Uncharacterized protein OS=Hordeum vulgare var. distichum PE=4 SV=1	41	11	15	3	3	9	6	7	11	3	3	6	5	0.371	0.518	0.111	0.114	0.312	0.282	1	1	1	1	1	1
M0W923	Uncharacterized protein OS=Hordeum vulgare var. distichum PE=4 SV=1	17	2	2	2	2	2	2	2	2	1	1	2	2	0.135	0.135	0.0675	0.0675	0.368	0.368	1	1	0.99	1	1	1
M0W925	Uncharacterized protein OS=Hordeum vulgare var. distichum PE=4 SV=1	15	2	1	0	0	4	3	1	1	0	0	2	1	0.182	0.182	0	0	0.189	0.182	0.99	0.99	0	0.27	1	0.99
M0W929	Uncharacterized protein OS=Hordeum vulgare var. distichum PE=4 SV=1	67	0	0	0	0	0	2	0	0	0	0	0	2	0	0	0	0	0	0.0987	0.38	0	0.09	0.1	0.17	1
M0W994	Uncharacterized protein OS=Hordeum vulgare var. distichum PE=4 SV=1	42	0	0	4	4	1	1	0	0	4	4	1	1	0	0	0.138	0.211	0.0402	0.0402	0.15	0	1	1	0.94	1
M0W9B2	Uncharacterized protein OS=Hordeum vulgare var. distichum PE=4 SV=1	49	0	0	8	10	0	0	0	0	5	7	0	0	0	0	0.146	0.196	0	0	0.78	0	1	1	0.05	0
M0W9B7	Uncharacterized protein OS=Hordeum vulgare var. distichum PE=4 SV=1	9	0	0	16	24	0	0	0	0	4	5	0	0	0	0	0.735	0.735	0	0	0	0	1	1	0	0
M0W9C3	Uncharacterized protein OS=Hordeum vulgare var. distichum PE=4 SV=1	9	3	3	0	0	3	3	2	2	0	0	2	2	0.267	0.267	0	0	0.267	0.267	1	1	0	0	1	1
M0W9R2	Uncharacterized protein OS=Hordeum vulgare var. distichum PE=3 SV=1	21	5	1	0	0	4	2	3	1	0	0	2	2	0.21	0.095	0	0	0.21	0.19	1	1	0	0	1	1
M0W9W4	Uncharacterized protein OS=Hordeum vulgare var. distichum PE=4 SV=1	66	2	2	0	0	1	2	2	2	0	0	1	2	0.0383	0.0383	0	0	0.02	0.0383	1	1	0.25	0.13	1	1
M0WA02	Uncharacterized protein OS=Hordeum vulgare var. distichum PE=4 SV=1	15	2	2	39	40	1	1	1	1	3	3	1	1	0.101	0.101	0.341	0.341	0.101	0.101	0.99	0.99	1	1	0.98	0.78
M0WA36	Uncharacterized protein OS=Hordeum vulgare var. distichum PE=4 SV=1	14	4	1	2	6	2	1	4	1	2	4	2	1	0.444	0.103	0.27	0.476	0.206	0.143	1	0.99	1	1	1	0.57
M0WA37	Uncharacterized protein OS=Hordeum vulgare var. distichum PE=4 SV=1	247	4	9	0	0	7	7	4	8	0	0	6	6	0.0248	0.062	0	0	0.0404	0.0464	1	1	0.91	0.62	1	1
M0WA74	Uncharacterized protein OS=Hordeum vulgare var. distichum PE=4 SV=1	41	1	4	0	0	3	3	1	4	0	0	3	3	0.0721	0.147	0	0	0.124	0.124	1	1	0	0.17	1	1
M0WAK2	Uncharacterized protein OS=Hordeum vulgare var. distichum PE=4 SV=1	34	3	3	0	0	0	1	2	3	0	0	0	1	0.102	0.182	0	0	0	0.0637	1	1	0	0	0.06	0.67
M0WAK4	Uncharacterized protein OS=Hordeum vulgare var. distichum PE=4 SV=1	36	1	1	2	1	1	1	1	1	2	1	1	1	0.0951	0.0951	0.132	0.0951	0.0951	0.0951	1	1	1	0.98	1	0.97
M0WAL0	Uncharacterized protein OS=Hordeum vulgare var. distichum PE=4 SV=1	24	0	0	3	1	0	0	0	0	3	1	0	0	0	0	0.201	0.129	0	0	0	0	1	0.96	0	0
M0WAL5	Uncharacterized protein OS=Hordeum vulgare var. distichum PE=3 SV=1	22	3	2	0	0	1	2	3	2	0	0	1	2	0.275	0.201	0	0	0.0784	0.201	1	1	0	0.08	1	1
M0WAL9	Uncharacterized protein OS=Hordeum vulgare var. distichum PE=4 SV=1	33	0	1	2	3	1	1	0	1	2	2	1	1	0	0.039	0.0844	0.0844	0.039	0.039	0.16	1	1	1	0.99	0.99
M0WAP6	Uncharacterized protein OS=Hordeum vulgare var. distichum PE=4 SV=1	22	1	2	0	0	3	2	1	2	0	0	2	2	0.118	0.221	0	0	0.221	0.221	1	1	0.24	0.38	1	1
M0WAP7	Serine/threonine-protein phosphatase OS=Hordeum vulgare var. distichum PE=3 SV=1	35	3	4	0	1	4	3	3	4	0	1	4	3	0.153	0.179	0	0.0261	0.179	0.137	1	1	0.2	0.96	1	1
M0WAX5	Uncharacterized protein OS=Hordeum vulgare var. distichum PE=4 SV=1	49	2	1	0	0	1	0	2	1	0	0	1	0	0.143	0.0804	0	0	0.0625	0	1	1	0.1	0	0.98	0.81
M0WAY3	Uncharacterized protein OS=Hordeum vulgare var. distichum PE=4 SV=1	10	0	3	0	0	1	0	0	2	0	0	1	0	0	0.341	0	0	0.118	0	0.66	1	0	0	0.94	0.26
M0WB04	Uncharacterized protein OS=Hordeum vulgare var. distichum PE=3 SV=1	58	9	4	2	2	9	10	1	1	1	1	3	4	0.162	0.115	0.0574	0.0574	0.208	0.204	1	0.81	0.99	0.94	1	1
M0WB13	Uncharacterized protein OS=Hordeum vulgare var. distichum PE=4 SV=1	47	4	3	0	1	3	2	4	3	0	1	3	2	0.177	0.146	0	0.0336	0.101	0.0695	1	1	0.1	0.79	1	1
M0WB36	Uncharacterized protein OS=Hordeum vulgare var. distichum PE=4 SV=1	40	5	4	2	5	8	7	4	4	2	5	5	6	0.173	0.124	0.0566	0.181	0.213	0.267	1	1	1	1	1	1
M0WBC5	Uncharacterized protein OS=Hordeum vulgare var. distichum PE=4 SV=1	75	1	3	1	1	3	3	1	3	1	1	3	3	0.0192	0.0532	0.0192	0.0192	0.0443	0.0443	1	1	0.99	0.99	1	1
M0WBH4	Uncharacterized protein OS=Hordeum vulgare var. distichum PE=4 SV=1	13	0	0	3	3	0	0	0	0	2	1	0	0	0	0	0.295	0.197	0	0	0	0	1	0.99	0	0
M0WBN4	Uncharacterized protein OS=Hordeum vulgare var. distichum PE=4 SV=1	18	4	4	2	3	5	5	4	4	2	3	5	4	0.331	0.331	0.19	0.264	0.423	0.38	1	1	1	1	1	1
M0WBQ0	Uncharacterized protein OS=Hordeum vulgare var. distichum PE=4 SV=1	26	3	3	0	1	2	2	3	3	0	1	2	2	0.204	0.204	0	0.0596	0.166	0.17	1	1	0	0.97	1	1
M0WBR2	Uncharacterized protein OS=Hordeum vulgare var. distichum PE=4 SV=1	25	0	0	0	0	1	2	0	0	0	0	1	2	0	0	0	0	0.0551	0.131	0.09	0	0	0	0.99	1
M0WC05	Uncharacterized protein OS=Hordeum vulgare var. distichum PE=4 SV=1	52	16	9	5	5	20	15	9	6	4	5	14	9	0.297	0.209	0.152	0.196	0.437	0.277	1	1	1	1	1	1
M0WCC2	Phosphoribosylformylglycinamidine cyclo-ligase OS=Hordeum vulgare var. distichum PE=3 SV=1	34	7	9	5	5	5	8	6	7	4	4	3	6	0.31	0.372	0.214	0.217	0.189	0.331	1	1	1	1	1	1
M0WCD7	rRNA N-glycosidase OS=Hordeum vulgare var. distichum PE=3 SV=1	19	0	0	18	19	2	0	0	0	7	8	2	0	0	0	0.528	0.528	0.167	0	0.16	0.32	1	1	1	0
M0WCG4	Uncharacterized protein OS=Hordeum vulgare var. distichum PE=4 SV=1	37	6	5	4	3	2	3	4	4	3	2	2	3	0.199	0.226	0.15	0.107	0.0795	0.122	1	1	1	1	1	1
M0WCG6	Uncharacterized protein OS=Hordeum vulgare var. distichum PE=4 SV=1	9	2	5	8	8	5	5	1	3	3	5	3	3	0.271	0.553	0.659	0.671	0.553	0.553	1	1	1	1	1	1
M0WCK3	Alpha-1,4 glucan phosphorylase OS=Hordeum vulgare var. distichum PE=3 SV=1	32	9	9	3	4	8	8	7	7	3	4	7	6	0.455	0.455	0.175	0.269	0.455	0.413	1	1	1	1	1	1
M0WCK8	Uncharacterized protein OS=Hordeum vulgare var. distichum PE=4 SV=1	97	2	1	0	0	1	1	2	1	0	0	1	1	0.0251	0.0137	0	0	0.0114	0.016	1	1	0.34	0	0.66	0.77
M0WCN3	Uncharacterized protein OS=Hordeum vulgare var. distichum PE=4 SV=1	15	4	4	6	9	3	3	3	2	4	4	2	3	0.291	0.209	0.425	0.425	0.209	0.343	1	1	1	1	1	1
M0WCQ8	Peptidyl-prolyl cis-trans isomerase OS=Hordeum vulgare var. distichum PE=3 SV=1	17	66	51	40	45	72	63	8	6	5	5	7	6	0.602	0.391	0.435	0.391	0.646	0.435	1	1	1	1	1	1
M0WCZ3	Patatin OS=Hordeum vulgare var. distichum PE=3 SV=1	42	2	0	0	0	3	4	2	0	0	0	3	3	0.0957	0	0	0	0.128	0.128	1	0.33	0.18	0	1	1
M0WD04	Uncharacterized protein OS=Hordeum vulgare var. distichum PE=4 SV=1	7	3	3	2	2	3	2	2	2	2	2	2	2	0.439	0.439	0.439	0.439	0.439	0.439	1	1	1	1	1	1
M0WD89	Uncharacterized protein OS=Hordeum vulgare var. distichum PE=3 SV=1	45	5	2	3	3	6	3	5	2	3	3	4	3	0.235	0.0791	0.122	0.144	0.18	0.139	1	1	1	1	1	1
M0WDH7	Uncharacterized protein OS=Hordeum vulgare var. distichum PE=3 SV=1	30	1	2	1	1	1	1	1	2	1	1	1	1	0.0435	0.0761	0.0435	0.0435	0.0435	0.0435	1	1	0.99	0.99	1	0.99
M0WDL6	Uncharacterized protein OS=Hordeum vulgare var. distichum PE=4 SV=1	85	5	5	1	2	4	3	5	5	1	2	4	3	0.1	0.104	0.0143	0.0312	0.0624	0.0481	1	1	0.76	1	1	1
M0WDU6	Amine oxidase OS=Hordeum vulgare var. distichum PE=3 SV=1	83	4	3	1	1	4	2	4	3	1	1	4	2	0.0874	0.0739	0.0269	0.0269	0.0833	0.043	1	1	1	1	1	1
M0WDW4	Ribosomal protein OS=Hordeum vulgare var. distichum PE=3 SV=1	30	1	1	0	1	1	2	1	1	0	1	1	2	0.0511	0.0511	0	0.0365	0.0511	0.0985	0.99	0.99	0	0.99	0.99	1
M0WDX4	Peroxidase OS=Hordeum vulgare var. distichum PE=3 SV=1	19	0	0	5	6	0	0	0	0	4	5	0	0	0	0	0.432	0.392	0	0	0	0	1	1	0.07	0
M0WDY0	Uncharacterized protein OS=Hordeum vulgare var. distichum PE=4 SV=1	36	6	4	0	2	6	4	6	4	0	2	5	4	0.289	0.182	0	0.101	0.245	0.189	1	1	0.89	1	1	1
M0WE03	Uncharacterized protein OS=Hordeum vulgare var. distichum PE=3 SV=1	59	19	17	13	10	16	14	7	7	6	5	6	5	0.32	0.336	0.237	0.219	0.251	0.259	1	1	1	1	1	1
M0WE81	Uncharacterized protein OS=Hordeum vulgare var. distichum PE=4 SV=1	201	3	4	1	2	8	7	3	4	1	2	7	7	0.0185	0.0319	0.00896	0.0157	0.0549	0.0538	1	1	1	1	1	1
M0WE99	Uncharacterized protein OS=Hordeum vulgare var. distichum PE=4 SV=1	27	13	10	2	5	10	8	9	7	2	5	8	6	0.496	0.421	0.175	0.325	0.467	0.35	1	1	1	1	1	1
M0WEE0	Uncharacterized protein OS=Hordeum vulgare var. distichum PE=4 SV=1	36	1	1	2	2	3	2	1	1	2	2	3	2	0.0795	0.052	0.131	0.131	0.165	0.131	0.99	0.81	1	1	1	1
M0WEK7	Uncharacterized protein OS=Hordeum vulgare var. distichum PE=4 SV=2	71	6	5	1	0	6	4	6	5	1	0	5	4	0.12	0.124	0.0249	0	0.124	0.0952	1	1	1	0.49	1	1
M0WF06	Uncharacterized protein OS=Hordeum vulgare var. distichum PE=4 SV=1	9	1	1	0	0	1	2	1	1	0	0	1	2	0.118	0.118	0	0	0.184	0.211	0.98	0.98	0	0.59	0.99	1
M0WF40	Uncharacterized protein OS=Hordeum vulgare var. distichum PE=4 SV=1	47	65	53	44	56	50	46	23	23	20	22	23	20	0.634	0.617	0.6	0.666	0.666	0.528	1	1	1	1	1	1
M0WF63	6-phosphogluconate dehydrogenase, decarboxylating OS=Hordeum vulgare var. distichum PE=3 SV=1	54	11	7	3	2	5	6	8	5	2	1	3	4	0.325	0.182	0.0918	0.0539	0.138	0.16	1	1	1	1	1	1
M0WF90	Uncharacterized protein OS=Hordeum vulgare var. distichum PE=4 SV=1	30	3	1	1	3	5	5	2	1	1	2	4	4	0.187	0.0739	0.0739	0.123	0.324	0.324	1	0.97	0.99	1	1	1
M0WFD2	Uncharacterized protein OS=Hordeum vulgare var. distichum PE=3 SV=1	74	49	52	33	33	43	43	24	22	20	21	21	21	0.531	0.456	0.404	0.484	0.494	0.438	1	1	1	1	1	1
M0WFE2	Uncharacterized protein OS=Hordeum vulgare var. distichum PE=3 SV=1	101	9	7	15	22	11	13	8	6	12	16	8	11	0.129	0.0974	0.184	0.252	0.13	0.175	1	1	1	1	1	1
M0WFF6	Uncharacterized protein OS=Hordeum vulgare var. distichum PE=4 SV=1	9	2	2	1	1	1	2	1	2	1	1	1	2	0.182	0.273	0.182	0.182	0.182	0.273	0.99	1	0.99	0.99	0.99	1
M0WFL6	Uncharacterized protein OS=Hordeum vulgare var. distichum PE=4 SV=1	370	0	0	0	0	0	2	0	0	0	0	0	2	0	0	0	0	0	0.00752	0.51	0.88	0.36	0.88	0.27	1
M0WFT1	Uncharacterized protein OS=Hordeum vulgare var. distichum PE=4 SV=1	36	1	0	2	1	2	0	1	0	2	1	2	0	0.0906	0	0.0665	0.0423	0.133	0	0.8	0.12	1	1	1	0.16
M0WFV7	Uncharacterized protein OS=Hordeum vulgare var. distichum PE=4 SV=1	38	8	4	1	4	6	4	6	4	1	3	6	3	0.318	0.126	0.0438	0.211	0.244	0.0877	1	1	1	1	1	1
M0WFY8	Uncharacterized protein OS=Hordeum vulgare var. distichum PE=3 SV=1	51	0	0	9	7	0	0	0	0	8	7	0	0	0	0	0.248	0.233	0	0	0.31	0.13	1	1	0	0.58
M0WG20	Malic enzyme OS=Hordeum vulgare var. distichum PE=3 SV=1	43	7	6	2	2	9	8	6	6	2	2	8	8	0.253	0.233	0.046	0.0614	0.304	0.307	1	1	1	1	1	1
M0WGB3	Uncharacterized protein OS=Hordeum vulgare var. distichum PE=4 SV=1	46	2	2	0	2	2	0	2	2	0	2	2	0	0.0821	0.0773	0	0.101	0.0821	0	1	1	0.96	1	1	0.91
M0WGK7	Aldose 1-epimerase OS=Hordeum vulgare var. distichum PE=3 SV=1	39	0	0	16	14	0	0	0	0	9	7	0	0	0	0	0.413	0.372	0	0	0	0	1	1	0	0
M0WGM9	Uncharacterized protein OS=Hordeum vulgare var. distichum PE=4 SV=1	59	2	2	1	0	2	0	1	2	1	0	1	0	0.0487	0.0702	0.0487	0	0.0487	0	1	1	0.72	0.81	1	0.66
M0WGP5	Patatin OS=Hordeum vulgare var. distichum PE=3 SV=1	45	15	15	0	0	14	18	9	10	0	0	8	11	0.434	0.422	0	0	0.365	0.49	1	1	0	0	1	1
M0WGX7	Uncharacterized protein OS=Hordeum vulgare var. distichum PE=4 SV=1	105	0	0	2	0	0	0	0	0	2	0	0	0	0	0	0.0145	0	0	0	0.09	0.5	1	0	0.42	0
M0WH22	Uncharacterized protein OS=Hordeum vulgare var. distichum PE=4 SV=1	63	0	0	0	2	1	0	0	0	0	2	1	0	0	0	0	0.0258	0.0138	0	0.96	0.75	0.29	1	0.62	0
M0WH63	Uncharacterized protein OS=Hordeum vulgare var. distichum PE=4 SV=1	9	4	4	21	10	2	2	4	3	4	4	2	2	0.511	0.352	0.511	0.511	0.227	0.227	1	1	1	1	1	1
M0WH71	Uncharacterized protein OS=Hordeum vulgare var. distichum PE=3 SV=1	31	2	2	0	0	0	0	2	2	0	0	0	0	0.0683	0.0683	0	0	0	0	1	1	0	0	0.16	0.09
M0WHN6	Pyruvate kinase OS=Hordeum vulgare var. distichum PE=3 SV=1	39	17	16	13	16	17	16	13	10	7	8	10	10	0.512	0.394	0.314	0.333	0.394	0.402	1	1	1	1	1	1
M0WHP4	Annexin OS=Hordeum vulgare var. distichum PE=3 SV=1	35	12	12	3	7	21	20	11	10	3	6	16	14	0.41	0.416	0.146	0.257	0.568	0.559	1	1	1	1	1	1
M0WHU4	Uncharacterized protein OS=Hordeum vulgare var. distichum PE=4 SV=1	23	10	6	1	2	9	7	5	3	1	2	4	4	0.318	0.194	0.0427	0.152	0.318	0.318	1	1	0.99	1	1	1
M0WI14	Uncharacterized protein OS=Hordeum vulgare var. distichum PE=4 SV=1	35	0	0	0	0	1	2	0	0	0	0	1	2	0	0	0	0	0.0457	0.0823	0	0	0	0.36	0.99	1
M0WI23	Uncharacterized protein OS=Hordeum vulgare var. distichum PE=4 SV=1	40	0	0	1	2	1	0	0	0	1	2	1	0	0	0	0.0633	0.0633	0.0264	0	0.49	0	1	1	0.79	0
M0WI75	Uncharacterized protein OS=Hordeum vulgare var. distichum PE=4 SV=1	16	5	3	7	7	9	9	3	2	4	3	5	5	0.311	0.199	0.483	0.311	0.662	0.55	1	1	1	1	1	1
M0WIB7	Uncharacterized protein OS=Hordeum vulgare var. distichum PE=4 SV=1	34	2	1	18	19	0	1	2	1	9	9	0	1	0.0764	0.0399	0.282	0.282	0	0.0399	1	0.98	1	1	0.13	0.96
M0WIE0	Nucleolar GTP-binding protein 1 OS=Hordeum vulgare var. distichum PE=3 SV=1	76	1	3	0	0	1	1	1	3	0	0	1	1	0.0135	0.0448	0	0	0.0135	0.0135	0.99	1	0.44	0	1	1
M0WIE4	Uncharacterized protein OS=Hordeum vulgare var. distichum PE=3 SV=1	41	6	6	0	0	4	3	6	6	0	0	4	3	0.221	0.227	0	0	0.16	0.122	1	1	0	0.49	1	1
M0WIR9	Uncharacterized protein OS=Hordeum vulgare var. distichum PE=4 SV=1	17	5	3	4	2	3	4	4	3	3	2	2	2	0.434	0.434	0.346	0.321	0.321	0.277	1	1	1	1	1	1
M0WIS1	Uncharacterized protein OS=Hordeum vulgare var. distichum PE=4 SV=1	52	4	3	1	1	3	2	3	3	1	1	3	2	0.1	0.0816	0.0224	0.0224	0.0816	0.049	1	1	1	0.99	1	1
M0WIS2	Uncharacterized protein OS=Hordeum vulgare var. distichum PE=4 SV=1	9	1	2	0	0	1	2	1	2	0	0	1	2	0.111	0.247	0	0	0.111	0.247	0.99	1	0	0.18	1	1
M0WIT3	Uncharacterized protein OS=Hordeum vulgare var. distichum PE=3 SV=1	22	0	0	3	4	4	3	0	0	3	3	2	3	0	0	0.215	0.29	0.257	0.215	0	0	1	1	1	1
M0WJD0	Uncharacterized protein OS=Hordeum vulgare var. distichum PE=3 SV=1	22	1	0	1	2	0	0	1	0	1	2	0	0	0.0846	0	0.0846	0.154	0	0	0.99	0	0.99	1	0	0
M0WJJ6	Uncharacterized protein OS=Hordeum vulgare var. distichum PE=4 SV=1	66	1	0	1	0	1	2	1	0	1	0	1	2	0.0169	0	0.0254	0	0.0254	0.0441	1	0.8	0.93	0	1	1
M0WJN2	Uncharacterized protein OS=Hordeum vulgare var. distichum PE=4 SV=1	54	2	2	0	0	3	3	2	2	0	0	3	3	0.0978	0.0855	0	0	0.141	0.141	1	0.99	0	0	1	1
M0WJU7	Uncharacterized protein OS=Hordeum vulgare var. distichum PE=4 SV=1	14	11	9	9	9	9	8	6	6	6	6	6	6	0.646	0.646	0.646	0.646	0.646	0.646	1	1	1	1	1	1
M0WJV7	Uncharacterized protein OS=Hordeum vulgare var. distichum PE=4 SV=1	17	19	16	11	11	13	16	9	9	7	8	7	9	0.661	0.661	0.649	0.661	0.649	0.714	1	1	1	1	1	1
M0WK13	Uncharacterized protein OS=Hordeum vulgare var. distichum PE=4 SV=1	58	0	0	0	0	1	2	0	0	0	0	1	2	0	0	0	0	0.0282	0.0808	0.14	0.89	0.5	0	1	1
M0WK18	Uncharacterized protein OS=Hordeum vulgare var. distichum PE=4 SV=1	25	3	4	0	0	4	3	3	4	0	0	4	3	0.137	0.181	0	0	0.181	0.128	1	1	0	0	1	1
M0WK44	Peptidyl-prolyl cis-trans isomerase OS=Hordeum vulgare var. distichum PE=3 SV=1	19	10	6	3	4	9	8	5	5	2	3	7	6	0.432	0.409	0.125	0.188	0.523	0.432	1	1	1	1	1	1
M0WK71	Uncharacterized protein OS=Hordeum vulgare var. distichum PE=4 SV=1	11	6	5	0	0	3	3	4	3	0	0	3	3	0.716	0.5	0	0	0.5	0.5	1	1	0.3	0.29	1	1
M0WKF6	Purple acid phosphatase OS=Hordeum vulgare var. distichum PE=3 SV=1	59	0	0	2	1	0	0	0	0	2	1	0	0	0	0	0.0391	0.0205	0	0	0.11	0.15	1	1	0	0.06
M0WKI8	Uncharacterized protein OS=Hordeum vulgare var. distichum PE=4 SV=1	25	0	0	0	0	3	3	0	0	0	0	3	2	0	0	0	0	0.253	0.163	0.1	0.32	0	0	1	1
M0WKK3	Uncharacterized protein OS=Hordeum vulgare var. distichum PE=4 SV=1	26	1	2	0	0	2	1	1	2	0	0	2	1	0.138	0.203	0	0	0.146	0.138	1	1	0	0	0.99	1
M0WKP6	Uncharacterized protein OS=Hordeum vulgare var. distichum PE=4 SV=1	60	2	0	0	0	0	0	2	0	0	0	0	0	0.0527	0	0	0	0	0	1	0	0.11	0.83	0.22	0.09
M0WKW1	Uncharacterized protein OS=Hordeum vulgare var. distichum PE=4 SV=1	28	5	3	1	2	3	2	3	3	1	2	3	2	0.191	0.191	0.0954	0.137	0.191	0.137	1	1	1	1	1	1
M0WKZ4	Uncharacterized protein OS=Hordeum vulgare var. distichum PE=3 SV=1	40	2	2	4	2	4	4	2	2	3	2	3	3	0.0963	0.0963	0.126	0.0695	0.152	0.126	1	1	1	1	1	1
M0WL11	Uncharacterized protein OS=Hordeum vulgare var. distichum PE=4 SV=1	43	1	0	0	0	1	3	1	0	0	0	1	3	0.0308	0	0	0	0.0308	0.0795	1	0	0	0.17	0.99	1
M0WLA7	Uncharacterized protein OS=Hordeum vulgare var. distichum PE=4 SV=1	48	5	5	5	6	7	5	4	4	4	5	5	4	0.152	0.0874	0.0874	0.123	0.123	0.108	1	1	1	1	1	1
M0WLB0	Uncharacterized protein OS=Hordeum vulgare var. distichum PE=4 SV=1	40	0	0	1	2	1	0	0	0	1	2	1	0	0	0	0.0337	0.0618	0.0337	0	0	0	0.99	1	0.99	0
M0WLG2	Uncharacterized protein OS=Hordeum vulgare var. distichum PE=4 SV=1	116	3	1	0	1	5	2	3	1	0	1	5	2	0.0287	0.0067	0	0.00766	0.0699	0.022	1	0.91	0.27	0.97	1	1
M0WLH7	Uncharacterized protein OS=Hordeum vulgare var. distichum PE=4 SV=1	16	2	1	0	0	1	0	2	1	0	0	1	0	0.167	0.0833	0	0	0.0833	0	1	0.98	0	0	0.99	0
M0WLI6	Uncharacterized protein OS=Hordeum vulgare var. distichum PE=4 SV=1	61	54	37	29	27	52	49	23	21	20	19	25	24	0.695	0.655	0.598	0.614	0.706	0.72	1	1	1	1	1	1
M0WLQ5	Uncharacterized protein OS=Hordeum vulgare var. distichum PE=4 SV=1	87	0	0	0	0	0	2	0	0	0	0	0	2	0	0	0	0	0	0.0306	0	0.22	0.11	0	0.72	1
M0WLS8	Uncharacterized protein OS=Hordeum vulgare var. distichum PE=4 SV=1	255	32	24	6	4	36	32	30	22	6	4	32	29	0.183	0.125	0.0325	0.019	0.204	0.174	1	1	1	1	1	1
M0WLY9	Uncharacterized protein OS=Hordeum vulgare var. distichum PE=3 SV=1	22	3	2	0	0	0	0	2	1	0	0	0	0	0.096	0.0556	0	0	0	0	1	0.98	0.35	0	0	0
M0WM06	Uncharacterized protein OS=Hordeum vulgare var. distichum PE=4 SV=1	15	7	4	2	1	4	4	4	2	2	1	3	3	0.364	0.2	0.207	0.0929	0.314	0.314	1	1	1	0.99	1	1
M0WM50	Uncharacterized protein OS=Hordeum vulgare var. distichum PE=4 SV=1	38	7	4	0	1	7	8	5	4	0	1	6	7	0.303	0.272	0	0.0289	0.332	0.428	1	1	0	0.99	1	1
M0WMB2	Uncharacterized protein OS=Hordeum vulgare var. distichum PE=4 SV=1	42	6	7	4	4	9	6	5	6	4	4	8	5	0.251	0.293	0.178	0.178	0.317	0.183	1	1	1	1	1	1
M0WMB5	Uncharacterized protein OS=Hordeum vulgare var. distichum PE=4 SV=1	42	0	0	0	0	1	4	0	0	0	0	1	3	0	0	0	0	0.049	0.0979	0.06	0.23	0	0	0.99	1
M0WMM0	Uncharacterized protein OS=Hordeum vulgare var. distichum PE=4 SV=1	40	2	2	1	0	4	3	1	2	1	0	2	2	0.0427	0.104	0.0427	0	0.104	0.104	1	1	0.71	0.99	1	1
M0WMM8	Uncharacterized protein OS=Hordeum vulgare var. distichum PE=4 SV=1	16	2	1	1	0	3	3	2	1	1	0	2	2	0.242	0.124	0.124	0	0.242	0.23	1	0.99	0.91	0	1	1
M0WMN8	Uncharacterized protein OS=Hordeum vulgare var. distichum PE=4 SV=1	28	1	1	0	0	0	2	1	1	0	0	0	2	0.0508	0.0508	0	0	0	0.136	1	1	0.69	0.16	0.97	1
M0WN15	Uncharacterized protein OS=Hordeum vulgare var. distichum PE=4 SV=1	38	2	1	0	0	1	1	2	1	0	0	1	1	0.0812	0.0377	0	0	0.0377	0.0377	1	1	0.16	0	0.99	1
M0WN49	Uncharacterized protein OS=Hordeum vulgare var. distichum PE=4 SV=1	38	0	0	1	0	2	0	0	0	1	0	2	0	0	0	0.0534	0	0.104	0	0.85	0	0.8	0.46	1	0.12
M0WNB1	Uncharacterized protein OS=Hordeum vulgare var. distichum PE=3 SV=1	45	11	13	6	6	14	13	7	8	4	4	8	8	0.312	0.33	0.177	0.18	0.327	0.312	1	1	1	1	1	1
M0WNE6	Uncharacterized protein OS=Hordeum vulgare var. distichum PE=3 SV=1	84	174	133	44	41	205	194	18	18	6	4	20	20	0.676	0.645	0.399	0.315	0.67	0.646	1	1	1	1	1	1
M0WNH7	Uncharacterized protein OS=Hordeum vulgare var. distichum PE=3 SV=1	32	28	22	10	11	27	29	15	14	8	9	16	15	0.605	0.575	0.309	0.352	0.635	0.601	1	1	1	1	1	1
M0WNK9	Uncharacterized protein OS=Hordeum vulgare var. distichum PE=4 SV=1	92	1	2	0	1	4	3	1	2	0	1	4	3	0.0166	0.0428	0	0.0262	0.0737	0.0642	1	1	0.95	0.96	1	1
M0WNQ6	Uncharacterized protein OS=Hordeum vulgare var. distichum PE=4 SV=1	60	5	5	2	1	9	6	5	5	2	1	9	6	0.153	0.131	0.0504	0.0224	0.248	0.2	1	1	1	0.99	1	1
M0WNX2	Uncharacterized protein OS=Hordeum vulgare var. distichum PE=4 SV=1	43	0	0	1	1	2	1	0	0	1	1	2	1	0	0	0.0188	0.0188	0.0617	0.0188	0.85	0.09	0.73	0.95	1	0.9
M0WNY5	Proteasome subunit beta type OS=Hordeum vulgare var. distichum PE=3 SV=1	27	10	11	7	6	8	8	8	8	7	6	6	6	0.414	0.434	0.373	0.373	0.32	0.361	1	1	1	1	1	1
M0WP19	Uncharacterized protein OS=Hordeum vulgare var. distichum PE=4 SV=1	28	8	6	7	6	3	3	6	5	6	4	3	3	0.373	0.329	0.31	0.188	0.224	0.161	1	1	1	1	1	1
M0WPC3	Uncharacterized protein OS=Hordeum vulgare var. distichum PE=4 SV=1	10	0	0	2	3	0	0	0	0	2	3	0	0	0	0	0.24	0.38	0	0	0	0	1	1	0	0
M0WPD2	Uncharacterized protein OS=Hordeum vulgare var. distichum PE=4 SV=1	59	0	0	0	0	2	0	0	0	0	0	2	0	0	0	0	0	0.0646	0	0	0.88	0.29	0.08	0.99	0.19
M0WPG8	Uncharacterized protein OS=Hordeum vulgare var. distichum PE=4 SV=1	39	0	0	0	2	0	0	0	0	0	2	0	0	0	0	0	0.101	0	0	0.22	0.23	0.86	1	0.9	0.85
M0WPP4	Uncharacterized protein OS=Hordeum vulgare var. distichum PE=3 SV=1	60	0	1	0	0	1	2	0	1	0	0	1	2	0	0.0425	0	0	0.024	0.0684	0.67	0.96	0.07	0	1	1
M0WPT0	Uncharacterized protein OS=Hordeum vulgare var. distichum PE=4 SV=1	47	2	2	0	0	3	2	2	2	0	0	2	2	0.0909	0.0909	0	0	0.0909	0.0909	1	1	0	0	1	1
M0WQ74	Uncharacterized protein OS=Hordeum vulgare var. distichum PE=4 SV=1	13	9	10	4	5	7	7	3	3	2	2	2	3	0.409	0.491	0.273	0.336	0.418	0.427	1	1	1	1	1	1
M0WQ79	Uncharacterized protein OS=Hordeum vulgare var. distichum PE=4 SV=1	81	11	10	5	5	10	10	11	9	5	5	8	9	0.207	0.181	0.0803	0.0937	0.143	0.17	1	1	1	1	1	1
M0WQ94	Uncharacterized protein OS=Hordeum vulgare var. distichum PE=4 SV=1	35	2	1	0	0	2	0	2	1	0	0	2	0	0.177	0.13	0	0	0.206	0	1	1	0.09	0.07	1	0.95
M0WQE8	Proteasome subunit beta type OS=Hordeum vulgare var. distichum PE=3 SV=1	23	7	8	8	5	8	5	6	7	7	4	7	4	0.347	0.399	0.493	0.315	0.399	0.268	1	1	1	1	1	1
M0WQP8	Uncharacterized protein OS=Hordeum vulgare var. distichum PE=3 SV=1	79	8	8	5	4	9	10	5	6	5	4	6	7	0.116	0.155	0.126	0.105	0.153	0.177	1	1	1	1	1	1
M0WQT4	Uncharacterized protein OS=Hordeum vulgare var. distichum PE=4 SV=1	26	5	2	3	2	4	4	3	2	2	2	3	2	0.275	0.229	0.208	0.208	0.275	0.229	1	1	1	1	1	1
M0WQY8	Uncharacterized protein OS=Hordeum vulgare var. distichum PE=3 SV=1	71	99	89	66	65	82	90	1	2	2	2	1	1	0.594	0.621	0.564	0.583	0.578	0.638	0.94	1	1	1	0.99	0.99
M0WR93	Uncharacterized protein OS=Hordeum vulgare var. distichum PE=3 SV=1	45	6	6	4	3	5	7	3	2	1	0	1	4	0.118	0.0854	0.0578	0.0251	0.0578	0.131	1	1	1	0.47	0.99	1
M0WRA3	Adenylosuccinate lyase OS=Hordeum vulgare var. distichum PE=3 SV=1	60	5	4	2	2	3	2	4	4	2	2	3	2	0.149	0.118	0.0718	0.0718	0.11	0.0626	1	1	1	1	1	1
M0WRG0	Lipoxygenase OS=Hordeum vulgare var. distichum PE=3 SV=1	96	108	84	50	49	119	122	46	42	30	27	46	47	0.7	0.607	0.524	0.474	0.668	0.684	1	1	1	1	1	1
M0WRS6	Uncharacterized protein OS=Hordeum vulgare var. distichum PE=4 SV=1	75	16	17	10	13	10	14	13	15	10	12	10	13	0.259	0.304	0.209	0.241	0.201	0.243	1	1	1	1	1	1
M0WRW4	Uncharacterized protein OS=Hordeum vulgare var. distichum PE=4 SV=1	13	0	0	1	1	2	1	0	0	1	1	2	1	0	0	0.139	0.139	0.221	0.139	0	0	1	0.97	1	0.99
M0WRX0	Uncharacterized protein OS=Hordeum vulgare var. distichum PE=3 SV=1	39	1	1	0	0	2	1	1	1	0	0	2	1	0.0281	0.0281	0	0	0.0955	0.0281	0.99	0.99	0.46	0.53	1	0.99
M0WSA4	Uncharacterized protein OS=Hordeum vulgare var. distichum PE=4 SV=1	82	0	1	1	2	0	0	0	1	1	2	0	0	0	0.0194	0.0168	0.0335	0	0	0	0.71	1	1	0	0
M0WSL4	Uncharacterized protein OS=Hordeum vulgare var. distichum PE=3 SV=1	40	4	1	0	0	0	0	4	1	0	0	0	0	0.193	0.0599	0	0	0	0	1	0.99	0	0	0	0
M0WSS9	Uncharacterized protein OS=Hordeum vulgare var. distichum PE=4 SV=1	402	6	3	11	10	14	11	5	3	10	10	13	11	0.0306	0.0179	0.0438	0.0424	0.0727	0.0562	1	1	1	1	1	1
M0WSX6	Uncharacterized protein OS=Hordeum vulgare var. distichum PE=4 SV=1	8	3	3	5	4	3	3	2	2	2	2	2	2	0.338	0.338	0.506	0.506	0.338	0.338	1	1	1	1	1	1
M0WT84	Uncharacterized protein OS=Hordeum vulgare var. distichum PE=3 SV=1	32	1	1	0	0	2	4	1	1	0	0	2	4	0.0377	0.0377	0	0	0.0753	0.14	0.97	1	0.17	0	1	1
M0WT98	Eukaryotic translation initiation factor 6 OS=Hordeum vulgare var. distichum GN=EIF6 PE=3 SV=1	26	9	9	4	2	6	5	5	6	3	2	4	3	0.367	0.461	0.167	0.11	0.294	0.237	1	1	1	1	1	1
M0WTA7	Uncharacterized protein OS=Hordeum vulgare var. distichum PE=4 SV=1	40	17	14	1	3	7	9	11	11	1	3	7	8	0.358	0.38	0.0296	0.0916	0.27	0.296	1	1	0.99	1	1	1
M0WTD5	Endoglucanase OS=Hordeum vulgare var. distichum PE=3 SV=1	35	3	2	0	0	0	1	2	2	0	0	0	1	0.145	0.145	0	0	0	0.102	1	1	0	0.07	0	0.99
M0WTI0	Uncharacterized protein OS=Hordeum vulgare var. distichum PE=4 SV=1	92	10	11	1	0	7	4	9	9	1	0	7	4	0.153	0.154	0.0127	0	0.104	0.0553	1	1	1	0.82	1	1
M0WTL8	Uncharacterized protein OS=Hordeum vulgare var. distichum PE=4 SV=1	83	5	2	0	0	1	1	5	2	0	0	1	1	0.0913	0.0463	0	0	0.0185	0.0172	1	1	0	0.12	1	0.97
M0WTN6	Uncharacterized protein OS=Hordeum vulgare var. distichum PE=4 SV=1	103	2	0	0	1	2	1	2	0	0	1	1	1	0.0456	0	0	0.0109	0.0358	0.0282	1	0.7	0.1	0.99	1	0.99
M0WTX2	Coatomer subunit beta OS=Hordeum vulgare var. distichum PE=4 SV=1	109	0	15	4	0	21	16	0	1	0	0	2	0	0	0.18	0.0478	0	0.214	0.169	0	0.99	0.11	0	1	0.35
M0WU16	Uncharacterized protein OS=Hordeum vulgare var. distichum PE=4 SV=1	34	4	3	3	2	3	2	4	3	3	2	3	2	0.155	0.133	0.133	0.0981	0.133	0.0981	1	1	1	1	1	1
M0WU58	Uncharacterized protein OS=Hordeum vulgare var. distichum PE=4 SV=1	67	2	2	0	0	1	1	2	2	0	0	1	1	0.065	0.065	0	0	0.0479	0.0479	1	1	0	0	0.97	0.98
M0WU60	Uncharacterized protein OS=Hordeum vulgare var. distichum PE=4 SV=1	52	2	2	0	1	1	1	2	2	0	1	1	1	0.0597	0.0426	0	0.0235	0.0235	0.0235	1	1	0	1	0.99	0.99
M0WU78	Uncharacterized protein OS=Hordeum vulgare var. distichum PE=4 SV=1	36	9	7	22	20	9	11	9	7	15	15	9	11	0.338	0.275	0.506	0.531	0.334	0.403	1	1	1	1	1	1
M0WUC3	Uncharacterized protein OS=Hordeum vulgare var. distichum PE=3 SV=1	47	12	9	3	2	10	9	10	7	3	2	9	8	0.298	0.204	0.0582	0.0358	0.248	0.248	1	1	1	1	1	1
M0WUF2	Anamorsin homolog OS=Hordeum vulgare var. distichum PE=3 SV=1	28	1	1	0	0	2	1	1	1	0	0	2	1	0.0602	0.0602	0	0	0.105	0.0602	1	1	0.37	0	1	1
M0WUI0	Uncharacterized protein OS=Hordeum vulgare var. distichum PE=4 SV=1	24	2	2	0	0	1	1	2	2	0	0	1	1	0.106	0.106	0	0	0.0648	0.0648	1	1	0	0.12	1	0.99
M0WUM0	Uncharacterized protein OS=Hordeum vulgare var. distichum PE=4 SV=1	115	10	8	2	2	11	11	10	8	2	2	10	10	0.155	0.107	0.0182	0.023	0.154	0.132	1	1	1	1	1	1
M0WUP2	Uncharacterized protein OS=Hordeum vulgare var. distichum PE=4 SV=1	111	12	9	2	3	17	19	12	8	2	3	14	17	0.166	0.115	0.0178	0.0386	0.221	0.238	1	1	1	1	1	1
M0WUU5	Uncharacterized protein OS=Hordeum vulgare var. distichum PE=4 SV=1	34	3	2	1	0	2	3	3	2	1	0	2	3	0.138	0.0943	0.0438	0	0.0943	0.158	1	1	0.96	0	1	1
M0WUX2	Peroxidase OS=Hordeum vulgare var. distichum PE=3 SV=1	37	7	8	0	0	5	9	5	6	0	0	4	7	0.173	0.222	0	0	0.148	0.29	1	1	0	0	1	1
M0WUX8	Uncharacterized protein OS=Hordeum vulgare var. distichum PE=3 SV=1	42	3	3	3	3	4	3	3	3	3	3	4	3	0.13	0.115	0.113	0.113	0.14	0.163	1	1	1	1	1	1
M0WV31	Uncharacterized protein OS=Hordeum vulgare var. distichum PE=4 SV=1	43	2	2	0	0	2	1	2	2	0	0	2	1	0.096	0.109	0	0	0.109	0.0707	1	1	0	0.59	1	1
M0WV33	Uncharacterized protein OS=Hordeum vulgare var. distichum PE=3 SV=1	58	1	2	0	0	3	0	1	2	0	0	2	0	0.0337	0.0575	0	0	0.0833	0	0.99	1	0	0.06	1	0.21
M0WV50	Uncharacterized protein OS=Hordeum vulgare var. distichum PE=4 SV=1	35	8	6	0	0	13	15	8	6	0	0	11	13	0.291	0.218	0	0	0.386	0.443	1	1	0	0	1	1
M0WV56	Annexin OS=Hordeum vulgare var. distichum PE=3 SV=1	40	1	2	0	0	1	2	1	2	0	0	1	2	0.0414	0.0746	0	0	0.0304	0.0718	0.99	1	0	0	0.99	1
M0WVK2	Uncharacterized protein OS=Hordeum vulgare var. distichum PE=3 SV=1	57	14	13	9	9	17	17	12	13	8	9	13	13	0.358	0.379	0.224	0.274	0.347	0.379	1	1	1	1	1	1
M0WVM1	Uncharacterized protein OS=Hordeum vulgare var. distichum PE=4 SV=1	58	4	4	0	0	7	9	4	4	0	0	7	9	0.148	0.113	0	0	0.196	0.315	1	1	0	0	1	1
M0WVM3	Lipoxygenase OS=Hordeum vulgare var. distichum PE=3 SV=1	99	58	53	0	0	51	45	31	32	0	0	30	27	0.475	0.522	0	0	0.459	0.469	1	1	0.19	0.93	1	1
M0WVQ7	Uncharacterized protein OS=Hordeum vulgare var. distichum PE=4 SV=1	46	15	8	6	11	10	10	11	7	5	9	8	7	0.366	0.208	0.162	0.293	0.264	0.228	1	1	1	1	1	1
M0WVS8	Uncharacterized protein OS=Hordeum vulgare var. distichum PE=3 SV=1	53	9	8	4	3	10	10	6	5	3	3	7	7	0.234	0.195	0.137	0.137	0.251	0.264	1	1	1	1	1	1
M0WVV5	Uncharacterized protein OS=Hordeum vulgare var. distichum PE=3 SV=1	25	15	13	7	9	13	11	8	8	5	6	7	8	0.371	0.422	0.284	0.349	0.388	0.422	1	1	1	1	1	1
M0WVW3	Uncharacterized protein OS=Hordeum vulgare var. distichum PE=3 SV=1	66	6	6	13	11	10	9	5	5	11	9	6	7	0.095	0.105	0.195	0.159	0.116	0.145	1	1	1	1	1	1
M0WVW4	Uncharacterized protein OS=Hordeum vulgare var. distichum PE=4 SV=1	53	25	18	8	0	23	22	2	0	1	0	3	2	0.639	0.4	0.174	0	0.624	0.548	1	0.41	0.99	0	1	1
M0WW19	Xylose isomerase OS=Hordeum vulgare var. distichum PE=3 SV=1	53	5	6	31	36	5	6	5	6	23	23	5	6	0.167	0.173	0.622	0.645	0.175	0.215	1	1	1	1	1	1
M0WW64	Uncharacterized protein OS=Hordeum vulgare var. distichum PE=4 SV=1	24	0	1	2	2	1	0	0	1	2	2	1	0	0	0.069	0.0819	0.121	0.069	0	0	0.63	1	1	1	0
M0WW84	Cellulose synthase OS=Hordeum vulgare var. distichum PE=3 SV=1	121	8	3	0	0	2	3	8	3	0	0	2	3	0.12	0.0602	0	0	0.037	0.0528	1	1	0.24	0.44	1	1
M0WWM6	Uncharacterized protein OS=Hordeum vulgare var. distichum PE=4 SV=1	29	0	0	2	0	0	0	0	0	2	0	0	0	0	0	0.144	0	0	0	0	0	1	0	0	0.08
M0WWX2	4-hydroxyphenylpyruvate dioxygenase OS=Hordeum vulgare var. distichum PE=3 SV=1	46	4	2	3	3	3	3	4	2	3	3	3	3	0.147	0.0484	0.076	0.12	0.12	0.12	1	1	1	1	1	1
M0WX05	Uncharacterized protein OS=Hordeum vulgare var. distichum PE=4 SV=1	54	6	9	17	21	8	9	5	9	14	17	7	9	0.153	0.277	0.405	0.452	0.234	0.283	1	1	1	1	1	1
M0WX14	Carboxypeptidase OS=Hordeum vulgare var. distichum PE=3 SV=1	48	0	0	20	25	0	0	0	0	12	13	0	0	0	0	0.427	0.43	0	0	0	0	1	1	0	0.11
M0WX46	Uncharacterized protein OS=Hordeum vulgare var. distichum PE=4 SV=1	93	0	2	0	0	0	0	0	2	0	0	0	0	0	0.0307	0	0	0	0	0	1	0	0	0	0
M0WXC5	Uncharacterized protein OS=Hordeum vulgare var. distichum PE=4 SV=1	26	0	0	4	4	0	0	0	0	4	4	0	0	0	0	0.211	0.211	0	0	0	0	1	1	0	0.21
M0WXP0	Oleosin OS=Hordeum vulgare var. distichum PE=3 SV=1	16	1	2	8	7	1	0	1	1	5	4	1	0	0.0755	0.0755	0.314	0.22	0.0755	0	1	1	1	1	0.99	0
M0WXP2	ATP-dependent 6-phosphofructokinase OS=Hordeum vulgare var. distichum GN=PFK PE=3 SV=1	63	4	3	1	0	4	4	2	1	0	0	2	2	0.0883	0.0636	0.0265	0	0.0866	0.0866	1	0.97	0.17	0	1	1
M0WY25	Uncharacterized protein OS=Hordeum vulgare var. distichum PE=3 SV=1	49	0	0	1	0	1	2	0	0	1	0	1	2	0	0	0.027	0	0.0247	0.0404	0	0	0.86	0.28	1	1
M0WY53	Uncharacterized protein OS=Hordeum vulgare var. distichum PE=4 SV=1	35	1	1	1	0	3	2	1	1	1	0	3	2	0.0463	0.0463	0.0309	0	0.167	0.0957	1	1	1	0	1	1
M0WY94	Uncharacterized protein OS=Hordeum vulgare var. distichum PE=4 SV=1	18	2	1	7	5	1	0	2	1	5	3	1	0	0.143	0.0833	0.256	0.143	0.0833	0	1	1	1	1	0.96	0.31
M0WY96	Uncharacterized protein OS=Hordeum vulgare var. distichum PE=4 SV=1	40	4	5	1	0	4	4	3	4	1	0	3	3	0.154	0.194	0.0399	0	0.146	0.146	1	1	1	0	1	1
M0WY99	Uncharacterized protein OS=Hordeum vulgare var. distichum PE=4 SV=1	22	15	20	11	15	19	18	7	8	6	6	7	8	0.453	0.49	0.448	0.448	0.453	0.432	1	1	1	1	1	1
M0WYE6	Uncharacterized protein OS=Hordeum vulgare var. distichum PE=4 SV=1	132	2	6	1	1	5	1	2	6	1	1	5	1	0.0273	0.0628	0.00908	0.00908	0.0487	0.0116	1	1	1	1	1	1
M0WYH0	Uncharacterized protein OS=Hordeum vulgare var. distichum PE=4 SV=1	40	2	1	1	3	1	2	2	1	1	3	1	2	0.0788	0.038	0.0462	0.147	0.0408	0.0788	0.99	0.98	0.99	1	0.99	1
M0WYJ9	Uncharacterized protein OS=Hordeum vulgare var. distichum PE=4 SV=1	55	0	0	0	0	2	0	0	0	0	0	2	0	0	0	0	0	0.0531	0	0	0	0.25	0.13	1	0
M0WYK5	40S ribosomal protein SA OS=Hordeum vulgare var. distichum PE=3 SV=1	33	23	27	17	18	30	27	10	10	7	7	11	11	0.408	0.408	0.332	0.306	0.434	0.434	1	1	1	1	1	1
M0WYN7	Uncharacterized protein OS=Hordeum vulgare var. distichum PE=4 SV=1	47	7	9	3	3	5	7	3	4	2	1	2	4	0.261	0.301	0.113	0.16	0.219	0.245	1	1	1	1	1	1
M0WZ06	Uncharacterized protein OS=Hordeum vulgare var. distichum PE=4 SV=1	10	5	3	0	0	2	2	5	3	0	0	2	2	0.722	0.389	0	0	0.267	0.267	1	1	0	0.26	1	1
M0WZ25	Uncharacterized protein OS=Hordeum vulgare var. distichum PE=4 SV=1	98	12	13	5	5	11	10	11	13	5	5	10	9	0.182	0.204	0.0759	0.0643	0.15	0.147	1	1	1	1	1	1
M0WZ97	Acetolactate synthase OS=Hordeum vulgare var. distichum PE=3 SV=1	60	9	4	1	3	4	4	8	4	1	3	3	4	0.221	0.13	0.042	0.0878	0.112	0.13	1	1	1	1	1	1
M0WZB2	Uncharacterized protein OS=Hordeum vulgare var. distichum PE=4 SV=1	18	2	0	0	0	0	0	2	0	0	0	0	0	0.232	0	0	0	0	0	1	0.48	0	0	0	0
M0WZB5	Proteasome subunit alpha type OS=Hordeum vulgare var. distichum PE=3 SV=1	27	6	8	3	6	9	10	6	7	3	6	7	8	0.532	0.624	0.208	0.432	0.508	0.66	1	1	1	1	1	1
M0WZD0	Uncharacterized protein OS=Hordeum vulgare var. distichum PE=4 SV=1	70	4	2	0	1	3	4	3	2	0	1	3	4	0.127	0.0633	0	0.0142	0.127	0.155	1	1	0.07	0.86	1	1
M0WZD3	Uncharacterized protein OS=Hordeum vulgare var. distichum PE=4 SV=1	29	1	2	1	1	1	1	1	2	1	1	1	1	0.0536	0.111	0.0536	0.0536	0.0536	0.0536	1	1	0.87	0.99	0.98	0.99
M0WZI8	Uncharacterized protein OS=Hordeum vulgare var. distichum PE=3 SV=1	41	98	77	43	41	105	94	16	16	14	15	17	17	0.453	0.453	0.429	0.432	0.455	0.455	1	1	1	1	1	1
M0WZP4	Uncharacterized protein OS=Hordeum vulgare var. distichum PE=4 SV=1	47	4	2	0	1	4	4	3	1	0	1	3	2	0.125	0.0671	0	0.0671	0.141	0.088	1	1	0.14	0.99	1	1
M0WZR3	Uncharacterized protein OS=Hordeum vulgare var. distichum PE=4 SV=1	24	3	1	0	0	1	0	3	1	0	0	1	0	0.168	0.0888	0	0	0.0888	0	1	0.99	0.08	0	1	0
M0WZU2	Uncharacterized protein OS=Hordeum vulgare var. distichum PE=3 SV=1	68	14	9	4	8	16	11	11	9	4	7	12	10	0.259	0.204	0.0788	0.154	0.274	0.218	1	1	1	1	1	1
M0WZV1	Uncharacterized protein OS=Hordeum vulgare var. distichum PE=4 SV=1	20	3	4	3	2	3	3	2	3	3	2	2	2	0.128	0.229	0.229	0.128	0.128	0.128	1	1	1	1	1	1
M0X058	Uncharacterized protein OS=Hordeum vulgare var. distichum PE=4 SV=1	45	1	0	0	0	2	0	0	0	0	0	2	0	0.0166	0	0	0	0.0569	0	0.54	0.1	0.53	0.11	1	0.57
M0X060	Uncharacterized protein OS=Hordeum vulgare var. distichum PE=4 SV=1	18	0	0	5	9	0	0	0	0	4	5	0	0	0	0	0.382	0.436	0	0	0	0	1	1	0	0
M0X061	Uncharacterized protein OS=Hordeum vulgare var. distichum PE=4 SV=1	34	2	1	1	2	7	8	2	1	1	2	5	8	0.0609	0.0673	0.0609	0.112	0.244	0.369	1	1	0.97	1	1	1
M0X069	Uncharacterized protein OS=Hordeum vulgare var. distichum PE=4 SV=1	25	2	2	1	2	2	0	2	2	1	2	2	0	0.132	0.114	0.0658	0.132	0.114	0	1	1	0.91	1	1	0.44
M0X093	Uncharacterized protein OS=Hordeum vulgare var. distichum PE=3 SV=1	73	61	60	45	55	58	68	23	26	20	24	26	27	0.424	0.474	0.421	0.463	0.48	0.495	1	1	1	1	1	1
M0X0A5	Uncharacterized protein OS=Hordeum vulgare var. distichum PE=3 SV=1	42	16	17	16	17	23	23	5	5	7	7	8	9	0.404	0.316	0.423	0.465	0.553	0.505	1	1	1	1	1	1
M0X0B6	Uncharacterized protein OS=Hordeum vulgare var. distichum PE=3 SV=1	47	8	4	0	2	10	13	6	3	0	0	8	8	0.152	0.0954	0	0.0171	0.205	0.254	1	1	0	0.26	1	1
M0X0C6	Uncharacterized protein OS=Hordeum vulgare var. distichum PE=3 SV=1	45	39	34	16	20	29	40	18	18	11	12	15	18	0.476	0.416	0.28	0.344	0.416	0.458	1	1	1	1	1	1
M0X0G8	Glycosyltransferase OS=Hordeum vulgare var. distichum PE=3 SV=1	52	6	5	0	0	6	6	6	4	0	0	5	5	0.146	0.0919	0	0	0.132	0.132	1	1	0	0.29	1	1
M0X0I7	Uncharacterized protein OS=Hordeum vulgare var. distichum PE=4 SV=1	74	3	2	0	0	6	5	1	1	0	0	3	3	0.0594	0.0319	0	0	0.13	0.0957	0.97	1	0	0.16	1	1
M0X0L3	Proteasome subunit beta type OS=Hordeum vulgare var. distichum PE=3 SV=1	24	11	12	6	7	13	10	8	8	5	5	11	8	0.471	0.407	0.249	0.249	0.557	0.448	1	1	1	1	1	1
M0X0P3	Uncharacterized protein OS=Hordeum vulgare var. distichum PE=4 SV=1	72	1	0	34	31	1	1	1	0	15	13	1	1	0.0198	0	0.415	0.383	0.0198	0.0198	0.99	0.05	1	1	0.82	0.99
M0X0Z2	Uncharacterized protein OS=Hordeum vulgare var. distichum PE=3 SV=1	60	23	19	7	13	19	18	19	17	7	11	16	15	0.571	0.474	0.165	0.284	0.461	0.395	1	1	1	1	1	1
M0X102	Uncharacterized protein OS=Hordeum vulgare var. distichum PE=3 SV=1	60	1	2	0	0	0	0	1	2	0	0	0	0	0.0242	0.0483	0	0	0	0	0.94	1	0	0.07	0.43	0
M0X164	Alpha-amylase OS=Hordeum vulgare var. distichum PE=3 SV=1	48	0	0	43	41	0	0	0	0	2	2	0	0	0	0	0.268	0.284	0	0	0	0	1	1	0	0
M0X173	Uncharacterized protein OS=Hordeum vulgare var. distichum PE=3 SV=1	82	27	26	29	39	25	20	11	10	20	26	12	9	0.207	0.184	0.311	0.388	0.223	0.163	1	1	1	1	1	1
M0X178	Uncharacterized protein OS=Hordeum vulgare var. distichum PE=4 SV=1	50	2	3	1	1	1	2	2	3	1	1	1	2	0.0668	0.0935	0.0312	0.0312	0.0379	0.069	1	1	0.95	0.99	0.99	1
M0X1H9	Uncharacterized protein OS=Hordeum vulgare var. distichum PE=3 SV=1	108	9	6	1	0	8	11	8	6	1	0	7	10	0.16	0.114	0.0083	0	0.143	0.18	1	1	0.96	0	1	1
M0X1N3	Phospholipase D OS=Hordeum vulgare var. distichum PE=3 SV=1	92	27	24	14	13	29	18	19	18	11	12	20	13	0.334	0.3	0.182	0.203	0.406	0.265	1	1	1	1	1	1
M0X1N7	Uncharacterized protein OS=Hordeum vulgare var. distichum PE=4 SV=1	61	8	4	1	1	4	5	6	3	1	1	4	4	0.243	0.137	0.0148	0.0352	0.141	0.172	1	1	0.96	1	1	1
M0X1N8	Uncharacterized protein OS=Hordeum vulgare var. distichum PE=4 SV=1	55	7	8	4	5	5	6	7	8	3	5	5	6	0.218	0.246	0.0646	0.139	0.176	0.204	1	1	1	1	1	1
M0X1S0	Polyadenylate-binding protein OS=Hordeum vulgare var. distichum PE=3 SV=1	62	16	18	9	12	16	16	13	14	8	10	14	13	0.307	0.33	0.223	0.261	0.375	0.338	1	1	1	1	1	1
M0X1T3	Uncharacterized protein OS=Hordeum vulgare var. distichum PE=4 SV=1	52	5	4	0	0	6	4	5	4	0	0	6	4	0.179	0.118	0	0	0.198	0.118	1	1	0.4	0	1	1
M0X1W4	Uncharacterized protein OS=Hordeum vulgare var. distichum PE=3 SV=1	65	6	4	3	0	7	7	6	4	3	0	7	5	0.178	0.136	0.0737	0	0.198	0.141	1	1	1	0.95	1	1
M0X1X4	40S ribosomal protein S6 OS=Hordeum vulgare var. distichum PE=3 SV=1	29	21	21	13	14	22	25	11	8	7	9	8	9	0.424	0.36	0.328	0.356	0.364	0.356	1	1	1	1	1	1
M0X1Y4	Aldose 1-epimerase OS=Hordeum vulgare var. distichum PE=3 SV=1	39	0	1	2	3	0	0	0	1	2	3	0	0	0	0.0919	0.0613	0.0947	0	0	0.24	0.94	1	1	0	0.06
M0X1Y6	Uncharacterized protein OS=Hordeum vulgare var. distichum PE=4 SV=1	62	0	0	0	0	2	1	0	0	0	0	2	1	0	0	0	0	0.06	0.0282	0	0	0	0.66	1	0.99
M0X1Z2	Uncharacterized protein OS=Hordeum vulgare var. distichum PE=4 SV=1	60	14	17	2	4	10	12	13	12	2	4	8	10	0.334	0.332	0.065	0.135	0.227	0.258	1	1	1	1	1	1
M0X1Z7	Uncharacterized protein OS=Hordeum vulgare var. distichum PE=4 SV=1	106	4	3	1	0	3	2	4	3	1	0	3	2	0.0527	0.0355	0.0108	0	0.0441	0.028	1	1	0.99	0.97	1	1
M0X252	Uncharacterized protein OS=Hordeum vulgare var. distichum PE=4 SV=1	35	3	3	1	0	3	3	2	2	1	0	2	2	0.154	0.154	0.102	0	0.154	0.154	1	1	0.98	0.43	1	1
M0X291	Uncharacterized protein OS=Hordeum vulgare var. distichum PE=4 SV=1	15	3	1	0	0	4	3	2	1	0	0	3	2	0.312	0.138	0	0	0.572	0.312	1	0.99	0	0	1	1
M0X298	Uncharacterized protein OS=Hordeum vulgare var. distichum PE=4 SV=1	45	3	2	0	0	1	0	3	2	0	0	1	0	0.0795	0.053	0	0	0.0241	0	1	1	0.08	0	0.61	0.94
M0X2A1	Uncharacterized protein OS=Hordeum vulgare var. distichum PE=3 SV=1	27	22	25	24	21	26	32	11	10	9	10	12	12	0.528	0.472	0.48	0.5	0.608	0.652	1	1	1	1	1	1
M0X2A8	Uncharacterized protein OS=Hordeum vulgare var. distichum PE=4 SV=1	91	5	1	0	0	1	1	5	1	0	0	1	1	0.0817	0.0186	0	0	0.0136	0.0136	1	0.98	0.2	0.17	0.99	1
M0X2F9	Uncharacterized protein OS=Hordeum vulgare var. distichum PE=3 SV=1	120	11	10	5	4	9	6	9	9	5	4	8	5	0.14	0.124	0.0699	0.0595	0.121	0.0708	1	1	1	1	1	1
M0X2H3	Uncharacterized protein OS=Hordeum vulgare var. distichum PE=4 SV=1	32	4	1	0	0	0	0	4	1	0	0	0	0	0.192	0.0337	0	0	0	0	1	0.99	0	0	0	0.08
M0X2J8	Uncharacterized protein OS=Hordeum vulgare var. distichum PE=4 SV=1	35	0	0	0	2	0	1	0	0	0	2	0	1	0	0	0	0.0887	0	0.0489	0	0.16	0	1	0	1
M0X2N1	Uncharacterized protein OS=Hordeum vulgare var. distichum PE=4 SV=1	31	12	13	8	7	13	13	7	9	7	6	10	8	0.371	0.483	0.371	0.311	0.517	0.431	1	1	1	1	1	1
M0X2S5	Uncharacterized protein OS=Hordeum vulgare var. distichum PE=4 SV=1	12	1	0	0	1	2	0	1	0	0	1	2	0	0.209	0	0	0.0783	0.33	0	0.72	0.15	0.1	0.89	0.99	0
M0X2U6	Uncharacterized protein OS=Hordeum vulgare var. distichum PE=4 SV=1	52	4	1	0	0	2	0	3	1	0	0	2	0	0.124	0.0493	0	0	0.101	0	1	0.99	0.11	0	1	0.79
M0X332	Ribosomal protein L15 OS=Hordeum vulgare var. distichum PE=3 SV=1	24	20	16	10	9	15	15	5	5	5	6	6	5	0.25	0.25	0.25	0.284	0.289	0.25	1	1	1	1	1	1
M0X341	3-phosphoshikimate 1-carboxyvinyltransferase OS=Hordeum vulgare var. distichum PE=3 SV=1	28	7	5	0	1	4	5	6	5	0	1	4	5	0.372	0.31	0	0.0581	0.291	0.345	1	1	0.06	0.98	1	1
M0X3E3	Uncharacterized protein OS=Hordeum vulgare var. distichum PE=4 SV=1	42	11	11	5	5	16	17	8	9	5	5	13	14	0.248	0.275	0.175	0.175	0.402	0.41	1	1	1	1	1	1
M0X3G6	Uncharacterized protein OS=Hordeum vulgare var. distichum PE=3 SV=1	116	11	10	9	8	11	9	11	10	9	8	11	9	0.137	0.139	0.11	0.097	0.153	0.123	1	1	1	1	1	1
M0X3R2	Uncharacterized protein OS=Hordeum vulgare var. distichum PE=3 SV=1	30	43	32	30	36	29	25	7	6	6	6	7	5	0.722	0.673	0.54	0.597	0.646	0.548	1	1	1	1	1	1
M0X3S2	Uncharacterized protein OS=Hordeum vulgare var. distichum PE=4 SV=1	68	14	15	8	7	11	7	12	12	5	6	10	7	0.212	0.229	0.0545	0.0817	0.189	0.17	1	1	1	1	1	1
M0X3T8	Uncharacterized protein OS=Hordeum vulgare var. distichum PE=4 SV=1	48	0	0	4	3	0	0	0	0	2	1	0	0	0	0	0.0574	0.0383	0	0	0.17	0	1	1	0	0
M0X3U5	Uncharacterized protein OS=Hordeum vulgare var. distichum PE=4 SV=1	56	0	0	45	41	0	0	0	0	26	23	0	0	0	0	0.55	0.56	0	0	0	0	1	1	0	0
M0X482	Uncharacterized protein OS=Hordeum vulgare var. distichum PE=4 SV=1	39	0	0	4	5	0	0	0	0	3	4	0	0	0	0	0.0881	0.168	0	0	0	0	1	1	0	0
M0X4A9	Uncharacterized protein OS=Hordeum vulgare var. distichum PE=3 SV=1	89	4	1	1	0	2	2	3	1	1	0	2	2	0.0611	0.0187	0.0324	0	0.0511	0.0511	1	1	0.63	0.78	1	1
M0X4B4	Uncharacterized protein OS=Hordeum vulgare var. distichum PE=4 SV=1	23	4	4	3	2	6	6	4	3	2	2	3	5	0.219	0.181	0.124	0.124	0.181	0.219	1	1	1	1	1	1
M0X4D4	Uncharacterized protein OS=Hordeum vulgare var. distichum PE=3 SV=1	69	3	3	1	1	2	3	2	2	1	1	2	3	0.0761	0.0485	0.0243	0.0243	0.0485	0.068	1	1	1	1	1	1
M0X4P7	Uncharacterized protein OS=Hordeum vulgare var. distichum PE=4 SV=1	128	4	2	2	3	2	4	4	2	2	3	2	4	0.0629	0.0221	0.0179	0.0238	0.0451	0.0595	1	1	1	1	1	1
M0X522	Uncharacterized protein OS=Hordeum vulgare var. distichum PE=4 SV=1	38	21	13	0	0	27	25	6	4	0	0	6	7	0.514	0.401	0	0	0.56	0.585	1	1	0	0	1	1
M0X586	Uncharacterized protein OS=Hordeum vulgare var. distichum PE=4 SV=1	21	2	1	1	1	1	1	2	1	1	1	1	1	0.189	0.0474	0.0474	0.0474	0.0474	0.0474	1	0.99	0.98	0.95	0.99	0.98
M0X589	Uncharacterized protein OS=Hordeum vulgare var. distichum PE=4 SV=1	63	1	0	2	5	1	0	1	0	1	3	1	0	0.0154	0	0.0513	0.12	0.0154	0	0.77	0.09	1	1	0.99	0
M0X5B5	Uncharacterized protein OS=Hordeum vulgare var. distichum PE=4 SV=1	49	3	1	0	0	0	0	3	1	0	0	0	0	0.107	0.024	0	0	0	0	1	0.99	0.13	0.3	0.12	0
M0X5M0	Alpha-mannosidase OS=Hordeum vulgare var. distichum PE=3 SV=1	60	5	4	3	3	4	2	3	3	2	2	3	2	0.128	0.128	0.0799	0.0799	0.128	0.0911	1	1	1	1	1	1
M0X5N9	Uncharacterized protein OS=Hordeum vulgare var. distichum PE=4 SV=1	34	0	0	2	3	0	0	0	0	2	2	0	0	0	0	0.0505	0.0505	0	0	0	0	1	1	0	0
M0X5P1	Uncharacterized protein OS=Hordeum vulgare var. distichum PE=3 SV=1	56	1	3	0	0	2	2	1	2	0	0	2	2	0.058	0.103	0	0	0.103	0.103	0.96	1	0	0	1	1
M0X5Q3	Uncharacterized protein OS=Hordeum vulgare var. distichum PE=3 SV=1	128	30	26	13	19	29	28	27	25	13	17	27	22	0.439	0.407	0.161	0.25	0.42	0.369	1	1	1	1	1	1
M0X5W2	Uncharacterized protein OS=Hordeum vulgare var. distichum PE=4 SV=1	8	0	2	2	2	3	3	0	2	1	1	2	2	0	0.342	0.165	0.165	0.342	0.342	0	1	0.99	0.99	1	1
M0X5Z1	Uncharacterized protein OS=Hordeum vulgare var. distichum PE=3 SV=1	47	57	50	45	46	55	61	1	2	2	2	2	2	0.606	0.635	0.662	0.614	0.594	0.7	0.99	1	1	1	1	1
M0X623	Uncharacterized protein OS=Hordeum vulgare var. distichum PE=3 SV=1	52	7	8	8	8	7	7	7	7	8	8	7	6	0.165	0.188	0.216	0.216	0.188	0.173	1	1	1	1	1	1
M0X638	Glucose-1-phosphate adenylyltransferase OS=Hordeum vulgare var. distichum PE=3 SV=1	55	10	3	21	25	12	10	9	3	16	19	10	8	0.285	0.112	0.396	0.512	0.321	0.261	1	1	1	1	1	1
M0X640	Uncharacterized protein OS=Hordeum vulgare var. distichum PE=3 SV=1	64	27	20	24	21	29	23	17	15	17	17	18	17	0.443	0.383	0.383	0.413	0.458	0.405	1	1	1	1	1	1
M0X651	60S ribosomal protein L18a OS=Hordeum vulgare var. distichum PE=3 SV=1	21	18	18	9	12	16	13	11	11	7	9	12	10	0.534	0.528	0.416	0.522	0.579	0.534	1	1	1	1	1	1
M0X652	Uncharacterized protein OS=Hordeum vulgare var. distichum PE=3 SV=1	17	20	18	3	5	25	25	8	8	3	4	10	10	0.738	0.738	0.306	0.369	0.788	0.788	1	1	1	1	1	1
M0X690	T-complex protein 1 subunit gamma OS=Hordeum vulgare var. distichum PE=3 SV=1	61	22	18	9	10	19	16	15	13	8	8	13	12	0.385	0.332	0.183	0.206	0.351	0.328	1	1	1	1	1	1
M0X6I4	Uncharacterized protein OS=Hordeum vulgare var. distichum PE=4 SV=1	13	2	3	2	2	4	3	2	2	2	2	3	2	0.22	0.22	0.22	0.22	0.301	0.22	1	1	1	1	1	1
M0X6U0	Uncharacterized protein OS=Hordeum vulgare var. distichum PE=3 SV=1	50	2	1	2	1	2	2	2	1	2	1	2	2	0.0487	0.0297	0.0487	0.0191	0.0551	0.0551	1	0.99	1	0.99	1	1
M0X6V3	Uncharacterized protein OS=Hordeum vulgare var. distichum PE=4 SV=1	162	4	2	0	1	3	2	4	2	0	1	3	2	0.048	0.019	0	0.00564	0.0303	0.0205	1	1	0.33	0.97	1	1
M0X721	Uncharacterized protein OS=Hordeum vulgare var. distichum PE=3 SV=1	43	6	6	9	7	11	9	4	5	6	5	8	7	0.138	0.217	0.273	0.25	0.352	0.298	1	1	1	1	1	1
M0X743	Cytochrome b-c1 complex subunit 7 OS=Hordeum vulgare var. distichum PE=3 SV=1	15	3	2	4	2	3	3	2	1	3	2	2	3	0.159	0.0873	0.27	0.159	0.159	0.238	1	0.99	1	1	1	1
M0X781	Uncharacterized protein OS=Hordeum vulgare var. distichum PE=4 SV=1	167	5	5	4	3	9	9	4	5	4	3	8	7	0.0509	0.0691	0.0365	0.032	0.0861	0.0744	1	1	1	1	1	1
M0X7C9	Uncharacterized protein OS=Hordeum vulgare var. distichum PE=3 SV=1	37	3	2	0	0	0	1	3	2	0	0	0	1	0.1	0.0706	0	0	0	0.0412	1	1	0	0.19	0.23	0.78
M0X7H3	Uncharacterized protein OS=Hordeum vulgare var. distichum PE=3 SV=1	16	10	14	11	15	10	8	6	7	6	9	7	6	0.427	0.483	0.42	0.622	0.483	0.497	1	1	1	1	1	1
M0X7J3	Uncharacterized protein OS=Hordeum vulgare var. distichum PE=3 SV=1	24	6	8	4	4	7	8	1	1	1	1	2	2	0.245	0.292	0.194	0.208	0.315	0.352	1	0.99	0.99	0.99	1	1
M0X7N8	Uncharacterized protein OS=Hordeum vulgare var. distichum PE=4 SV=1	44	3	4	1	2	2	4	3	4	1	2	2	4	0.107	0.156	0.0307	0.0844	0.0844	0.156	1	1	0.99	1	1	1
M0X7P0	Uncharacterized protein OS=Hordeum vulgare var. distichum PE=4 SV=1	19	2	0	0	0	1	1	2	0	0	0	1	1	0.288	0	0	0	0.243	0.0452	1	0	0	0	0.98	0.93
M0X7S6	Uncharacterized protein OS=Hordeum vulgare var. distichum PE=4 SV=1	13	2	3	0	1	2	1	1	2	0	1	1	1	0.175	0.272	0	0.0965	0.175	0.175	0.97	1	0.43	0.69	0.99	0.99
M0X7T0	Uncharacterized protein OS=Hordeum vulgare var. distichum PE=4 SV=1	126	1	2	0	0	2	1	1	2	0	0	2	1	0.0202	0.022	0	0	0.0352	0.015	1	1	0.52	0.27	1	1
M0X7U8	Uncharacterized protein OS=Hordeum vulgare var. distichum PE=4 SV=1	32	1	0	0	0	2	0	1	0	0	0	2	0	0.0664	0	0	0	0.136	0	0.99	0	0.22	0	1	0
M0X7V1	Uncharacterized protein OS=Hordeum vulgare var. distichum PE=4 SV=1	65	4	3	0	0	1	2	3	3	0	0	1	2	0.136	0.136	0	0	0.0553	0.0984	1	1	0	0.11	0.96	1
M0X7X1	Uncharacterized protein OS=Hordeum vulgare var. distichum PE=4 SV=1	16	3	4	0	0	4	3	2	3	0	0	3	3	0.301	0.427	0	0	0.427	0.427	1	1	0	0	1	1
M0X7X5	Uncharacterized protein OS=Hordeum vulgare var. distichum PE=4 SV=1	35	2	2	0	0	5	2	2	2	0	0	4	2	0.138	0.0707	0	0	0.209	0.109	1	1	0	0.2	1	1
M0X7Y2	Uncharacterized protein OS=Hordeum vulgare var. distichum PE=3 SV=1	21	1	2	4	2	2	2	1	2	4	2	2	2	0.0632	0.121	0.232	0.158	0.121	0.216	0.98	1	1	1	1	1
M0X7Y4	Eukaryotic translation initiation factor 3 subunit M OS=Hordeum vulgare var. distichum PE=3 SV=1	46	16	10	3	8	13	9	13	8	3	8	11	8	0.507	0.312	0.0773	0.29	0.444	0.302	1	1	1	1	1	1
M0X7Y6	Clathrin heavy chain OS=Hordeum vulgare var. distichum PE=3 SV=1	201	84	63	32	31	81	74	57	46	26	24	54	47	0.493	0.377	0.204	0.193	0.466	0.428	1	1	1	1	1	1
M0X7Z9	Uncharacterized protein OS=Hordeum vulgare var. distichum PE=4 SV=1	86	0	0	1	2	1	0	0	0	1	2	1	0	0	0	0.0176	0.0314	0.0238	0	0.38	0.86	0.95	1	1	0
M0X867	Uncharacterized protein OS=Hordeum vulgare var. distichum PE=4 SV=1	88	2	3	0	0	2	1	2	3	0	0	2	1	0.0433	0.0662	0	0	0.0445	0.0254	1	1	0.65	0	1	0.74
M0X871	Uncharacterized protein OS=Hordeum vulgare var. distichum PE=4 SV=1	32	10	6	3	4	6	7	4	3	3	3	4	3	0.263	0.186	0.186	0.186	0.263	0.165	1	1	1	1	1	1
M0X8E0	Uncharacterized protein OS=Hordeum vulgare var. distichum PE=4 SV=1	30	8	6	4	2	4	7	6	6	4	1	4	5	0.515	0.515	0.352	0.0481	0.367	0.463	1	1	1	1	1	1
M0X8P4	Uncharacterized protein OS=Hordeum vulgare var. distichum PE=3 SV=1	94	2	0	0	0	1	0	2	0	0	0	1	0	0.0242	0	0	0	0.015	0	0.99	0.61	0.27	0.62	0.98	0.26
M0X9A3	Uncharacterized protein OS=Hordeum vulgare var. distichum PE=4 SV=1	79	7	4	0	1	6	3	7	4	0	1	6	3	0.151	0.0795	0	0.0363	0.144	0.0614	1	1	0.84	1	1	1
M0X9E3	Uncharacterized protein OS=Hordeum vulgare var. distichum PE=4 SV=1	15	0	0	13	19	0	0	0	0	3	3	0	0	0	0	0.652	0.652	0	0	0	0.11	1	1	0	0
M0X9J5	Uncharacterized protein OS=Hordeum vulgare var. distichum PE=4 SV=1	45	1	2	1	1	1	4	1	1	1	1	1	2	0.0226	0.0226	0.0226	0.0226	0.0226	0.0427	0.99	0.99	1	0.99	1	1
M0X9L8	Uncharacterized protein OS=Hordeum vulgare var. distichum PE=4 SV=1	80	3	4	0	0	4	4	3	4	0	0	4	4	0.0591	0.0899	0	0	0.0899	0.068	1	1	0	0	1	1
M0X9R9	Uncharacterized protein OS=Hordeum vulgare var. distichum PE=4 SV=1	20	4	2	1	1	1	1	4	2	1	1	1	1	0.489	0.154	0.0659	0.0659	0.0659	0.0659	1	1	0.97	1	0.99	0.99
M0XA21	Uncharacterized protein OS=Hordeum vulgare var. distichum PE=3 SV=1	49	18	15	5	6	19	17	12	12	5	6	12	13	0.48	0.44	0.174	0.212	0.44	0.509	1	1	1	1	1	1
M0XA31	Uncharacterized protein OS=Hordeum vulgare var. distichum PE=3 SV=1	80	11	10	0	0	3	5	6	5	0	0	2	2	0.137	0.141	0	0	0.058	0.0801	1	1	0	0	1	1
M0XA42	Uncharacterized protein OS=Hordeum vulgare var. distichum PE=3 SV=1	62	4	2	0	0	1	2	4	2	0	0	1	2	0.0819	0.047	0	0	0.0279	0.0418	1	1	0	0	0.99	1
M0XA89	Uncharacterized protein OS=Hordeum vulgare var. distichum PE=4 SV=1	34	5	4	0	1	5	5	5	4	0	1	5	5	0.313	0.241	0	0.0717	0.313	0.313	1	1	0.08	0.99	1	1
M0XAG8	Uncharacterized protein OS=Hordeum vulgare var. distichum PE=4 SV=1	13	0	0	1	1	2	1	0	0	1	1	2	1	0	0	0.222	0.222	0.294	0.0714	0.18	0	0.9	0.99	1	1
M0XAP2	Uncharacterized protein OS=Hordeum vulgare var. distichum PE=3 SV=1	70	18	8	0	0	8	14	10	6	0	0	6	11	0.224	0.128	0	0	0.148	0.24	1	1	0	0	1	1
M0XB03	Uncharacterized protein OS=Hordeum vulgare var. distichum PE=4 SV=1	69	1	1	0	0	1	2	1	1	0	0	1	2	0.0121	0.0121	0	0	0.0212	0.0333	0.95	0.99	0	0	0.99	1
M0XB11	Uncharacterized protein OS=Hordeum vulgare var. distichum PE=4 SV=1	41	0	1	0	0	4	1	0	1	0	0	4	1	0	0.0322	0	0	0.137	0.0322	0.63	1	0	0	1	1
M0XB53	Peroxidase OS=Hordeum vulgare var. distichum PE=3 SV=1	38	0	1	0	0	5	4	0	1	0	0	5	4	0	0.0259	0	0	0.152	0.109	0.33	0.99	0	0	1	1
M0XBS5	Uncharacterized protein OS=Hordeum vulgare var. distichum PE=4 SV=1	9	0	0	10	15	0	0	0	0	4	5	0	0	0	0	0.735	0.735	0	0	0	0	1	1	0	0
M0XBT5	Uncharacterized protein OS=Hordeum vulgare var. distichum PE=4 SV=1	28	1	0	1	2	1	0	1	0	1	2	1	0	0.0627	0	0.0902	0.137	0.0471	0	0.9	0	1	1	0.82	0
M0XBU1	Uncharacterized protein OS=Hordeum vulgare var. distichum PE=4 SV=1	50	3	0	0	0	1	2	2	0	0	0	1	2	0.1	0	0	0	0.0523	0.1	1	0.93	0.39	0	0.98	1
M0XC31	Lipoxygenase OS=Hordeum vulgare var. distichum PE=3 SV=1	96	67	43	2	2	70	54	31	25	1	0	36	26	0.559	0.5	0.0221	0.0093	0.602	0.519	1	1	1	0.79	1	1
M0XC59	Uncharacterized protein OS=Hordeum vulgare var. distichum PE=4 SV=1	55	12	12	0	0	4	9	11	9	0	0	4	7	0.378	0.255	0	0	0.123	0.188	1	1	0.06	0.07	1	1
M0XC68	Uncharacterized protein OS=Hordeum vulgare var. distichum PE=4 SV=1	80	5	4	0	0	5	7	5	4	0	0	4	7	0.0818	0.0663	0	0	0.0677	0.109	1	1	0	0.1	1	1
M0XC90	Uncharacterized protein OS=Hordeum vulgare var. distichum PE=4 SV=1	28	1	2	3	4	3	3	1	2	3	4	3	3	0.0418	0.0951	0.152	0.194	0.137	0.125	0.95	1	1	1	1	1
M0XCA6	Uncharacterized protein OS=Hordeum vulgare var. distichum PE=4 SV=1	40	0	0	0	0	2	1	0	0	0	0	2	1	0	0	0	0	0.0838	0.0335	0	0	0.18	0.05	1	0.99
M0XCC4	Uncharacterized protein OS=Hordeum vulgare var. distichum PE=3 SV=1	59	0	0	2	3	1	1	0	0	2	2	1	1	0	0	0.0536	0.0536	0.0166	0.037	0.39	0	1	1	0.99	0.96
M0XCF8	Uncharacterized protein OS=Hordeum vulgare var. distichum PE=3 SV=1	24	5	5	2	2	9	6	2	2	1	1	5	3	0.199	0.15	0.102	0.102	0.379	0.233	1	1	1	1	1	1
M0XCG9	Uncharacterized protein OS=Hordeum vulgare var. distichum PE=3 SV=1	43	1	2	0	0	1	1	1	2	0	0	1	1	0.0177	0.0759	0	0	0.0405	0.0405	0.96	1	0	0.22	1	0.78
M0XCI1	Arginine decarboxylase OS=Hordeum vulgare var. distichum PE=3 SV=1	67	43	31	3	0	68	55	21	20	3	0	26	22	0.548	0.513	0.0508	0	0.652	0.511	1	1	1	0.83	1	1
M0XCS4	Uncharacterized protein OS=Hordeum vulgare var. distichum PE=3 SV=1	40	1	0	0	0	2	2	1	0	0	0	2	2	0.0532	0	0	0	0.0924	0.0924	0.9	0.19	0.16	0.24	1	1
M0XCZ0	Uncharacterized protein OS=Hordeum vulgare var. distichum PE=3 SV=1	34	32	28	17	17	31	35	8	10	7	7	10	8	0.306	0.442	0.266	0.272	0.432	0.282	1	1	1	1	1	1
M0XD03	Uncharacterized protein OS=Hordeum vulgare var. distichum PE=4 SV=1	37	1	3	0	0	2	2	1	2	0	0	1	2	0.1	0.13	0	0	0.1	0.136	0.99	1	0	0	0.99	1
M0XD12	Ribosome biogenesis protein BOP1 homolog OS=Hordeum vulgare var. distichum PE=3 SV=1	79	3	0	0	1	0	0	3	0	0	1	0	0	0.0704	0	0	0.0101	0	0	1	0.97	0	0.64	0.51	0.05
M0XD71	Lipoxygenase OS=Hordeum vulgare var. distichum PE=3 SV=1	83	0	1	0	0	0	2	0	1	0	0	0	2	0	0.0175	0	0	0	0.0391	0.61	0.63	0	0	0.19	1
M0XD84	Malate dehydrogenase OS=Hordeum vulgare var. distichum PE=3 SV=1	35	45	37	19	22	41	37	9	10	7	8	9	9	0.685	0.709	0.588	0.665	0.685	0.668	1	1	1	1	1	1
M0XDB6	Uncharacterized protein OS=Hordeum vulgare var. distichum PE=3 SV=1	41	2	0	0	0	1	1	2	0	0	0	1	1	0.118	0	0	0	0.0812	0.0812	1	0.13	0.44	0.35	1	0.99
M0XDK4	Uncharacterized protein OS=Hordeum vulgare var. distichum PE=4 SV=1	73	2	1	0	0	1	1	2	1	0	0	1	1	0.0487	0.0274	0	0	0.0274	0.0274	1	0.99	0	0.55	0.99	0.99
M0XDM6	Uncharacterized protein OS=Hordeum vulgare var. distichum PE=4 SV=1	43	24	16	29	26	19	23	11	8	13	12	9	11	0.456	0.321	0.415	0.389	0.337	0.383	1	1	1	1	1	1
M0XDR7	Uncharacterized protein OS=Hordeum vulgare var. distichum PE=4 SV=1	32	5	4	1	2	3	4	4	4	1	2	3	4	0.251	0.182	0.0722	0.11	0.148	0.251	1	1	0.98	1	1	1
M0XDX5	Uncharacterized protein OS=Hordeum vulgare var. distichum PE=3 SV=1	94	3	3	0	1	8	2	3	3	0	1	8	2	0.0392	0.0463	0	0.0119	0.144	0.0297	1	1	0.84	0.98	1	1
M0XDZ0	Uncharacterized protein OS=Hordeum vulgare var. distichum PE=4 SV=1	63	4	1	0	0	1	0	4	1	0	0	1	0	0.111	0.0242	0	0	0.0242	0	1	1	0	0.05	0.99	0
M0XE10	Uncharacterized protein OS=Hordeum vulgare var. distichum PE=4 SV=1	34	2	4	0	0	3	0	2	4	0	0	3	0	0.119	0.197	0	0	0.132	0	1	1	0	0	1	0.95
M0XE20	Uncharacterized protein OS=Hordeum vulgare var. distichum PE=4 SV=1	12	4	3	4	4	3	4	3	2	4	4	3	4	0.302	0.189	0.368	0.377	0.302	0.368	1	1	1	1	1	1
M0XE88	Uncharacterized protein OS=Hordeum vulgare var. distichum PE=4 SV=1	46	46	34	18	16	31	29	18	17	12	13	15	15	0.715	0.651	0.448	0.467	0.614	0.611	1	1	1	1	1	1
M0XEA6	Uncharacterized protein OS=Hordeum vulgare var. distichum PE=3 SV=1	41	5	3	4	5	5	5	5	3	4	5	5	5	0.203	0.153	0.172	0.198	0.203	0.203	1	1	1	1	1	1
M0XEB0	Uncharacterized protein OS=Hordeum vulgare var. distichum PE=3 SV=1	70	4	4	0	2	4	4	3	3	0	1	3	3	0.056	0.08	0	0.032	0.056	0.056	1	1	0	0.99	1	1
M0XEF6	Sucrose synthase OS=Hordeum vulgare var. distichum PE=3 SV=1	54	0	0	43	47	0	0	0	0	14	17	0	0	0	0	0.399	0.456	0	0	0	0	1	1	0	0
M0XEG4	Uncharacterized protein OS=Hordeum vulgare var. distichum PE=4 SV=1	34	4	4	23	27	0	0	0	0	7	9	0	0	0.0621	0.0621	0.523	0.585	0	0	0.19	0.44	1	1	0	0
M0XEG8	Uncharacterized protein OS=Hordeum vulgare var. distichum PE=4 SV=1	22	8	9	5	3	3	5	2	3	1	2	2	2	0.305	0.443	0.217	0.212	0.266	0.389	1	1	1	1	1	1
M0XEJ4	Uncharacterized protein OS=Hordeum vulgare var. distichum PE=4 SV=1	96	20	17	4	8	20	20	13	14	4	8	14	12	0.257	0.276	0.0864	0.116	0.293	0.245	1	1	1	1	1	1
M0XEM7	Uncharacterized protein OS=Hordeum vulgare var. distichum PE=4 SV=1	33	12	11	0	0	13	11	6	7	0	0	7	7	0.276	0.279	0	0	0.316	0.316	1	1	0.08	0	1	1
M0XEV2	Uncharacterized protein OS=Hordeum vulgare var. distichum PE=4 SV=1	35	2	2	1	0	3	3	2	2	1	0	3	3	0.0943	0.0943	0.0629	0	0.135	0.0975	1	1	0.99	0.23	1	1
M0XEX8	Uncharacterized protein OS=Hordeum vulgare var. distichum PE=3 SV=1	58	1	2	1	0	1	1	1	2	1	0	1	1	0.0132	0.0491	0.0283	0	0.0283	0.0283	1	1	0.99	0.05	1	1
M0XEY9	Uncharacterized protein OS=Hordeum vulgare var. distichum PE=4 SV=1	29	4	1	3	2	3	5	4	1	3	2	3	5	0.223	0.0491	0.136	0.0717	0.158	0.23	1	0.99	1	1	1	1
M0XF10	Uncharacterized protein OS=Hordeum vulgare var. distichum PE=3 SV=1	21	7	8	5	6	7	5	4	6	3	4	5	4	0.189	0.289	0.142	0.179	0.216	0.153	1	1	1	1	1	1
M0XFC6	Uncharacterized protein OS=Hordeum vulgare var. distichum PE=3 SV=1	75	65	57	20	30	71	72	35	34	19	21	37	35	0.716	0.693	0.415	0.45	0.747	0.719	1	1	1	1	1	1
M0XFE2	Translocase of chloroplast OS=Hordeum vulgare var. distichum PE=3 SV=1	36	1	2	3	2	1	1	1	2	3	2	1	1	0.046	0.0828	0.129	0.0767	0.0368	0.0307	0.77	1	1	1	1	0.57
M0XFG0	Uncharacterized protein OS=Hordeum vulgare var. distichum PE=3 SV=1	137	6	7	4	4	8	9	4	5	3	3	6	6	0.0411	0.0491	0.0282	0.0282	0.0781	0.0837	1	1	1	1	1	1
M0XFK5	Uncharacterized protein OS=Hordeum vulgare var. distichum PE=4 SV=1	28	2	3	0	0	2	1	2	3	0	0	2	1	0.0992	0.171	0	0	0.0992	0.0437	1	1	0	0	1	1
M0XG29	Uncharacterized protein OS=Hordeum vulgare var. distichum PE=4 SV=1	144	8	4	0	0	2	1	8	4	0	0	2	1	0.0889	0.041	0	0	0.0232	0.00696	1	1	0.83	0	1	1
M0XG50	Uncharacterized protein OS=Hordeum vulgare var. distichum PE=4 SV=1	110	17	20	4	2	24	23	11	12	3	2	14	14	0.149	0.181	0.0451	0.0261	0.189	0.198	1	1	1	1	1	1
M0XGG9	Uncharacterized protein OS=Hordeum vulgare var. distichum PE=3 SV=1	42	47	41	18	24	53	44	17	17	11	15	22	17	0.578	0.568	0.401	0.517	0.695	0.607	1	1	1	1	1	1
M0XGQ2	Uncharacterized protein OS=Hordeum vulgare var. distichum PE=4 SV=1	48	12	10	3	5	9	6	9	8	3	5	8	6	0.366	0.317	0.117	0.221	0.303	0.221	1	1	1	1	1	1
M0XGR3	Uncharacterized protein OS=Hordeum vulgare var. distichum PE=4 SV=1	43	4	5	0	0	7	7	2	3	0	0	3	4	0.0823	0.134	0	0	0.134	0.203	1	1	0	0	1	1
M0XH58	Uncharacterized protein OS=Hordeum vulgare var. distichum PE=4 SV=1	46	4	4	219	254	3	0	3	4	24	24	2	0	0.092	0.131	0.683	0.666	0.0678	0	1	1	1	1	1	0
M0XH59	Uncharacterized protein OS=Hordeum vulgare var. distichum PE=4 SV=1	35	5	4	94	88	3	0	2	2	5	5	1	0	0.0977	0.0977	0.567	0.57	0.0619	0	1	1	1	1	0.96	0
M0XH89	Uncharacterized protein OS=Hordeum vulgare var. distichum PE=3 SV=1	19	2	1	0	0	1	1	2	1	0	0	1	1	0.093	0.0465	0	0	0.0465	0.0465	1	0.96	0.24	0.37	1	0.94
M0XHM7	Uncharacterized protein OS=Hordeum vulgare var. distichum PE=3 SV=1	48	3	3	1	0	2	3	3	3	1	0	2	2	0.111	0.111	0.0523	0	0.0795	0.0795	1	1	0.79	0	1	1
M0XHR5	Peroxidase OS=Hordeum vulgare var. distichum PE=3 SV=1	23	20	12	0	1	12	14	5	3	0	0	3	3	0.491	0.368	0	0.0409	0.373	0.373	1	1	0	0.3	1	1
M0XHU1	Peroxidase OS=Hordeum vulgare var. distichum PE=3 SV=1	40	2	4	0	0	4	4	2	4	0	0	4	4	0.072	0.136	0	0	0.16	0.16	1	1	0	0	1	1
M0XI76	Uncharacterized protein OS=Hordeum vulgare var. distichum PE=4 SV=1	22	3	1	1	2	4	1	3	1	1	2	4	1	0.183	0.0508	0.0508	0.152	0.284	0.0508	1	1	0.98	1	1	1
M0XI96	Uncharacterized protein OS=Hordeum vulgare var. distichum PE=4 SV=2	70	3	5	1	1	7	7	3	4	1	1	6	6	0.0537	0.0813	0.0189	0.0189	0.183	0.132	1	1	0.99	0.99	1	1
M0XIC2	Cytochrome b-c1 complex subunit Rieske, mitochondrial OS=Hordeum vulgare var. distichum PE=4 SV=1	26	4	5	0	2	6	5	2	2	0	1	2	2	0.235	0.239	0	0.0812	0.239	0.239	1	1	0	0.99	1	1
M0XIC8	Nascent polypeptide-associated complex subunit beta OS=Hordeum vulgare var. distichum PE=3 SV=1	19	7	9	3	4	9	5	7	9	3	4	9	5	0.483	0.488	0.227	0.262	0.488	0.378	1	1	1	1	1	1
M0XII1	Peptidyl-prolyl cis-trans isomerase OS=Hordeum vulgare var. distichum PE=3 SV=1	23	8	4	6	5	9	9	6	4	5	2	6	5	0.408	0.235	0.296	0.178	0.362	0.3	1	1	1	1	1	1
M0XIL4	Uncharacterized protein OS=Hordeum vulgare var. distichum PE=4 SV=1	36	3	3	0	2	0	0	3	2	0	1	0	0	0.192	0.151	0	0.117	0	0	1	1	0.17	0.99	0	0.16
M0XIV0	Uncharacterized protein OS=Hordeum vulgare var. distichum PE=3 SV=1	55	8	3	1	2	4	4	8	3	1	2	4	4	0.249	0.0837	0.0245	0.0531	0.157	0.112	1	1	0.98	1	1	1
M0XIX3	Uncharacterized protein OS=Hordeum vulgare var. distichum PE=4 SV=1	50	0	0	4	5	0	0	0	0	3	4	0	0	0	0	0.0983	0.162	0	0	0	0	1	1	0.07	0.08
M0XIZ2	Uncharacterized protein OS=Hordeum vulgare var. distichum PE=4 SV=1	44	1	1	0	0	1	2	1	1	0	0	1	2	0.072	0.0397	0	0	0.0397	0.112	0.81	0.97	0	0.14	0.85	1
M0XJ12	Uncharacterized protein OS=Hordeum vulgare var. distichum PE=3 SV=1	42	65	50	20	22	56	50	5	2	1	1	2	3	0.62	0.479	0.39	0.412	0.487	0.572	1	1	0.99	0.99	1	1
M0XJ26	Uncharacterized protein OS=Hordeum vulgare var. distichum PE=4 SV=1	44	3	4	2	5	2	2	3	3	2	4	2	2	0.114	0.114	0.09	0.139	0.09	0.073	1	1	1	1	1	1
M0XJ49	Uncharacterized protein OS=Hordeum vulgare var. distichum PE=3 SV=1	110	3	5	0	0	3	5	1	2	0	0	2	1	0.0666	0.0827	0	0	0.0575	0.0827	1	1	0.48	0	1	1
M0XJ70	Uncharacterized protein OS=Hordeum vulgare var. distichum PE=4 SV=1	17	3	3	2	1	2	2	3	3	2	1	2	2	0.297	0.351	0.162	0.101	0.236	0.236	1	1	1	1	1	1
M0XJG2	Uncharacterized protein OS=Hordeum vulgare var. distichum PE=4 SV=1	42	5	4	0	0	4	4	4	4	0	0	4	4	0.141	0.134	0	0	0.139	0.134	1	1	0	0.05	1	1
M0XJL4	Uncharacterized protein OS=Hordeum vulgare var. distichum PE=4 SV=1	42	53	49	30	35	57	52	14	16	14	12	15	15	0.679	0.733	0.687	0.571	0.725	0.706	1	1	1	1	1	1
M0XJR1	Protein ROOT HAIR DEFECTIVE 3 homolog OS=Hordeum vulgare var. distichum PE=3 SV=1	90	9	3	2	2	5	10	8	3	2	2	5	10	0.164	0.0622	0.0361	0.0348	0.0858	0.184	1	1	1	1	1	1
M0XK19	Uncharacterized protein OS=Hordeum vulgare var. distichum PE=4 SV=1	62	1	1	0	1	2	2	1	1	0	1	2	2	0.0285	0.0285	0	0.0285	0.0552	0.0783	0.94	0.56	0	0.99	1	1
M0XK27	Uncharacterized protein OS=Hordeum vulgare var. distichum PE=4 SV=1	75	6	4	1	5	9	11	6	4	1	5	9	9	0.157	0.109	0.0132	0.112	0.21	0.242	1	1	1	1	1	1
M0XK91	Uncharacterized protein OS=Hordeum vulgare var. distichum PE=4 SV=1	14	11	7	2	3	11	9	4	3	1	2	5	4	0.571	0.519	0.218	0.286	0.722	0.654	1	1	1	1	1	1
M0XKF0	Uncharacterized protein OS=Hordeum vulgare var. distichum PE=4 SV=1	66	0	0	2	2	2	1	0	0	2	2	2	1	0	0	0.0726	0.0842	0.066	0.0198	0	0	1	1	1	1
M0XKF2	Uncharacterized protein OS=Hordeum vulgare var. distichum PE=4 SV=1	32	0	1	0	0	1	2	0	1	0	0	1	2	0	0.0304	0	0	0.0304	0.108	0.35	0.89	0.07	0.06	0.99	1
M0XKG5	Uncharacterized protein OS=Hordeum vulgare var. distichum PE=4 SV=1	52	1	1	0	1	1	2	1	1	0	1	1	2	0.0274	0.0274	0	0.0189	0.0253	0.0526	0.99	0.99	0.72	0.99	0.91	1
M0XKH3	Uncharacterized protein OS=Hordeum vulgare var. distichum PE=3 SV=1	51	1	1	1	1	3	2	1	1	1	1	2	1	0.0418	0.0418	0.0418	0.0418	0.09	0.0418	1	1	0.95	0.99	1	0.99
M0XKI4	Uncharacterized protein OS=Hordeum vulgare var. distichum PE=4 SV=1	55	2	1	0	0	1	1	2	1	0	0	1	1	0.0622	0.0562	0	0	0.0341	0.0562	1	0.97	0	0.21	1	0.99
M0XKM9	Uncharacterized protein OS=Hordeum vulgare var. distichum PE=4 SV=1	47	6	4	4	3	6	4	5	3	4	3	5	3	0.242	0.176	0.148	0.176	0.242	0.176	1	1	1	1	1	1
M0XKQ7	Uncharacterized protein OS=Hordeum vulgare var. distichum PE=4 SV=1	37	3	1	1	2	2	3	3	1	1	2	2	3	0.15	0.0529	0.0382	0.0706	0.0853	0.118	1	1	1	1	1	1
M0XKV7	Uncharacterized protein OS=Hordeum vulgare var. distichum PE=4 SV=1	76	3	2	0	0	2	0	2	0	0	0	1	0	0.0497	0.0395	0	0	0.038	0	1	0.3	0	0.07	0.88	0
M0XLB7	Uncharacterized protein OS=Hordeum vulgare var. distichum PE=3 SV=1	92	0	0	1	0	1	2	0	0	1	0	1	2	0	0	0.00851	0	0.0122	0.0207	0.8	0	0.99	0.19	0.84	1
M0XLC4	Uncharacterized protein OS=Hordeum vulgare var. distichum PE=4 SV=1	37	81	72	32	36	90	89	19	18	14	15	20	20	0.735	0.779	0.637	0.637	0.823	0.817	1	1	1	1	1	1
M0XLD8	Uncharacterized protein OS=Hordeum vulgare var. distichum PE=4 SV=1	98	3	0	0	0	1	0	2	0	0	0	1	0	0.0357	0	0	0	0.0207	0	1	0.1	0.07	0.21	1	0.77
M0XLI1	Peroxidase OS=Hordeum vulgare var. distichum PE=3 SV=1	38	4	2	0	0	2	1	3	2	0	0	1	1	0.154	0.0986	0	0	0.0522	0.0522	1	1	0.52	0.08	0.99	0.99
M0XLI5	Uncharacterized protein OS=Hordeum vulgare var. distichum PE=3 SV=1	25	8	8	0	0	1	1	5	6	0	0	1	1	0.301	0.301	0	0	0.0805	0.0508	1	1	0	0.19	1	1
M0XLL0	Uncharacterized protein OS=Hordeum vulgare var. distichum PE=4 SV=1	22	2	1	0	0	3	1	2	1	0	0	3	1	0.188	0.0628	0	0	0.237	0.126	1	1	0	0.08	1	0.99
M0XLU3	Uncharacterized protein OS=Hordeum vulgare var. distichum PE=3 SV=1	50	4	4	1	0	6	4	4	4	1	0	5	4	0.172	0.157	0.0319	0	0.147	0.153	1	1	0.88	0.92	1	1
M0XLU6	Uncharacterized protein OS=Hordeum vulgare var. distichum PE=3 SV=1	53	22	21	17	22	26	22	14	15	13	15	18	16	0.439	0.421	0.435	0.469	0.537	0.495	1	1	1	1	1	1
M0XM18	Uncharacterized protein OS=Hordeum vulgare var. distichum PE=3 SV=1	55	3	1	3	4	2	1	3	1	3	4	2	1	0.0938	0.0234	0.0938	0.109	0.0703	0.041	1	0.99	1	1	1	1
M0XM57	Uncharacterized protein OS=Hordeum vulgare var. distichum PE=3 SV=1	32	1	4	4	3	3	3	1	4	4	3	3	3	0.0344	0.107	0.103	0.12	0.117	0.117	0.99	1	1	1	1	1
M0XMC3	Uncharacterized protein OS=Hordeum vulgare var. distichum PE=4 SV=1	27	11	11	8	7	7	6	7	8	7	6	6	6	0.328	0.336	0.332	0.244	0.282	0.269	1	1	1	1	1	1
M0XMD1	Uncharacterized protein OS=Hordeum vulgare var. distichum PE=4 SV=1	24	5	5	0	2	3	3	4	4	0	2	3	2	0.172	0.172	0	0.0791	0.126	0.0465	1	1	0.29	1	1	1
M0XMQ1	Uncharacterized protein OS=Hordeum vulgare var. distichum PE=4 SV=1	117	5	3	1	2	6	5	5	3	1	2	5	4	0.0938	0.0594	0.00743	0.0279	0.114	0.0789	1	1	0.99	1	1	1
M0XMQ9	Uncharacterized protein OS=Hordeum vulgare var. distichum PE=4 SV=1	82	4	3	0	0	5	2	4	2	0	0	4	2	0.0693	0.0319	0	0	0.0583	0.0319	1	1	0.95	0.56	1	1
M0XMU2	Uncharacterized protein OS=Hordeum vulgare var. distichum PE=3 SV=1	15	2	2	0	1	2	1	2	2	0	1	2	1	0.227	0.265	0	0.159	0.227	0.159	1	1	0	0.92	1	0.99
M0XMV1	Uncharacterized protein OS=Hordeum vulgare var. distichum PE=3 SV=1	30	43	33	33	38	30	30	4	4	4	4	4	4	0.672	0.656	0.523	0.58	0.595	0.595	1	1	1	1	1	1
M0XMW5	Uncharacterized protein OS=Hordeum vulgare var. distichum PE=4 SV=1	42	0	0	2	0	0	0	0	0	2	0	0	0	0	0	0.0635	0	0	0	0	0.53	1	0.92	0.13	0
M0XN08	Mitochondrial Rho GTPase OS=Hordeum vulgare var. distichum PE=3 SV=1	71	5	7	2	3	7	8	5	7	2	3	7	8	0.101	0.143	0.0312	0.0498	0.145	0.181	1	1	1	1	1	1
M0XN74	Acetyl-coenzyme A synthetase OS=Hordeum vulgare var. distichum PE=3 SV=1	78	5	3	0	0	7	4	4	3	0	0	6	4	0.0823	0.0652	0	0	0.135	0.0851	1	1	0.12	0.1	1	1
M0XN93	Uncharacterized protein OS=Hordeum vulgare var. distichum PE=4 SV=1	23	4	4	3	3	3	4	4	4	3	3	3	4	0.236	0.236	0.183	0.183	0.168	0.236	1	1	1	1	1	1
M0XNG3	Uncharacterized protein OS=Hordeum vulgare var. distichum PE=3 SV=1	81	12	7	0	2	7	8	10	7	0	2	7	8	0.228	0.15	0	0.0403	0.135	0.189	1	1	0.37	1	1	1
M0XNG7	Uncharacterized protein OS=Hordeum vulgare var. distichum PE=4 SV=1	10	2	1	0	0	2	0	2	1	0	0	2	0	0.296	0.143	0	0	0.296	0	1	0.99	0	0	1	0.38
M0XNH5	Uncharacterized protein OS=Hordeum vulgare var. distichum PE=4 SV=1	80	1	0	0	2	0	0	1	0	0	2	0	0	0.0154	0	0	0.0364	0	0	0.99	0.45	0.47	1	0.34	0.6
M0XNL5	Uncharacterized protein OS=Hordeum vulgare var. distichum PE=4 SV=1	19	1	1	0	0	3	2	1	1	0	0	3	2	0.119	0.0739	0	0	0.29	0.21	0.98	0.99	0	0.21	1	1
M0XNM8	Uncharacterized protein OS=Hordeum vulgare var. distichum PE=3 SV=1	41	15	9	3	6	8	8	11	7	3	5	6	7	0.383	0.249	0.145	0.183	0.251	0.243	1	1	1	1	1	1
M0XNN4	Adenylyl cyclase-associated protein OS=Hordeum vulgare var. distichum PE=3 SV=1	61	13	10	5	6	16	14	9	7	4	4	12	11	0.271	0.2	0.12	0.129	0.33	0.323	1	1	1	1	1	1
M0XNP9	Uncharacterized protein OS=Hordeum vulgare var. distichum PE=4 SV=1	23	7	3	1	3	9	6	4	3	1	3	6	5	0.213	0.213	0.0758	0.175	0.389	0.351	1	1	1	1	1	1
M0XNU3	Uncharacterized protein OS=Hordeum vulgare var. distichum PE=3 SV=1	72	22	27	21	20	18	19	3	7	5	4	2	3	0.252	0.313	0.283	0.269	0.22	0.233	1	1	1	1	1	1
M0XNU5	Uncharacterized protein OS=Hordeum vulgare var. distichum PE=4 SV=1	47	1	4	4	6	3	1	1	4	4	5	3	1	0.0213	0.107	0.111	0.137	0.0735	0.0213	0.65	1	1	1	1	1
M0XP21	Uncharacterized protein OS=Hordeum vulgare var. distichum PE=4 SV=1	28	2	2	0	0	0	0	2	2	0	0	0	0	0.07	0.0817	0	0	0	0	1	1	0	0	0.4	0
M0XP26	Uncharacterized protein OS=Hordeum vulgare var. distichum PE=4 SV=1	33	6	3	3	4	6	6	6	3	3	4	6	5	0.266	0.133	0.136	0.159	0.266	0.226	1	1	1	1	1	1
M0XP45	Uncharacterized protein OS=Hordeum vulgare var. distichum PE=4 SV=1	24	3	3	1	0	12	5	3	3	1	0	5	5	0.242	0.242	0.0852	0	0.341	0.296	1	1	0.94	0	1	1
M0XP66	Uncharacterized protein OS=Hordeum vulgare var. distichum PE=3 SV=1	52	0	0	3	3	0	0	0	0	3	3	0	0	0	0	0.082	0.0984	0	0	0	0	1	1	0	0
M0XP77	Pyruvate kinase OS=Hordeum vulgare var. distichum PE=3 SV=1	53	7	10	0	1	5	10	6	8	0	1	4	5	0.207	0.218	0	0.0436	0.131	0.158	1	1	0.49	0.99	1	1
M0XPG1	Cytosine-specific methyltransferase OS=Hordeum vulgare var. distichum PE=3 SV=1	172	4	2	0	0	0	1	4	2	0	0	0	1	0.0391	0.0235	0	0	0	0.00521	1	1	0.15	0.75	0.74	1
M0XPJ4	Uncharacterized protein OS=Hordeum vulgare var. distichum PE=3 SV=1	53	1	1	2	2	2	1	1	1	2	2	1	1	0.0442	0.0442	0.0779	0.0779	0.0442	0.0442	0.98	0.99	1	1	1	1
M0XPP0	Malic enzyme OS=Hordeum vulgare var. distichum PE=3 SV=1	73	8	5	4	5	13	13	2	2	1	1	6	4	0.129	0.113	0.059	0.0998	0.251	0.191	1	1	1	0.99	1	1
M0XPR9	Uncharacterized protein OS=Hordeum vulgare var. distichum PE=4 SV=1	35	8	10	6	9	10	8	5	7	5	6	8	6	0.237	0.34	0.237	0.237	0.317	0.24	1	1	1	1	1	1
M0XPV3	Glucose-6-phosphate isomerase OS=Hordeum vulgare var. distichum PE=3 SV=1	50	10	5	11	12	5	6	9	5	9	10	5	6	0.354	0.189	0.327	0.318	0.205	0.192	1	1	1	1	1	1
M0XQ24	Uncharacterized protein OS=Hordeum vulgare var. distichum PE=4 SV=1	70	58	48	41	51	59	60	28	27	25	28	32	30	0.608	0.556	0.545	0.599	0.634	0.621	1	1	1	1	1	1
M0XQ49	Eukaryotic translation initiation factor 3 subunit A OS=Hordeum vulgare var. distichum PE=3 SV=2	117	12	12	7	8	15	14	9	10	6	8	12	14	0.152	0.163	0.088	0.105	0.188	0.262	1	1	1	1	1	1
M0XQA7	Patatin OS=Hordeum vulgare var. distichum PE=3 SV=1	41	5	5	0	0	6	8	4	4	0	0	5	6	0.229	0.232	0	0	0.253	0.286	1	1	0	0	1	1
M0XQH4	Uncharacterized protein OS=Hordeum vulgare var. distichum PE=4 SV=1	40	0	2	0	0	0	0	0	2	0	0	0	0	0	0.0926	0	0	0	0	0.14	1	0.12	0	0	0
M0XQI1	Uncharacterized protein OS=Hordeum vulgare var. distichum PE=4 SV=1	120	8	5	7	6	8	8	7	5	6	5	5	6	0.0929	0.0846	0.106	0.0697	0.0911	0.101	1	1	1	1	1	1
M0XQJ7	Uncharacterized protein OS=Hordeum vulgare var. distichum PE=4 SV=1	27	2	3	2	1	2	4	2	3	2	1	2	3	0.151	0.212	0.131	0.0694	0.151	0.212	1	1	1	1	1	1
M0XQQ8	Uncharacterized protein OS=Hordeum vulgare var. distichum PE=4 SV=1	66	4	2	2	0	0	1	2	0	0	0	0	0	0.106	0.0176	0.0176	0	0	0.0176	1	0.43	0.12	0	0	0.16
M0XQS0	Uncharacterized protein OS=Hordeum vulgare var. distichum PE=4 SV=1	79	2	1	0	0	0	0	2	1	0	0	0	0	0.0556	0.0257	0	0	0	0	1	1	0	0	0.9	0.76
M0XQV8	Uncharacterized protein OS=Hordeum vulgare var. distichum PE=4 SV=1	45	6	2	3	4	8	4	6	2	2	4	6	4	0.262	0.088	0.088	0.203	0.271	0.22	1	1	1	1	1	1
M0XR04	Eukaryotic translation initiation factor 3 subunit E OS=Hordeum vulgare var. distichum PE=3 SV=1	55	9	9	3	2	7	10	7	7	3	2	6	8	0.196	0.215	0.0744	0.0413	0.155	0.254	1	1	1	1	1	1
M0XR76	Uncharacterized protein OS=Hordeum vulgare var. distichum PE=4 SV=1	47	7	6	0	0	8	6	3	3	0	0	3	3	0.237	0.175	0	0	0.237	0.206	1	1	0	0	1	1
M0XRA3	Uncharacterized protein OS=Hordeum vulgare var. distichum PE=4 SV=1	54	11	7	0	0	14	12	7	7	0	0	10	10	0.248	0.191	0	0	0.318	0.303	1	1	0	0.32	1	1
M0XRT3	Uncharacterized protein OS=Hordeum vulgare var. distichum PE=4 SV=1	81	10	7	0	0	5	7	8	6	0	0	5	7	0.239	0.19	0	0	0.137	0.212	1	1	0	0.26	1	1
M0XRV1	Uncharacterized protein OS=Hordeum vulgare var. distichum PE=4 SV=1	16	2	1	0	1	2	2	2	1	0	1	2	2	0.159	0.0662	0	0.0662	0.159	0.159	1	0.99	0	0.84	1	1
M0XRX1	Uncharacterized protein OS=Hordeum vulgare var. distichum PE=4 SV=1	83	2	1	35	37	3	4	2	1	21	24	3	4	0.0376	0.0194	0.391	0.426	0.0466	0.057	1	1	1	1	1	1
M0XRZ5	Uncharacterized protein OS=Hordeum vulgare var. distichum PE=3 SV=1	70	11	6	6	9	5	9	10	6	6	9	5	8	0.256	0.158	0.161	0.223	0.142	0.245	1	1	1	1	1	1
M0XS61	Uncharacterized protein OS=Hordeum vulgare var. distichum PE=4 SV=1	26	8	5	0	0	8	5	6	5	0	0	5	5	0.35	0.308	0	0	0.321	0.321	1	1	0	0.32	1	1
M0XS87	Uncharacterized protein OS=Hordeum vulgare var. distichum PE=3 SV=1	40	0	0	0	0	0	2	0	0	0	0	0	2	0	0	0	0	0	0.117	0	0	0	0.07	0.59	1
M0XSD4	Uncharacterized protein OS=Hordeum vulgare var. distichum PE=4 SV=1	30	1	2	2	1	2	2	1	2	2	1	2	2	0.0435	0.0942	0.0978	0.0543	0.0942	0.0942	1	1	1	0.99	1	1
M0XSE8	Uncharacterized protein OS=Hordeum vulgare var. distichum PE=4 SV=1	58	3	2	0	0	6	5	2	2	0	0	5	3	0.0936	0.0936	0	0	0.18	0.114	1	1	0.23	0.22	1	1
M0XSG7	Uncharacterized protein OS=Hordeum vulgare var. distichum PE=4 SV=1	41	8	6	2	3	5	5	8	6	2	3	5	5	0.304	0.218	0.0672	0.113	0.21	0.194	1	1	1	1	1	1
M0XSH8	Uncharacterized protein OS=Hordeum vulgare var. distichum PE=4 SV=1	20	6	6	4	2	6	8	3	3	2	1	2	3	0.401	0.401	0.276	0.182	0.323	0.401	1	1	1	0.97	1	1
M0XSL0	Pyruvate dehydrogenase E1 component subunit alpha OS=Hordeum vulgare var. distichum PE=4 SV=1	54	8	6	0	1	6	6	6	5	0	1	5	5	0.198	0.13	0	0.0407	0.175	0.175	1	1	0.74	0.99	1	1
M0XSQ2	Uncharacterized protein OS=Hordeum vulgare var. distichum PE=3 SV=1	53	13	13	20	22	16	13	9	7	12	14	10	10	0.328	0.241	0.405	0.451	0.318	0.314	1	1	1	1	1	1
M0XSW0	Uncharacterized protein OS=Hordeum vulgare var. distichum PE=4 SV=1	51	2	1	0	1	2	2	2	1	0	1	2	2	0.051	0.0244	0	0.0266	0.051	0.051	1	0.99	0.33	0.99	1	1
M0XT04	Uncharacterized protein OS=Hordeum vulgare var. distichum PE=3 SV=1	42	1	1	3	4	1	2	1	1	3	3	1	2	0.0554	0.0554	0.209	0.159	0.0554	0.101	0.99	1	1	1	1	1
M0XT32	Uncharacterized protein OS=Hordeum vulgare var. distichum PE=4 SV=1	46	6	3	0	0	3	3	6	3	0	0	3	3	0.245	0.148	0	0	0.114	0.114	1	1	0	0.62	1	1
M0XT99	L-lactate dehydrogenase OS=Hordeum vulgare var. distichum PE=3 SV=1	38	6	6	3	2	10	6	6	5	3	2	9	6	0.303	0.23	0.151	0.07	0.403	0.291	1	1	1	1	1	1
M0XTD0	Uncharacterized protein OS=Hordeum vulgare var. distichum PE=3 SV=1	19	9	4	2	3	6	4	5	3	2	3	6	3	0.432	0.29	0.0568	0.29	0.432	0.29	1	1	1	1	1	1
M0XTF9	T-complex protein 1 subunit alpha OS=Hordeum vulgare var. distichum PE=3 SV=1	59	22	19	12	9	18	16	13	13	8	6	12	10	0.38	0.365	0.24	0.204	0.336	0.253	1	1	1	1	1	1
M0XTH6	Uncharacterized protein OS=Hordeum vulgare var. distichum PE=4 SV=1	56	5	6	0	0	6	6	1	2	0	0	1	2	0.118	0.145	0	0	0.149	0.145	1	1	0	0	1	1
M0XTK2	Uncharacterized protein OS=Hordeum vulgare var. distichum PE=3 SV=1	43	0	0	4	2	3	1	0	0	4	2	2	1	0	0	0.129	0.0835	0.0835	0.043	0.65	0.81	1	1	1	1
M0XTM7	Uncharacterized protein OS=Hordeum vulgare var. distichum PE=3 SV=1	40	3	4	4	5	1	1	3	4	4	5	1	1	0.103	0.147	0.147	0.168	0.0217	0.0217	1	1	1	1	0.63	0.96
M0XTS6	Uncharacterized protein OS=Hordeum vulgare var. distichum PE=3 SV=1	43	1	1	3	2	2	1	1	1	3	2	2	1	0.0358	0.0435	0.11	0.0639	0.0793	0.0358	0.97	0.98	1	1	1	1
M0XTV9	Uncharacterized protein OS=Hordeum vulgare var. distichum PE=3 SV=1	57	0	0	3	5	1	0	0	0	3	5	1	0	0	0	0.0603	0.134	0.0272	0	0.47	0	1	1	0.99	0
M0XTW8	Serine/threonine-protein phosphatase OS=Hordeum vulgare var. distichum PE=3 SV=1	36	2	1	0	0	1	1	2	1	0	0	1	1	0.128	0.0467	0	0	0.053	0.0467	1	0.79	0.21	0.23	0.95	0.98
M0XU21	Uncharacterized protein OS=Hordeum vulgare var. distichum PE=4 SV=1	28	6	6	4	6	8	8	5	5	4	5	7	5	0.265	0.265	0.261	0.265	0.333	0.277	1	1	1	1	1	1
M0XU77	Uncharacterized protein OS=Hordeum vulgare var. distichum PE=4 SV=1	64	1	0	2	3	0	0	1	0	2	3	0	0	0.0255	0	0.0374	0.0628	0	0	1	0.15	1	1	0	0
M0XU87	Uncharacterized protein OS=Hordeum vulgare var. distichum PE=4 SV=1	65	3	3	2	2	6	5	3	3	2	2	5	5	0.0767	0.0767	0.0592	0.0592	0.122	0.122	1	1	1	1	1	1
M0XUB1	Acetyltransferase component of pyruvate dehydrogenase complex OS=Hordeum vulgare var. distichum PE=3 SV=1	59	10	8	4	7	12	10	8	7	3	6	10	8	0.261	0.233	0.101	0.207	0.363	0.281	1	1	1	1	1	1
M0XUD9	Uncharacterized protein OS=Hordeum vulgare var. distichum PE=4 SV=1	23	1	0	1	2	0	1	1	0	1	2	0	1	0.0628	0	0.0821	0.145	0	0.0628	0.99	0	0.99	1	0	0.99
M0XUE4	Uncharacterized protein OS=Hordeum vulgare var. distichum PE=4 SV=1	19	6	5	2	0	8	9	2	1	0	0	2	3	0.314	0.262	0.064	0	0.314	0.366	1	1	0.16	0	1	1
M0XUE7	Uncharacterized protein OS=Hordeum vulgare var. distichum PE=3 SV=1	27	6	6	3	3	4	5	3	3	1	1	3	3	0.243	0.243	0.104	0.104	0.374	0.243	1	1	1	0.99	1	1
M0XUK9	Uncharacterized protein OS=Hordeum vulgare var. distichum PE=4 SV=1	39	19	12	11	10	16	21	12	10	9	9	12	14	0.491	0.351	0.345	0.333	0.44	0.457	1	1	1	1	1	1
M0XUU4	Uncharacterized protein OS=Hordeum vulgare var. distichum PE=4 SV=1	48	0	0	29	25	0	0	0	0	13	12	0	0	0	0	0.435	0.426	0	0	0.07	0.54	1	1	0.1	0
M0XV91	Uncharacterized protein OS=Hordeum vulgare var. distichum PE=4 SV=1	78	2	2	1	0	2	1	2	2	1	0	2	1	0.0291	0.0349	0.0218	0	0.0349	0.0218	1	1	0.94	0.84	1	1
M0XVL7	Uncharacterized protein OS=Hordeum vulgare var. distichum PE=3 SV=1	34	4	1	0	0	1	0	4	1	0	0	1	0	0.197	0.0531	0	0	0.0531	0	1	0.99	0	0.82	1	0.47
M0XVN5	Uncharacterized protein OS=Hordeum vulgare var. distichum PE=4 SV=1	138	0	0	0	0	2	1	0	0	0	0	2	1	0	0	0	0	0.0282	0.0199	0.97	0.99	0.09	0.15	1	1
M0XVT7	Uncharacterized protein OS=Hordeum vulgare var. distichum PE=4 SV=1	20	17	14	9	10	12	16	10	10	7	9	9	10	0.559	0.559	0.475	0.525	0.508	0.525	1	1	1	1	1	1
M0XVW1	Uncharacterized protein OS=Hordeum vulgare var. distichum PE=4 SV=1	98	2	2	0	0	3	2	2	1	0	0	3	2	0.0355	0.0195	0	0	0.0469	0.0355	1	0.99	0	0.07	1	1
M0XW33	Uncharacterized protein OS=Hordeum vulgare var. distichum PE=3 SV=1	23	4	4	4	5	6	5	2	2	2	2	2	2	0.163	0.163	0.144	0.144	0.183	0.163	1	1	1	1	1	1
M0XW49	Uncharacterized protein OS=Hordeum vulgare var. distichum PE=3 SV=1	22	20	18	15	19	24	19	12	10	11	12	11	12	0.513	0.436	0.472	0.513	0.441	0.513	1	1	1	1	1	1
M0XW69	Uncharacterized protein OS=Hordeum vulgare var. distichum PE=4 SV=1	35	8	5	1	5	5	5	5	4	1	4	3	4	0.294	0.261	0.0425	0.261	0.203	0.261	1	1	1	1	1	1
M0XW87	Purple acid phosphatase OS=Hordeum vulgare var. distichum PE=3 SV=1	38	12	7	0	0	18	17	10	6	0	0	10	9	0.385	0.248	0	0	0.385	0.343	1	1	0.78	0	1	1
M0XWK0	Uncharacterized protein OS=Hordeum vulgare var. distichum PE=3 SV=1	43	5	3	4	3	5	5	4	3	4	3	5	5	0.145	0.09	0.145	0.123	0.135	0.15	1	1	1	1	1	1
M0XWL3	Uncharacterized protein OS=Hordeum vulgare var. distichum PE=4 SV=1	54	0	0	6	7	0	0	0	0	5	6	0	0	0	0	0.17	0.219	0	0	0.2	0.61	1	1	0.08	0.6
M0XWL4	Uncharacterized protein OS=Hordeum vulgare var. distichum PE=4 SV=1	18	0	0	1	2	0	0	0	0	1	2	0	0	0	0	0.165	0.234	0	0	0	0	0.81	1	0	0
M0XWS3	Uncharacterized protein OS=Hordeum vulgare var. distichum PE=4 SV=1	59	0	0	2	2	0	0	0	0	2	2	0	0	0	0	0.0636	0.0366	0	0	0	0	1	1	0	0
M0XWV3	Uncharacterized protein OS=Hordeum vulgare var. distichum PE=3 SV=1	57	22	23	12	19	18	20	11	16	12	13	13	15	0.366	0.499	0.377	0.411	0.427	0.455	1	1	1	1	1	1
M0XWV5	Uncharacterized protein OS=Hordeum vulgare var. distichum PE=3 SV=1	11	8	6	7	6	5	8	3	3	3	3	3	3	0.422	0.422	0.422	0.422	0.422	0.422	1	1	1	1	1	1
M0XXI2	Uncharacterized protein OS=Hordeum vulgare var. distichum PE=3 SV=1	38	8	9	17	14	13	13	2	3	4	4	5	3	0.113	0.139	0.176	0.176	0.215	0.139	1	1	1	1	1	1
M0XXL9	Pyruvate kinase OS=Hordeum vulgare var. distichum PE=3 SV=1	55	19	16	5	7	17	16	13	8	4	4	10	10	0.425	0.292	0.133	0.172	0.333	0.327	1	1	1	1	1	1
M0XXY8	Uncharacterized protein OS=Hordeum vulgare var. distichum PE=4 SV=1	45	5	5	4	2	8	8	4	3	3	2	5	5	0.09	0.0924	0.0924	0.0545	0.201	0.201	1	1	1	1	1	1
M0XXZ1	Uncharacterized protein OS=Hordeum vulgare var. distichum PE=4 SV=1	40	1	1	2	1	2	1	1	1	2	1	2	1	0.0367	0.0367	0.0904	0.0537	0.0734	0.0367	1	0.99	1	0.94	0.99	0.99
M0XY01	Uncharacterized protein OS=Hordeum vulgare var. distichum PE=3 SV=1	57	0	1	2	0	3	2	0	1	2	0	2	2	0	0.0459	0.0439	0	0.0639	0.0599	0.77	1	1	0.94	1	1
M0XY51	Uncharacterized protein OS=Hordeum vulgare var. distichum PE=4 SV=1	74	10	7	14	14	5	1	8	7	11	12	5	1	0.228	0.214	0.318	0.303	0.153	0.0208	1	1	1	1	1	1
M0XY72	Uncharacterized protein OS=Hordeum vulgare var. distichum PE=4 SV=1	29	24	19	6	15	16	17	12	11	6	11	10	10	0.68	0.615	0.327	0.655	0.615	0.615	1	1	1	1	1	1
M0XYC4	Uncharacterized protein OS=Hordeum vulgare var. distichum PE=3 SV=1	11	1	1	2	1	1	0	1	1	2	1	1	0	0.119	0.119	0.228	0.119	0.119	0	0.99	0.99	1	0.99	1	0.36
M0XYI8	Uncharacterized protein OS=Hordeum vulgare var. distichum PE=4 SV=1	41	76	55	11	13	89	73	22	23	10	12	23	20	0.733	0.817	0.36	0.461	0.733	0.77	1	1	1	1	1	1
M0XYJ6	Reticulon-like protein OS=Hordeum vulgare var. distichum PE=4 SV=1	31	0	0	0	0	2	1	0	0	0	0	2	1	0	0	0	0	0.109	0.0291	0	0	0	0	1	0.99
M0XYR9	3-oxoacyl-[acyl-carrier-protein] synthase OS=Hordeum vulgare var. distichum PE=3 SV=1	43	14	11	5	7	13	15	8	7	5	7	9	10	0.409	0.375	0.218	0.316	0.392	0.463	1	1	1	1	1	1
M0XYS5	Uncharacterized protein OS=Hordeum vulgare var. distichum PE=4 SV=1	58	15	13	6	6	12	14	10	10	6	6	11	13	0.277	0.264	0.153	0.155	0.329	0.335	1	1	1	1	1	1
M0XYS7	Uncharacterized protein OS=Hordeum vulgare var. distichum PE=4 SV=1	46	15	12	5	4	15	14	10	8	5	3	10	11	0.315	0.27	0.203	0.0859	0.315	0.375	1	1	1	1	1	1
M0XYT1	Uncharacterized protein OS=Hordeum vulgare var. distichum PE=4 SV=1	16	2	3	0	0	3	4	2	3	0	0	3	4	0.171	0.236	0	0	0.236	0.321	1	1	0	0.29	1	1
M0XYT2	Uncharacterized protein OS=Hordeum vulgare var. distichum PE=4 SV=1	39	0	0	23	27	0	0	0	0	5	4	0	0	0	0	0.303	0.227	0	0	0	0.06	1	1	0	0.06
M0XYV0	Uncharacterized protein OS=Hordeum vulgare var. distichum PE=4 SV=1	48	4	3	2	2	4	4	4	3	2	2	4	3	0.166	0.126	0.0618	0.0618	0.166	0.126	1	1	1	1	1	1
M0XYY7	Uncharacterized protein OS=Hordeum vulgare var. distichum PE=4 SV=1	126	49	36	17	17	45	48	7	7	1	4	6	7	0.452	0.352	0.189	0.188	0.396	0.415	1	1	1	1	1	1
M0XZ30	Reticulon-like protein OS=Hordeum vulgare var. distichum PE=4 SV=1	23	5	2	0	0	4	4	3	2	0	0	3	2	0.166	0.112	0	0	0.18	0.112	1	1	0	0	1	1
M0XZ33	Uncharacterized protein OS=Hordeum vulgare var. distichum PE=3 SV=1	94	3	1	3	2	6	6	3	1	3	2	5	6	0.05	0.0131	0.0417	0.0345	0.0821	0.111	1	1	1	1	1	1
M0XZ40	Uncharacterized protein OS=Hordeum vulgare var. distichum PE=4 SV=1	42	4	2	0	0	2	4	3	2	0	0	2	4	0.103	0.0528	0	0	0.0712	0.106	1	1	0	0	1	1
M0XZN2	Uncharacterized protein OS=Hordeum vulgare var. distichum PE=4 SV=1	18	4	3	2	2	2	4	3	2	2	2	2	3	0.337	0.206	0.206	0.263	0.263	0.303	1	1	1	1	1	1
M0XZV6	Uncharacterized protein OS=Hordeum vulgare var. distichum PE=3 SV=1	53	25	19	15	13	24	23	13	13	11	8	16	14	0.493	0.475	0.37	0.25	0.55	0.495	1	1	1	1	1	1
M0XZY4	Uncharacterized protein OS=Hordeum vulgare var. distichum PE=3 SV=1	100	0	0	7	8	5	3	0	0	5	6	3	2	0	0	0.114	0.126	0.0609	0.0519	0	0	1	1	1	1
M0XZZ4	Glutamate decarboxylase OS=Hordeum vulgare var. distichum PE=3 SV=1	56	43	32	1	2	46	44	20	18	1	2	20	20	0.541	0.519	0.0343	0.0485	0.604	0.604	1	1	0.99	1	1	1
M0XZZ8	Cellulose synthase OS=Hordeum vulgare var. distichum PE=3 SV=1	120	4	4	0	0	2	3	2	3	0	0	1	2	0.0472	0.0595	0	0	0.0264	0.0387	1	1	0.09	0.47	1	1
M0Y075	Uncharacterized protein OS=Hordeum vulgare var. distichum PE=3 SV=1	19	11	9	9	2	1	2	5	4	4	2	1	2	0.335	0.33	0.33	0.156	0.0615	0.112	1	1	1	1	1	1
M0Y0B5	Uncharacterized protein OS=Hordeum vulgare var. distichum PE=4 SV=1	42	10	9	6	6	10	8	7	7	5	6	6	6	0.279	0.277	0.279	0.335	0.247	0.247	1	1	1	1	1	1
M0Y0G7	Uncharacterized protein OS=Hordeum vulgare var. distichum PE=4 SV=1	26	3	2	4	6	5	5	3	2	4	4	3	4	0.233	0.151	0.282	0.286	0.216	0.253	1	1	1	1	1	1
M0Y0G8	Uncharacterized protein OS=Hordeum vulgare var. distichum PE=4 SV=1	42	0	0	7	8	0	0	0	0	7	6	0	0	0	0	0.248	0.219	0	0	0	0.22	1	1	0	0.14
M0Y0K6	Uncharacterized protein OS=Hordeum vulgare var. distichum PE=3 SV=1	25	2	0	0	1	2	1	2	0	0	1	2	1	0.132	0	0	0.0472	0.179	0.0472	1	0.24	0	0.95	1	1
M0Y0N6	Uncharacterized protein OS=Hordeum vulgare var. distichum PE=4 SV=1	44	0	0	0	2	0	0	0	0	0	2	0	0	0	0	0	0.107	0	0	0	0	0.98	1	0	0
M0Y107	Uncharacterized protein OS=Hordeum vulgare var. distichum PE=3 SV=1	74	17	15	13	14	11	11	10	10	10	10	8	9	0.171	0.164	0.171	0.183	0.129	0.153	1	1	1	1	1	1
M0Y160	Uncharacterized protein OS=Hordeum vulgare var. distichum PE=4 SV=1	138	0	0	0	0	2	1	0	0	0	0	2	1	0	0	0	0	0.0257	0.0109	0	0	0.44	0.08	1	0.99
M0Y179	Uncharacterized protein OS=Hordeum vulgare var. distichum PE=4 SV=1	57	21	19	11	12	18	20	18	15	10	12	17	17	0.437	0.342	0.241	0.279	0.413	0.417	1	1	1	1	1	1
M0Y182	Uncharacterized protein OS=Hordeum vulgare var. distichum PE=4 SV=1	59	8	7	1	0	8	7	8	7	1	0	8	7	0.208	0.186	0.0257	0	0.226	0.164	1	1	0.88	0.08	1	1
M0Y1I7	Uncharacterized protein OS=Hordeum vulgare var. distichum PE=4 SV=1	35	5	7	11	11	9	7	4	4	8	9	5	4	0.161	0.161	0.316	0.38	0.184	0.161	1	1	1	1	1	1
M0Y1M8	Uncharacterized protein OS=Hordeum vulgare var. distichum PE=4 SV=1	64	0	0	0	2	0	0	0	0	0	2	0	0	0	0	0	0.065	0	0	0	0	0.09	1	0	0
M0Y1R9	Lipoxygenase OS=Hordeum vulgare var. distichum PE=3 SV=1	105	0	0	2	3	5	1	0	0	2	3	5	1	0	0	0.0269	0.0419	0.058	0.015	0.66	0.11	1	1	1	0.99
M0Y1Z1	Uncharacterized protein OS=Hordeum vulgare var. distichum PE=4 SV=1	42	2	2	0	0	1	1	2	2	0	0	1	1	0.0584	0.0584	0	0	0.0292	0.0292	1	1	0	0	0.96	0.98
M0Y1Z9	Uncharacterized protein OS=Hordeum vulgare var. distichum PE=4 SV=1	15	1	1	1	1	1	2	1	1	1	1	1	2	0.069	0.069	0.069	0.069	0.069	0.124	0.99	0.99	0.99	0.89	0.99	1
M0Y227	Uncharacterized protein OS=Hordeum vulgare var. distichum PE=4 SV=1	19	0	0	29	32	1	0	0	0	4	5	1	0	0	0	0.398	0.585	0.0994	0	0.48	0	1	1	0.96	0.19
M0Y2A7	Uncharacterized protein OS=Hordeum vulgare var. distichum PE=4 SV=1	52	6	1	0	0	3	1	4	1	0	0	2	1	0.0927	0.0194	0	0	0.0474	0.0216	1	1	0	0.11	1	0.89
M0Y2F0	Uncharacterized protein OS=Hordeum vulgare var. distichum PE=4 SV=1	62	1	1	1	2	0	0	1	1	1	2	0	0	0.0213	0.016	0.016	0.0372	0	0	0.99	0.97	1	1	0	0
M0Y2I6	Uncharacterized protein OS=Hordeum vulgare var. distichum PE=4 SV=1	35	13	15	22	20	17	11	10	13	15	14	13	11	0.433	0.501	0.49	0.546	0.481	0.433	1	1	1	1	1	1
M0Y2M0	Uncharacterized protein OS=Hordeum vulgare var. distichum PE=4 SV=1	31	53	40	19	18	65	63	16	14	13	10	16	15	0.699	0.674	0.638	0.564	0.674	0.674	1	1	1	1	1	1
M0Y2S5	Uncharacterized protein OS=Hordeum vulgare var. distichum PE=4 SV=1	41	6	4	4	4	7	6	3	3	3	3	4	4	0.126	0.126	0.126	0.126	0.195	0.189	1	1	1	1	1	1
M0Y2T3	Uncharacterized protein OS=Hordeum vulgare var. distichum PE=4 SV=1	55	7	8	0	0	8	9	7	7	0	0	7	8	0.232	0.232	0	0	0.232	0.246	1	1	0.52	0.14	1	1
M0Y2X2	Uncharacterized protein OS=Hordeum vulgare var. distichum PE=4 SV=1	44	3	0	0	0	2	2	1	0	0	0	1	2	0.142	0	0	0	0.0635	0.0838	0.98	0	0	0	1	0.99
M0Y389	Uncharacterized protein OS=Hordeum vulgare var. distichum PE=4 SV=1	30	0	1	7	7	1	0	0	1	5	5	1	0	0	0.0488	0.237	0.178	0.0488	0	0.22	0.58	1	1	1	0.26
M0Y3C9	Uncharacterized protein OS=Hordeum vulgare var. distichum PE=4 SV=1	19	1	2	1	2	1	1	1	2	1	1	1	1	0.0539	0.0958	0.0539	0.0539	0.0539	0.0539	1	1	0.99	1	1	0.99
M0Y3F0	Uncharacterized protein OS=Hordeum vulgare var. distichum PE=4 SV=1	35	2	1	0	0	2	1	2	1	0	0	2	1	0.0939	0.0424	0	0	0.0848	0.0424	1	1	0.06	0.11	1	0.78
M0Y3T3	Proteasome subunit beta type OS=Hordeum vulgare var. distichum PE=3 SV=1	21	5	7	3	5	7	8	3	5	2	4	5	6	0.224	0.333	0.159	0.303	0.403	0.383	1	1	1	1	1	1
M0Y3U9	Uncharacterized protein OS=Hordeum vulgare var. distichum PE=4 SV=1	47	0	0	3	2	0	0	0	0	2	2	0	0	0	0	0.0657	0.0587	0	0	0	0	1	1	0	0
M0Y3W8	Peroxidase OS=Hordeum vulgare var. distichum PE=3 SV=1	36	15	11	1	3	14	14	9	8	0	1	9	9	0.416	0.443	0.0235	0.0645	0.478	0.44	1	1	0.5	1	1	1
M0Y3Y0	Uncharacterized protein OS=Hordeum vulgare var. distichum PE=4 SV=1	14	5	5	4	4	4	5	3	3	2	2	2	3	0.261	0.311	0.193	0.202	0.193	0.261	1	1	1	1	1	1
M0Y425	Uncharacterized protein OS=Hordeum vulgare var. distichum PE=4 SV=1	35	1	1	0	1	0	2	1	1	0	1	0	2	0.0985	0.0985	0	0.0985	0	0.12	0.99	1	0.25	0.99	0.17	1
M0Y452	Uncharacterized protein OS=Hordeum vulgare var. distichum PE=4 SV=1	24	2	0	0	0	0	0	2	0	0	0	0	0	0.167	0	0	0	0	0	1	0.12	0	0.1	0	0
M0Y4B9	Aldose 1-epimerase OS=Hordeum vulgare var. distichum PE=3 SV=1	40	0	0	14	13	0	0	0	0	7	7	0	0	0	0	0.331	0.331	0	0	0	0.15	1	1	0.28	0.29
M0Y4D4	Aconitate hydratase OS=Hordeum vulgare var. distichum PE=3 SV=1	98	50	46	51	55	52	49	22	24	28	26	25	25	0.371	0.399	0.444	0.416	0.432	0.445	1	1	1	1	1	1
M0Y4T3	Uncharacterized protein OS=Hordeum vulgare var. distichum PE=4 SV=1	24	29	37	53	56	22	21	13	12	15	15	11	10	0.83	0.789	0.872	0.872	0.743	0.628	1	1	1	1	1	1
M0Y4Z8	Uncharacterized protein OS=Hordeum vulgare var. distichum PE=4 SV=1	13	2	1	0	0	3	1	2	1	0	0	3	1	0.348	0.152	0	0	0.321	0.152	1	0.98	0.22	0	1	1
M0Y503	Uncharacterized protein OS=Hordeum vulgare var. distichum PE=4 SV=1	150	2	0	0	3	3	3	2	0	0	3	3	3	0.025	0	0	0.0285	0.0371	0.0371	1	0	1	1	1	1
M0Y555	Uncharacterized protein OS=Hordeum vulgare var. distichum PE=3 SV=1	76	4	3	1	3	2	2	3	2	0	3	1	1	0.0756	0.0528	0.0285	0.0342	0.0414	0.0414	1	1	0.49	1	1	0.97
M0Y5A1	40S ribosomal protein S24 OS=Hordeum vulgare var. distichum PE=3 SV=1	15	6	4	2	3	4	4	3	2	2	2	2	2	0.265	0.197	0.197	0.197	0.197	0.197	1	1	1	1	1	1
M0Y5F0	Uncharacterized protein OS=Hordeum vulgare var. distichum PE=4 SV=1	22	3	1	0	0	4	3	3	1	0	0	4	3	0.256	0.0868	0	0	0.361	0.251	1	0.99	0.08	0	1	1
M0Y5F8	Uncharacterized protein OS=Hordeum vulgare var. distichum PE=4 SV=1	75	3	4	0	1	2	2	3	4	0	1	2	2	0.063	0.075	0	0.021	0.042	0.042	1	1	0.64	0.99	1	1
M0Y5S9	Uncharacterized protein OS=Hordeum vulgare var. distichum PE=4 SV=1	63	2	1	0	0	2	0	2	1	0	0	2	0	0.0567	0.023	0	0	0.0426	0	1	0.93	0.25	0.1	1	0.86
M0Y5U6	Uncharacterized protein OS=Hordeum vulgare var. distichum PE=3 SV=1	37	0	0	3	3	0	0	0	0	3	3	0	0	0	0	0.175	0.205	0	0	0	0	1	1	0	0
M0Y604	Uncharacterized protein OS=Hordeum vulgare var. distichum PE=3 SV=1	38	3	4	1	1	4	4	3	3	1	1	3	4	0.124	0.109	0.0471	0.0471	0.124	0.159	1	1	1	1	1	1
M0Y628	Uncharacterized protein OS=Hordeum vulgare var. distichum PE=3 SV=1	61	51	41	14	17	35	28	29	24	12	15	24	21	0.628	0.559	0.295	0.363	0.556	0.533	1	1	1	1	1	1
M0Y646	Uncharacterized protein OS=Hordeum vulgare var. distichum PE=4 SV=1	17	2	1	2	1	2	0	2	1	2	1	2	0	0.252	0.129	0.181	0.129	0.252	0	1	0.66	1	0.97	1	0.5
M0Y690	Uncharacterized protein OS=Hordeum vulgare var. distichum PE=4 SV=1	40	12	8	0	0	9	7	8	7	0	0	6	6	0.387	0.326	0	0	0.287	0.285	1	1	0	0	1	1
M0Y6C1	Uncharacterized protein OS=Hordeum vulgare var. distichum PE=4 SV=1	59	4	3	0	3	4	4	3	3	0	3	4	4	0.107	0.0972	0	0.0972	0.129	0.127	1	1	0.23	1	1	1
M0Y6F5	Uncharacterized protein OS=Hordeum vulgare var. distichum PE=4 SV=1	66	1	1	0	0	7	3	1	1	0	0	7	3	0.0299	0.0299	0	0	0.168	0.0781	0.98	0.87	0.19	0	1	1
M0Y6K0	Malate synthase OS=Hordeum vulgare var. distichum PE=3 SV=1	63	0	0	42	45	0	0	0	0	23	21	0	0	0	0	0.595	0.536	0	0	0	0	1	1	0.21	0.81
M0Y6L6	Uncharacterized protein OS=Hordeum vulgare var. distichum PE=4 SV=1	36	3	2	0	0	2	1	3	2	0	0	2	1	0.129	0.0877	0	0	0.0877	0.0409	1	1	0.25	0.09	1	1
M0Y6M7	Uncharacterized protein OS=Hordeum vulgare var. distichum PE=3 SV=1	43	22	13	9	8	22	23	9	9	6	6	11	10	0.409	0.406	0.249	0.249	0.464	0.442	1	1	1	1	1	1
M0Y706	Uncharacterized protein OS=Hordeum vulgare var. distichum PE=4 SV=1	25	13	11	7	6	11	12	7	7	4	4	7	7	0.365	0.361	0.242	0.237	0.374	0.379	1	1	1	1	1	1
M0Y781	Uncharacterized protein OS=Hordeum vulgare var. distichum PE=3 SV=1	39	0	0	3	3	0	0	0	0	3	3	0	0	0	0	0.132	0.132	0	0	0	0	1	1	0	0
M0Y7A7	Uncharacterized protein OS=Hordeum vulgare var. distichum PE=4 SV=1	58	12	9	10	11	21	23	10	9	8	9	14	15	0.262	0.243	0.241	0.285	0.382	0.414	1	1	1	1	1	1
M0Y7B9	Uncharacterized protein OS=Hordeum vulgare var. distichum PE=4 SV=1	119	2	3	0	0	2	5	2	3	0	0	2	5	0.0243	0.0392	0	0	0.028	0.0672	1	1	0.95	0.08	1	1
M0Y7H8	Uncharacterized protein OS=Hordeum vulgare var. distichum PE=3 SV=1	28	0	0	3	2	2	2	0	0	2	2	2	2	0	0	0.1	0.1	0.1	0.1	0	0.13	1	1	1	1
M0Y7M1	Sulfurtransferase OS=Hordeum vulgare var. distichum PE=4 SV=1	36	7	6	9	9	8	5	6	6	9	9	7	5	0.277	0.277	0.452	0.452	0.386	0.238	1	1	1	1	1	1
M0Y7N0	Uncharacterized protein OS=Hordeum vulgare var. distichum PE=4 SV=1	251	5	2	1	0	3	4	5	2	1	0	3	4	0.0378	0.0159	0.00373	0	0.0285	0.0336	1	1	0.79	0.87	1	1
M0Y7Q2	Uncharacterized protein OS=Hordeum vulgare var. distichum PE=4 SV=1	34	0	1	0	0	2	0	0	1	0	0	2	0	0	0.0387	0	0	0.0968	0	0	0.99	0.42	0	1	0
M0Y7Q3	Uncharacterized protein OS=Hordeum vulgare var. distichum PE=4 SV=1	28	2	2	0	0	2	2	2	2	0	0	2	2	0.149	0.149	0	0	0.149	0.149	1	1	0	0.12	1	1
M0Y818	Citrate synthase OS=Hordeum vulgare var. distichum PE=3 SV=1	53	20	20	14	16	22	24	15	14	11	11	12	14	0.468	0.46	0.326	0.371	0.356	0.381	1	1	1	1	1	1
M0Y822	Uncharacterized protein OS=Hordeum vulgare var. distichum PE=4 SV=1	18	7	7	14	12	9	7	5	5	9	8	6	6	0.47	0.47	0.738	0.655	0.53	0.536	1	1	1	1	1	1
M0Y8C4	Uncharacterized protein OS=Hordeum vulgare var. distichum PE=4 SV=1	65	6	7	9	5	6	3	6	6	8	4	5	3	0.126	0.115	0.166	0.0908	0.0873	0.0768	1	1	1	1	1	1
M0Y8C8	Uncharacterized protein OS=Hordeum vulgare var. distichum PE=4 SV=1	54	2	2	0	0	2	1	2	2	0	0	2	1	0.0536	0.0536	0	0	0.0536	0.0186	1	0.99	0	0	1	0.75
M0Y8D3	Uncharacterized protein OS=Hordeum vulgare var. distichum PE=4 SV=1	37	4	0	0	0	0	0	3	0	0	0	0	0	0.192	0	0	0	0	0	1	0.51	0	0	0.05	0.16
M0Y8I0	Uncharacterized protein OS=Hordeum vulgare var. distichum PE=3 SV=1	41	22	22	19	17	20	23	2	1	3	3	1	1	0.153	0.153	0.23	0.23	0.153	0.153	1	0.89	1	1	0.94	0.99
M0Y8I1	Uncharacterized protein OS=Hordeum vulgare var. distichum PE=4 SV=1	46	2	1	0	0	2	2	2	1	0	0	2	2	0.0613	0.0368	0	0	0.0662	0.0662	1	1	0.63	0.89	1	1
M0Y8M7	Uncharacterized protein OS=Hordeum vulgare var. distichum PE=3 SV=1	36	11	11	6	8	12	12	7	7	5	6	7	7	0.397	0.397	0.292	0.348	0.397	0.397	1	1	1	1	1	1
M0Y8N7	Uncharacterized protein OS=Hordeum vulgare var. distichum PE=4 SV=1	46	4	4	0	0	1	1	3	3	0	0	1	1	0.143	0.122	0	0	0.03	0.03	1	1	0	0	0.94	0.98
M0Y8T5	Uncharacterized protein OS=Hordeum vulgare var. distichum PE=3 SV=1	103	12	12	26	30	1	2	10	10	19	21	1	2	0.144	0.152	0.246	0.264	0.0129	0.0279	1	1	1	1	1	1
M0Y8U1	40S ribosomal protein S12 OS=Hordeum vulgare var. distichum PE=3 SV=1	15	11	10	7	6	10	10	2	2	1	1	2	2	0.573	0.573	0.503	0.441	0.573	0.573	1	1	1	0.99	1	1
M0Y930	Uncharacterized protein OS=Hordeum vulgare var. distichum PE=4 SV=1	72	1	0	3	3	2	1	1	0	3	3	2	1	0.0152	0	0.0576	0.0697	0.0364	0.0212	0.82	0	1	1	1	1
M0Y941	Chorismate synthase OS=Hordeum vulgare var. distichum PE=3 SV=1	38	8	4	0	1	6	4	5	4	0	1	6	3	0.306	0.266	0	0.0771	0.266	0.194	1	1	0.76	0.95	1	1
M0Y9H9	Phosphoglycerate kinase OS=Hordeum vulgare var. distichum PE=3 SV=1	42	58	59	54	50	54	53	23	24	23	22	21	22	0.718	0.736	0.758	0.743	0.716	0.718	1	1	1	1	1	1
M0Y9I3	Uncharacterized protein OS=Hordeum vulgare var. distichum PE=4 SV=1	35	3	0	0	0	1	1	3	0	0	0	1	1	0.13	0	0	0	0.0433	0.0433	1	0.96	0.44	0.92	0.84	0.99
M0Y9J4	Uncharacterized protein OS=Hordeum vulgare var. distichum PE=4 SV=1	62	0	1	0	0	1	2	0	1	0	0	1	2	0	0.018	0	0	0.018	0.0414	0	0.98	0	0	0.99	1
M0Y9N0	Uncharacterized protein OS=Hordeum vulgare var. distichum PE=4 SV=1	42	17	9	7	8	16	15	10	5	5	5	10	8	0.411	0.18	0.18	0.177	0.354	0.31	1	1	1	1	1	1
M0Y9X7	Elongation factor 1-alpha OS=Hordeum vulgare var. distichum PE=3 SV=1	49	79	62	36	43	65	64	24	21	15	13	19	21	0.604	0.573	0.405	0.383	0.503	0.508	1	1	1	1	1	1
M0YA06	Uncharacterized protein OS=Hordeum vulgare var. distichum PE=4 SV=1	23	7	5	4	5	6	4	5	5	4	5	5	3	0.228	0.265	0.237	0.228	0.265	0.228	1	1	1	1	1	1
M0YA72	Aminomethyltransferase OS=Hordeum vulgare var. distichum PE=3 SV=1	39	8	10	3	1	10	11	5	7	2	1	7	8	0.238	0.297	0.104	0.0504	0.314	0.336	1	1	1	1	1	1
M0YA95	Uncharacterized protein OS=Hordeum vulgare var. distichum PE=4 SV=1	39	3	3	2	1	4	3	3	3	2	1	4	3	0.113	0.113	0.0793	0.0312	0.153	0.113	1	1	1	0.99	1	1
M0YAL0	Uncharacterized protein OS=Hordeum vulgare var. distichum PE=4 SV=1	49	2	2	1	2	2	3	2	2	1	2	2	3	0.075	0.0591	0.0295	0.0818	0.0591	0.105	1	1	1	1	1	1
M0YAM0	Uncharacterized protein OS=Hordeum vulgare var. distichum PE=4 SV=1	57	2	1	0	0	1	2	2	1	0	0	1	2	0.059	0.0286	0	0	0.0286	0.0762	1	0.93	0	0	1	1
M0YAP1	Uncharacterized protein OS=Hordeum vulgare var. distichum PE=4 SV=1	23	10	9	7	7	11	11	4	4	4	5	5	4	0.282	0.282	0.292	0.488	0.316	0.254	1	1	1	1	1	1
M0YAR4	Uncharacterized protein OS=Hordeum vulgare var. distichum PE=3 SV=1	24	5	5	2	1	6	5	4	4	2	1	4	3	0.324	0.324	0.134	0.0741	0.324	0.264	1	1	1	0.99	1	1
M0YAS2	Uncharacterized protein OS=Hordeum vulgare var. distichum PE=3 SV=1	35	3	1	0	0	3	2	2	1	0	0	3	2	0.104	0.0653	0	0	0.148	0.11	1	0.94	0.23	0.19	1	1
M0YAS4	Uncharacterized protein OS=Hordeum vulgare var. distichum PE=4 SV=1	29	4	1	0	1	2	1	2	1	0	1	2	1	0.193	0.0873	0	0.0873	0.193	0.0873	1	0.68	0.39	0.94	1	1
M0YAU8	Uncharacterized protein OS=Hordeum vulgare var. distichum PE=3 SV=1	104	23	23	0	20	0	0	1	0	0	2	0	0	0.183	0.16	0	0.177	0	0	0.88	0.43	0	1	0	0
M0YAZ5	Uncharacterized protein OS=Hordeum vulgare var. distichum PE=3 SV=1	18	1	2	1	0	2	1	1	2	1	0	2	1	0.0692	0.132	0.0692	0	0.132	0.0629	0.99	1	0.99	0	1	0.65
M0YAZ9	Uncharacterized protein OS=Hordeum vulgare var. distichum PE=3 SV=1	54	67	50	18	19	71	66	22	23	15	16	25	25	0.693	0.709	0.475	0.486	0.727	0.711	1	1	1	1	1	1
M0YB07	4-hydroxy-4-methyl-2-oxoglutarate aldolase OS=Hordeum vulgare var. distichum PE=3 SV=1	20	7	3	4	6	7	6	5	3	4	6	6	6	0.332	0.223	0.277	0.342	0.332	0.332	1	1	1	1	1	1
M0YB12	Uncharacterized protein OS=Hordeum vulgare var. distichum PE=4 SV=1	23	4	3	2	1	2	3	3	2	2	1	2	3	0.264	0.168	0.188	0.101	0.212	0.207	1	1	1	1	1	1
M0YB72	Uncharacterized protein OS=Hordeum vulgare var. distichum PE=4 SV=1	7	2	5	1	1	3	3	2	3	1	1	3	2	0.349	0.365	0.222	0.222	0.365	0.238	1	1	0.99	0.99	1	1
M0YB80	Uncharacterized protein OS=Hordeum vulgare var. distichum PE=3 SV=1	61	9	7	1	2	5	4	5	5	0	0	2	3	0.151	0.16	0.0207	0.0224	0.0775	0.0878	1	1	0.7	0.66	1	1
M0YBM6	Uncharacterized protein OS=Hordeum vulgare var. distichum PE=4 SV=1	40	5	2	3	0	3	2	4	2	1	0	2	2	0.23	0.0705	0.0434	0	0.0705	0.0705	1	1	0.99	0.16	1	1
M0YBS6	Uncharacterized protein OS=Hordeum vulgare var. distichum PE=4 SV=1	79	1	0	0	0	2	2	1	0	0	0	2	2	0.0155	0	0	0	0.0408	0.0253	0.99	0.74	0	0	1	1
M0YBV9	Uncharacterized protein OS=Hordeum vulgare var. distichum PE=4 SV=1	26	1	0	0	0	3	3	1	0	0	0	3	3	0.0508	0	0	0	0.169	0.169	0.69	0.07	0.82	0.96	1	1
M0YBZ9	Uncharacterized protein OS=Hordeum vulgare var. distichum PE=3 SV=1	33	16	14	10	12	16	21	12	11	9	9	10	12	0.63	0.609	0.414	0.478	0.556	0.576	1	1	1	1	1	1
M0YC04	Uncharacterized protein OS=Hordeum vulgare var. distichum PE=4 SV=1	68	5	4	8	9	3	0	1	0	4	5	1	0	0.047	0.0298	0.103	0.121	0.0361	0	0.61	0.94	1	1	1	0
M0YC28	Uncharacterized protein OS=Hordeum vulgare var. distichum PE=4 SV=1	53	5	3	0	0	5	5	5	3	0	0	5	5	0.225	0.106	0	0	0.137	0.146	1	1	0.15	0	1	1
M0YC48	Uncharacterized protein OS=Hordeum vulgare var. distichum PE=4 SV=1	134	16	16	7	9	14	13	13	12	7	8	13	11	0.167	0.148	0.0878	0.104	0.165	0.139	1	1	1	1	1	1
M0YCE2	Uncharacterized protein OS=Hordeum vulgare var. distichum PE=3 SV=1	53	3	0	1	0	4	3	3	0	1	0	4	3	0.133	0	0.037	0	0.172	0.111	1	0	1	0.25	1	1
M0YCI7	Uncharacterized protein OS=Hordeum vulgare var. distichum PE=3 SV=1	48	15	15	4	7	13	12	12	11	4	7	10	9	0.371	0.331	0.129	0.218	0.284	0.296	1	1	1	1	1	1
M0YCI8	Uncharacterized protein OS=Hordeum vulgare var. distichum PE=4 SV=1	38	5	4	7	6	12	8	4	3	5	4	8	6	0.192	0.104	0.222	0.192	0.362	0.296	1	1	1	1	1	1
M0YCY4	Uncharacterized protein OS=Hordeum vulgare var. distichum PE=4 SV=1	19	0	0	37	41	0	0	0	0	8	8	0	0	0	0	0.661	0.661	0	0	0	0	1	1	0	0
M0YCZ6	S-(hydroxymethyl)glutathione dehydrogenase OS=Hordeum vulgare var. distichum PE=3 SV=1	51	20	12	8	11	15	13	10	9	8	9	10	9	0.349	0.349	0.266	0.285	0.343	0.333	1	1	1	1	1	1
M0YD01	Uncharacterized protein OS=Hordeum vulgare var. distichum PE=4 SV=1	28	3	2	70	87	4	1	2	2	13	12	3	1	0.143	0.143	0.733	0.684	0.233	0.0827	1	1	1	1	1	1
M0YD47	Uncharacterized protein OS=Hordeum vulgare var. distichum PE=4 SV=1	27	1	2	1	1	0	2	1	2	1	1	0	2	0.0574	0.111	0.0574	0.0574	0	0.111	0.98	1	0.99	0.99	0	1
M0YD59	Hexosyltransferase OS=Hordeum vulgare var. distichum PE=3 SV=1	52	1	2	0	0	0	1	1	2	0	0	0	1	0.0222	0.0489	0	0	0	0.0222	0.94	1	0.24	0.22	0.92	1
M0YD86	Uncharacterized protein OS=Hordeum vulgare var. distichum PE=4 SV=1	48	2	3	0	0	3	2	2	3	0	0	3	2	0.0616	0.0799	0	0	0.0799	0.0479	1	1	0	0	1	1
M0YDA0	Uncharacterized protein OS=Hordeum vulgare var. distichum PE=4 SV=1	36	1	0	1	1	2	4	1	0	1	1	2	3	0.039	0	0.03	0.027	0.0691	0.156	1	0.08	1	0.95	1	1
M0YDP9	Uncharacterized protein OS=Hordeum vulgare var. distichum PE=3 SV=1	54	4	6	4	5	8	9	3	5	4	4	7	7	0.0743	0.151	0.106	0.106	0.215	0.215	1	1	1	1	1	1
M0YE52	Uncharacterized protein OS=Hordeum vulgare var. distichum PE=4 SV=1	39	13	15	0	6	12	11	2	1	0	0	1	1	0.334	0.246	0	0.214	0.241	0.246	1	1	0	0.48	0.99	1
M0YE95	Proteasome subunit alpha type OS=Hordeum vulgare var. distichum PE=3 SV=1	22	7	4	2	2	3	3	4	4	2	2	2	3	0.254	0.213	0.152	0.112	0.168	0.249	1	1	1	1	1	1
M0YEA2	Ferredoxin--NADP reductase OS=Hordeum vulgare var. distichum PE=3 SV=1	41	5	2	1	2	3	3	4	1	1	2	3	3	0.229	0.0319	0.0213	0.0532	0.125	0.0904	1	1	0.93	1	1	1
M0YEA8	Uncharacterized protein OS=Hordeum vulgare var. distichum PE=4 SV=1	22	2	1	0	0	2	3	2	1	0	0	2	3	0.16	0.0563	0	0	0.16	0.216	1	0.99	0	0	1	1
M0YEG9	Uncharacterized protein OS=Hordeum vulgare var. distichum PE=3 SV=1	17	0	0	10	11	3	0	0	0	1	2	1	0	0	0	0.272	0.325	0.225	0	0	0	0.99	1	0.99	0
M0YEK5	Uncharacterized protein OS=Hordeum vulgare var. distichum PE=3 SV=1	52	2	3	0	2	2	4	2	2	0	1	2	3	0.0603	0.0776	0	0.0539	0.0603	0.097	1	1	0	1	1	1
M0YEM9	Uncharacterized protein OS=Hordeum vulgare var. distichum PE=4 SV=1	43	3	3	1	0	1	3	3	3	1	0	1	3	0.205	0.205	0.0333	0	0.0256	0.205	1	1	0.88	0.23	1	1
M0YEN6	Glutathione peroxidase OS=Hordeum vulgare var. distichum PE=3 SV=1	18	8	8	5	3	10	9	5	5	3	3	5	6	0.564	0.412	0.2	0.206	0.418	0.467	1	1	1	1	1	1
M0YES9	Uncharacterized protein OS=Hordeum vulgare var. distichum PE=4 SV=1	45	4	2	1	1	2	1	3	2	1	1	2	1	0.105	0.0802	0.0326	0.0326	0.0802	0.0326	1	1	0.99	1	1	1
M0YEZ0	Uncharacterized protein OS=Hordeum vulgare var. distichum PE=4 SV=1	64	9	8	0	2	13	11	7	7	0	2	7	9	0.233	0.238	0	0.0475	0.212	0.277	1	1	0	1	1	1
M0YF31	Uncharacterized protein OS=Hordeum vulgare var. distichum PE=3 SV=1	50	0	0	0	0	2	3	0	0	0	0	2	2	0	0	0	0	0.058	0.0826	0.18	0	0.1	0	1	1
M0YF53	Uncharacterized protein OS=Hordeum vulgare var. distichum PE=3 SV=1	28	0	0	2	2	0	0	0	0	2	2	0	0	0	0	0.0879	0.0806	0	0	0	0	1	1	0	0
M0YFK1	Uncharacterized protein OS=Hordeum vulgare var. distichum PE=3 SV=1	40	0	0	20	19	0	0	0	0	9	10	0	0	0	0	0.559	0.581	0	0	0	0	1	1	0	0
M0YFM9	Uncharacterized protein OS=Hordeum vulgare var. distichum PE=4 SV=1	55	2	0	0	1	2	3	2	0	0	1	2	3	0.0589	0	0	0.0253	0.0779	0.109	1	0.41	0.22	0.99	1	1
M0YFN9	Uncharacterized protein OS=Hordeum vulgare var. distichum PE=4 SV=1	21	3	0	0	0	0	0	3	0	0	0	0	0	0.139	0	0	0	0	0	1	0.14	0	0	0	0
M0YFR0	Uncharacterized protein OS=Hordeum vulgare var. distichum PE=3 SV=1	42	2	2	1	2	2	2	2	2	1	2	2	2	0.108	0.106	0.0317	0.0952	0.108	0.108	1	1	1	1	1	1
M0YFS5	Uncharacterized protein OS=Hordeum vulgare var. distichum PE=3 SV=1	28	6	2	0	0	2	3	4	2	0	0	2	3	0.232	0.118	0	0	0.13	0.189	1	1	0.1	0	1	1
M0YG02	Uncharacterized protein OS=Hordeum vulgare var. distichum PE=3 SV=1	104	2	1	0	1	3	1	2	1	0	1	2	1	0.0353	0.0246	0	0.0107	0.0353	0.0246	1	0.99	0.24	0.96	1	0.71
M0YG28	Uncharacterized protein OS=Hordeum vulgare var. distichum PE=4 SV=1	46	2	1	0	0	2	2	1	1	0	0	2	2	0.0337	0.0337	0	0	0.0675	0.0675	1	1	0.1	0.68	1	1
M0YG53	Uncharacterized protein OS=Hordeum vulgare var. distichum PE=4 SV=1	116	0	1	0	0	1	2	0	1	0	0	1	2	0	0.0164	0	0	0.00912	0.0374	0.85	0.99	0.85	0	0.6	1
M0YG95	Uncharacterized protein OS=Hordeum vulgare var. distichum PE=3 SV=1	18	5	5	0	1	7	6	3	3	0	0	4	3	0.479	0.385	0	0.0651	0.509	0.349	1	1	0	0.21	1	1
M0YG96	Uncharacterized protein OS=Hordeum vulgare var. distichum PE=3 SV=1	18	24	20	14	15	20	17	8	10	7	8	8	8	0.401	0.454	0.428	0.434	0.434	0.434	1	1	1	1	1	1
M0YGV0	Uncharacterized protein OS=Hordeum vulgare var. distichum PE=4 SV=1	39	3	4	1	2	3	2	2	3	1	1	2	1	0.121	0.175	0.0694	0.0694	0.09	0.0694	1	1	0.89	0.9	1	1
M0YGY9	Cysteine synthase OS=Hordeum vulgare var. distichum PE=3 SV=1	40	5	3	0	1	5	5	5	3	0	1	5	4	0.142	0.086	0	0.0349	0.153	0.116	1	1	0	0.99	1	1
M0YH74	Ferritin OS=Hordeum vulgare var. distichum PE=3 SV=1	28	3	2	0	1	3	1	3	2	0	1	3	1	0.154	0.122	0	0.063	0.213	0.0394	1	1	0.91	0.94	1	1
M0YH83	Uncharacterized protein OS=Hordeum vulgare var. distichum PE=3 SV=1	28	35	23	22	17	41	40	13	12	11	9	12	13	0.848	0.848	0.773	0.57	0.805	0.859	1	1	1	1	1	1
M0YHJ2	Uncharacterized protein OS=Hordeum vulgare var. distichum PE=4 SV=1	59	9	10	2	4	9	9	7	8	2	4	9	7	0.214	0.244	0.0756	0.119	0.263	0.21	1	1	1	1	1	1
M0YHU1	Uncharacterized protein OS=Hordeum vulgare var. distichum PE=4 SV=1	30	4	1	0	0	2	1	4	1	0	0	2	1	0.185	0.0538	0	0	0.15	0.0962	1	1	0	0.6	1	1
M0YHZ5	Uncharacterized protein OS=Hordeum vulgare var. distichum PE=4 SV=1	23	3	3	4	2	8	5	2	2	2	1	5	4	0.147	0.147	0.129	0.0804	0.29	0.241	1	1	1	0.99	1	1
M0YI15	Uncharacterized protein OS=Hordeum vulgare var. distichum PE=4 SV=1	186	1	0	0	0	2	0	1	0	0	0	2	0	0.00415	0	0	0	0.016	0	0.95	0.98	0.73	0.4	1	0.79
M0YI48	Uncharacterized protein OS=Hordeum vulgare var. distichum PE=4 SV=1	9	2	2	0	1	0	0	2	2	0	1	0	0	0.326	0.326	0	0.116	0	0	1	1	0	0.99	0	0
M0YI82	Uncharacterized protein OS=Hordeum vulgare var. distichum PE=4 SV=1	19	1	3	0	1	2	2	1	3	0	1	2	2	0.0606	0.133	0	0.0606	0.0606	0.158	0.98	1	0.57	0.9	1	1
M0YI94	Uncharacterized protein OS=Hordeum vulgare var. distichum PE=4 SV=1	24	0	0	6	2	1	1	0	0	4	1	1	1	0	0	0.24	0.0756	0.0311	0.0489	0.07	0.14	1	1	0.94	0.99
M0YIA7	Isocitrate dehydrogenase [NADP] OS=Hordeum vulgare var. distichum PE=3 SV=1	52	42	38	27	27	44	43	19	19	17	17	21	21	0.433	0.45	0.402	0.406	0.476	0.476	1	1	1	1	1	1
M0YIC2	Uncharacterized protein OS=Hordeum vulgare var. distichum PE=3 SV=1	69	15	9	5	4	14	11	12	6	5	3	11	9	0.315	0.146	0.1	0.087	0.278	0.202	1	1	1	1	1	1
M0YIE4	Uncharacterized protein OS=Hordeum vulgare var. distichum PE=4 SV=1	28	0	0	2	2	0	0	0	0	2	2	0	0	0	0	0.0846	0.119	0	0	0	0	1	1	0	0
M0YIF7	Uncharacterized protein OS=Hordeum vulgare var. distichum PE=3 SV=1	155	3	5	0	1	4	3	3	5	0	1	4	3	0.0338	0.0612	0	0.00985	0.0471	0.0338	1	1	0.12	1	1	1
M0YIK4	Eukaryotic translation initiation factor 3 subunit C OS=Hordeum vulgare var. distichum PE=3 SV=1	105	17	14	9	9	13	15	14	12	8	8	13	12	0.217	0.18	0.114	0.123	0.164	0.172	1	1	1	1	1	1
M0YIM1	Polyadenylate-binding protein OS=Hordeum vulgare var. distichum PE=3 SV=1	72	1	3	3	3	4	3	1	3	3	3	4	3	0.0137	0.044	0.0486	0.0546	0.0713	0.047	0.98	1	1	1	1	1
M0YIZ9	Uncharacterized protein OS=Hordeum vulgare var. distichum PE=3 SV=1	67	15	15	10	14	11	14	13	12	10	13	10	14	0.365	0.3	0.274	0.319	0.258	0.389	1	1	1	1	1	1
M0YJ05	Uncharacterized protein OS=Hordeum vulgare var. distichum PE=3 SV=1	33	3	1	4	5	6	7	2	1	4	5	5	5	0.131	0.0353	0.212	0.247	0.33	0.33	1	0.99	1	1	1	1
M0YJ76	Uncharacterized protein OS=Hordeum vulgare var. distichum PE=4 SV=1	25	20	20	11	12	15	12	7	8	6	7	8	7	0.554	0.608	0.495	0.568	0.559	0.55	1	1	1	1	1	1
M0YJ95	Uncharacterized protein OS=Hordeum vulgare var. distichum PE=4 SV=1	95	0	0	0	0	2	0	0	0	0	0	2	0	0	0	0	0	0.0283	0	0	0.57	0.64	0.95	1	0.14
M0YJB9	Uncharacterized protein OS=Hordeum vulgare var. distichum PE=3 SV=1	61	6	3	5	6	4	3	4	1	0	0	2	1	0.125	0.0562	0.029	0.029	0.111	0.0562	1	0.99	0.1	0.07	1	1
M0YJE9	4-alpha-glucanotransferase OS=Hordeum vulgare var. distichum PE=3 SV=1	36	0	0	1	2	0	0	0	0	1	2	0	0	0	0	0.065	0.111	0	0	0.15	0	0.96	1	0	0.1
M0YJF5	Uncharacterized protein OS=Hordeum vulgare var. distichum PE=4 SV=1	29	0	0	0	0	0	2	0	0	0	0	0	2	0	0	0	0	0	0.112	0.51	0	0.69	0	0.61	1
M0YJN2	Uncharacterized protein OS=Hordeum vulgare var. distichum PE=3 SV=1	17	0	0	11	9	7	8	0	0	7	7	6	7	0	0	0.519	0.565	0.448	0.5	0	0	1	1	1	1
M0YJS4	Uncharacterized protein OS=Hordeum vulgare var. distichum PE=4 SV=1	8	1	2	1	1	2	4	1	2	1	1	2	3	0.274	0.274	0.274	0.274	0.493	0.603	1	1	0.99	0.99	1	1
M0YJU4	Uncharacterized protein OS=Hordeum vulgare var. distichum PE=3 SV=1	37	0	2	4	4	3	3	0	2	4	4	3	3	0	0.0742	0.134	0.181	0.136	0.136	0.78	1	1	1	1	1
M0YJX2	Uncharacterized protein OS=Hordeum vulgare var. distichum PE=4 SV=1	33	0	0	4	4	4	3	0	0	3	2	3	3	0	0	0.21	0.173	0.257	0.257	0	0	1	1	1	1
M0YK12	Uncharacterized protein OS=Hordeum vulgare var. distichum PE=4 SV=1	50	1	1	0	0	1	2	1	1	0	0	1	2	0.0254	0.0254	0	0	0.0233	0.0486	1	1	0	0	1	1
M0YK65	Uncharacterized protein OS=Hordeum vulgare var. distichum PE=3 SV=1	39	2	1	0	0	2	2	2	1	0	0	2	2	0.063	0.0258	0	0	0.0745	0.063	1	1	0.06	0	1	1
M0YKD2	Uncharacterized protein OS=Hordeum vulgare var. distichum PE=4 SV=1	33	2	1	1	0	0	1	2	1	1	0	0	1	0.0893	0.0536	0.0357	0	0	0.0357	1	0.99	0.95	0	0	0.99
M0YKL6	Uncharacterized protein OS=Hordeum vulgare var. distichum PE=4 SV=1	27	2	4	1	1	3	3	2	4	1	1	3	3	0.081	0.162	0.0364	0.0364	0.15	0.126	1	1	0.99	0.99	1	1
M0YKM9	Purple acid phosphatase OS=Hordeum vulgare var. distichum PE=3 SV=1	51	0	0	0	0	2	0	0	0	0	0	2	0	0	0	0	0	0.0503	0	0.16	0	0	0	0.99	0
M0YKQ0	Importin subunit alpha OS=Hordeum vulgare var. distichum PE=3 SV=1	49	24	19	10	7	16	15	16	12	7	6	9	10	0.588	0.415	0.253	0.191	0.306	0.341	1	1	1	1	1	1
M0YKW0	Uncharacterized protein OS=Hordeum vulgare var. distichum PE=4 SV=1	8	7	5	2	1	5	7	4	4	2	1	4	4	0.691	0.691	0.544	0.206	0.676	0.676	1	1	1	1	1	1
M0YL39	Uncharacterized protein OS=Hordeum vulgare var. distichum PE=4 SV=1	41	1	2	1	0	1	1	1	2	1	0	1	1	0.0843	0.107	0.0843	0	0.0843	0.0843	0.98	1	1	0.14	0.99	0.99
M0YL44	Uncharacterized protein OS=Hordeum vulgare var. distichum PE=4 SV=1	52	0	0	10	8	1	0	0	0	8	7	1	0	0	0	0.272	0.254	0.0463	0	0	0	1	1	0.98	0.05
M0YLA9	Uncharacterized protein OS=Hordeum vulgare var. distichum PE=4 SV=1	30	0	0	0	0	3	2	0	0	0	0	3	2	0	0	0	0	0.179	0.107	0	0	0.1	0	1	1
M0YLB3	Uncharacterized protein OS=Hordeum vulgare var. distichum PE=4 SV=1	40	0	2	0	0	0	0	0	2	0	0	0	0	0	0.0917	0	0	0	0	0.19	1	0	0	0	0
M0YLC1	Uncharacterized protein OS=Hordeum vulgare var. distichum PE=4 SV=1	19	3	3	3	1	2	3	3	3	2	1	2	3	0.249	0.249	0.136	0.0888	0.201	0.249	1	1	1	0.99	1	1
M0YLG3	Uncharacterized protein OS=Hordeum vulgare var. distichum PE=4 SV=1	9	3	2	1	1	3	4	2	2	1	1	3	3	0.329	0.329	0.165	0.165	0.62	0.62	1	1	0.99	0.99	1	1
M0YLP4	Carboxypeptidase OS=Hordeum vulgare var. distichum PE=3 SV=1	53	0	0	5	4	0	0	0	0	4	3	0	0	0	0	0.11	0.089	0	0	0.13	0	1	1	0.06	0
M0YLR1	Uncharacterized protein OS=Hordeum vulgare var. distichum PE=4 SV=1	33	8	10	3	5	6	2	4	5	3	5	4	2	0.177	0.2	0.145	0.206	0.168	0.0742	1	1	1	1	1	1
M0YLT6	Uncharacterized protein OS=Hordeum vulgare var. distichum PE=4 SV=1	43	1	2	0	0	0	1	1	2	0	0	0	1	0.0277	0.0579	0	0	0	0.0277	0.99	1	0	0	0	0.99
M0YLV9	Uncharacterized protein OS=Hordeum vulgare var. distichum PE=3 SV=1	57	12	12	4	3	14	12	10	8	4	2	11	9	0.322	0.279	0.157	0.0911	0.297	0.267	1	1	1	1	1	1
M0YM32	Uncharacterized protein OS=Hordeum vulgare var. distichum PE=4 SV=1	56	1	3	0	1	2	1	1	3	0	1	2	1	0.0421	0.0899	0	0.0172	0.0727	0.0421	1	1	0.96	0.68	1	0.99
M0YMF1	Uncharacterized protein OS=Hordeum vulgare var. distichum PE=3 SV=1	50	46	36	16	19	39	43	19	18	11	13	18	20	0.636	0.545	0.404	0.435	0.528	0.548	1	1	1	1	1	1
M0YMF3	ATP synthase subunit beta OS=Hordeum vulgare var. distichum PE=3 SV=1	45	79	74	48	53	88	92	2	2	2	2	3	3	0.734	0.675	0.677	0.663	0.761	0.751	1	1	1	1	1	1
M0YMG1	Uncharacterized protein OS=Hordeum vulgare var. distichum PE=4 SV=1	27	16	13	7	5	15	13	9	9	5	3	9	9	0.535	0.527	0.349	0.237	0.539	0.506	1	1	1	1	1	1
M0YMM0	Uncharacterized protein OS=Hordeum vulgare var. distichum PE=4 SV=1	162	5	3	3	2	7	10	4	3	3	2	6	10	0.0523	0.0449	0.0382	0.0308	0.0878	0.123	1	1	1	1	1	1
M0YMM7	Uncharacterized protein OS=Hordeum vulgare var. distichum PE=4 SV=1	17	2	1	0	0	2	0	2	1	0	0	2	0	0.128	0.0743	0	0	0.128	0	1	0.98	0	0	1	0
M0YMW3	Uncharacterized protein OS=Hordeum vulgare var. distichum PE=4 SV=1	18	4	4	4	4	2	4	3	4	4	4	2	4	0.313	0.392	0.386	0.416	0.157	0.307	1	1	1	1	1	1
M0YMX2	Uncharacterized protein OS=Hordeum vulgare var. distichum PE=3 SV=1	24	8	9	6	4	10	11	7	7	6	4	8	8	0.369	0.373	0.286	0.207	0.502	0.415	1	1	1	1	1	1
M0YMY2	UDP-glucose 6-dehydrogenase OS=Hordeum vulgare var. distichum PE=3 SV=1	53	38	29	11	14	32	32	7	8	2	3	5	5	0.552	0.546	0.179	0.294	0.5	0.5	1	1	1	1	1	1
M0YMY9	Uncharacterized protein OS=Hordeum vulgare var. distichum PE=4 SV=1	48	14	9	0	0	17	24	9	6	0	0	12	12	0.313	0.217	0	0	0.417	0.324	1	1	0	0	1	1
M0YMZ9	Uncharacterized protein OS=Hordeum vulgare var. distichum PE=4 SV=1	63	9	8	4	7	8	8	8	7	4	7	6	7	0.152	0.14	0.0795	0.14	0.125	0.141	1	1	1	1	1	1
M0YN57	Histone H4 OS=Hordeum vulgare var. distichum PE=3 SV=1	10	20	20	20	16	19	16	8	7	8	6	8	7	0.545	0.545	0.545	0.466	0.545	0.545	1	1	1	1	1	1
M0YN69	Uncharacterized protein OS=Hordeum vulgare var. distichum PE=4 SV=1	88	0	1	0	0	2	0	0	1	0	0	2	0	0	0.0101	0	0	0.0215	0	0.39	0.99	0.5	0	1	0.64
M0YNE8	Uncharacterized protein OS=Hordeum vulgare var. distichum PE=3 SV=1	55	22	18	6	7	15	17	18	14	6	7	12	15	0.582	0.465	0.195	0.219	0.335	0.487	1	1	1	1	1	1
M0YNQ2	Uncharacterized protein OS=Hordeum vulgare var. distichum PE=4 SV=1	24	3	2	9	8	3	4	2	2	3	3	2	3	0.169	0.124	0.262	0.218	0.169	0.262	1	1	1	1	1	1
M0YNS4	Uncharacterized protein OS=Hordeum vulgare var. distichum PE=4 SV=1	49	2	0	0	0	2	2	2	0	0	0	2	2	0.0986	0	0	0	0.0986	0.106	1	0.22	0.29	0.22	1	1
M0YNW0	Alpha-1,4 glucan phosphorylase OS=Hordeum vulgare var. distichum PE=3 SV=1	97	1	0	2	4	0	0	1	0	2	3	0	0	0.0187	0	0.028	0.049	0	0	0.58	0.86	1	1	0	0.39
M0YP97	Uncharacterized protein OS=Hordeum vulgare var. distichum PE=3 SV=1	30	4	5	2	0	4	3	4	3	2	0	3	3	0.238	0.192	0.112	0	0.192	0.192	1	1	1	0.27	1	1
M0YPS1	Uncharacterized protein OS=Hordeum vulgare var. distichum PE=4 SV=1	45	0	0	0	0	2	1	0	0	0	0	2	1	0	0	0	0	0.0882	0.0294	0.07	0.56	0	0.06	1	1
M0YPS4	Uncharacterized protein OS=Hordeum vulgare var. distichum PE=3 SV=1	18	9	8	5	4	7	7	4	5	4	3	5	4	0.315	0.412	0.315	0.261	0.406	0.315	1	1	1	1	1	1
M0YPT8	Uncharacterized protein OS=Hordeum vulgare var. distichum PE=4 SV=1	15	2	0	8	7	0	0	1	0	2	2	0	0	0.217	0	0.326	0.326	0	0	1	0	1	1	0	0
M0YQ04	Peroxidase OS=Hordeum vulgare var. distichum PE=3 SV=1	42	2	2	0	0	0	1	2	2	0	0	0	1	0.0625	0.0625	0	0	0	0.026	1	1	0	0	0.18	0.95
M0YQ39	Uncharacterized protein OS=Hordeum vulgare var. distichum PE=4 SV=1	17	8	8	4	4	6	8	6	6	3	3	5	6	0.463	0.463	0.248	0.262	0.416	0.477	1	1	1	1	1	1
M0YQ45	Uncharacterized protein OS=Hordeum vulgare var. distichum PE=4 SV=1	33	0	2	0	0	0	0	0	2	0	0	0	0	0	0.0363	0	0	0	0	0	1	0.05	0.16	0.22	0.09
M0YQ63	Uncharacterized protein OS=Hordeum vulgare var. distichum PE=4 SV=1	45	4	2	1	1	8	5	4	2	1	1	7	5	0.194	0.0789	0.0335	0.0335	0.304	0.199	1	1	0.93	0.62	1	1
M0YQK0	Uncharacterized protein OS=Hordeum vulgare var. distichum PE=4 SV=1	19	2	2	2	3	2	2	1	1	1	2	1	1	0.0473	0.0473	0.0473	0.136	0.0473	0.0473	0.95	0.96	1	1	0.95	0.95
M0YQK2	Uncharacterized protein OS=Hordeum vulgare var. distichum PE=4 SV=1	40	9	5	2	2	10	9	6	4	1	1	7	8	0.318	0.215	0.0552	0.0663	0.348	0.406	1	1	0.83	1	1	1
M0YQL4	Uncharacterized protein OS=Hordeum vulgare var. distichum PE=4 SV=1	23	0	0	4	3	0	0	0	0	3	3	0	0	0	0	0.168	0.168	0	0	0	0	1	1	0.16	0
M0YQM8	Uncharacterized protein OS=Hordeum vulgare var. distichum PE=4 SV=1	28	2	0	0	0	0	0	2	0	0	0	0	0	0.0685	0	0	0	0	0	0.99	0	0	0	0	0.22
M0YQP0	Coatomer subunit beta OS=Hordeum vulgare var. distichum PE=4 SV=1	105	21	19	8	10	26	25	17	16	7	9	20	20	0.294	0.233	0.103	0.132	0.306	0.329	1	1	1	1	1	1
M0YQS0	Uncharacterized protein OS=Hordeum vulgare var. distichum PE=3 SV=1	28	0	0	6	6	0	0	0	0	5	4	0	0	0	0	0.211	0.177	0	0	0	0	1	1	0	0
M0YQS7	Uncharacterized protein OS=Hordeum vulgare var. distichum PE=4 SV=1	42	1	0	2	1	1	1	1	0	2	1	1	1	0.0289	0	0.0658	0.0289	0.0289	0.0289	0.96	0	1	0.99	0.99	1
M0YQT9	Uncharacterized protein OS=Hordeum vulgare var. distichum PE=4 SV=1	57	0	0	8	12	0	0	0	0	2	3	0	0	0	0	0.106	0.12	0	0	0	0	1	1	0	0
M0YQU8	Uncharacterized protein OS=Hordeum vulgare var. distichum PE=4 SV=1	39	0	0	2	2	0	0	0	0	2	2	0	0	0	0	0.0667	0.05	0	0	0	0	1	1	0	0
M0YQX5	Uncharacterized protein OS=Hordeum vulgare var. distichum PE=4 SV=1	53	1	2	0	1	2	2	1	2	0	1	2	2	0.0302	0.0691	0	0.0194	0.0691	0.0691	0.99	1	0.09	0.96	1	1
M0YR50	Uncharacterized protein OS=Hordeum vulgare var. distichum PE=4 SV=1	38	17	12	7	8	17	20	9	9	5	7	10	11	0.45	0.47	0.246	0.357	0.493	0.499	1	1	1	1	1	1
M0YR54	Uncharacterized protein OS=Hordeum vulgare var. distichum PE=4 SV=1	53	0	0	1	3	0	0	0	0	1	3	0	0	0	0	0.076	0.0924	0	0	0	0	0.95	1	0.18	0
M0YRC6	Uncharacterized protein OS=Hordeum vulgare var. distichum PE=4 SV=1	43	2	0	0	0	1	1	2	0	0	0	1	1	0.0737	0	0	0	0.0421	0.0421	1	0	0	0	1	0.97
M0YRD2	Uncharacterized protein OS=Hordeum vulgare var. distichum PE=4 SV=1	33	1	0	19	18	0	0	1	0	15	14	0	0	0.0602	0	0.639	0.656	0	0	0.93	0.56	1	1	0.18	0.55
M0YRD3	Uncharacterized protein OS=Hordeum vulgare var. distichum PE=4 SV=1	28	0	0	17	15	0	0	0	0	2	2	0	0	0	0	0.635	0.599	0	0	0	0	1	1	0	0
M0YRF0	Uncharacterized protein OS=Hordeum vulgare var. distichum PE=4 SV=1	15	1	1	4	2	0	2	1	1	4	2	0	2	0.187	0.0821	0.396	0.231	0	0.209	0.75	0.75	1	1	0	1
M0YRF3	Uncharacterized protein OS=Hordeum vulgare var. distichum PE=3 SV=1	57	0	0	3	3	0	0	0	0	3	3	0	0	0	0	0.0763	0.0744	0	0	0	0	1	1	0	0
M0YRL2	Peroxidase OS=Hordeum vulgare var. distichum PE=3 SV=1	37	20	17	1	2	26	27	13	12	1	1	15	15	0.567	0.471	0.0233	0.0233	0.596	0.596	1	1	1	0.97	1	1
M0YRN9	Uncharacterized protein OS=Hordeum vulgare var. distichum PE=3 SV=1	70	2	2	0	1	1	1	2	2	0	1	1	1	0.0572	0.0572	0	0.0124	0.0309	0.0309	1	1	0.35	0.75	1	1
M0YRV5	Uncharacterized protein OS=Hordeum vulgare var. distichum PE=4 SV=1	37	2	2	1	1	2	3	2	2	1	1	2	3	0.106	0.0743	0.0314	0.0314	0.0943	0.117	1	1	0.99	1	1	1
M0YS01	Uncharacterized protein OS=Hordeum vulgare var. distichum PE=3 SV=1	41	6	7	2	1	6	2	6	7	2	1	6	2	0.163	0.22	0.0777	0.0337	0.163	0.057	1	1	1	0.99	1	1
M0YS04	Uncharacterized protein OS=Hordeum vulgare var. distichum PE=4 SV=1	45	7	8	2	2	7	7	6	7	2	2	6	6	0.177	0.22	0.0532	0.0532	0.187	0.19	1	1	1	1	1	1
M0YS73	Uncharacterized protein OS=Hordeum vulgare var. distichum PE=4 SV=1	15	0	0	26	28	1	0	0	0	6	7	1	0	0	0	0.393	0.572	0.0552	0	0.2	0.15	1	1	1	0.43
M0YS79	Nucleoside diphosphate kinase OS=Hordeum vulgare var. distichum PE=3 SV=1	13	0	0	1	1	2	3	0	0	1	1	2	3	0	0	0.122	0.122	0.209	0.365	0	0	1	1	1	1
M0YS80	Uncharacterized protein OS=Hordeum vulgare var. distichum PE=4 SV=1	21	0	2	2	1	0	0	0	2	2	1	0	0	0	0.143	0.158	0.0816	0	0	0	1	1	1	0	0
M0YSA9	Uncharacterized protein OS=Hordeum vulgare var. distichum PE=4 SV=1	32	1	2	0	0	0	0	1	2	0	0	0	0	0.0241	0.0653	0	0	0	0	0.98	1	0.16	0.23	0	0
M0YSB2	Uncharacterized protein OS=Hordeum vulgare var. distichum PE=3 SV=1	71	74	67	73	72	69	71	1	2	3	3	4	5	0.411	0.41	0.502	0.462	0.486	0.535	0.99	1	1	1	1	1
M0YSB6	Uncharacterized protein OS=Hordeum vulgare var. distichum PE=3 SV=1	18	12	9	7	7	11	11	5	4	3	4	5	5	0.527	0.473	0.467	0.521	0.485	0.527	1	1	1	1	1	1
M0YSD4	GrpE protein homolog OS=Hordeum vulgare var. distichum PE=3 SV=1	28	3	4	4	5	4	4	3	4	4	5	4	4	0.147	0.23	0.23	0.258	0.23	0.23	1	1	1	1	1	1
M0YSJ9	V-type proton ATPase subunit a OS=Hordeum vulgare var. distichum PE=3 SV=1	93	2	1	0	0	1	1	2	1	0	0	1	1	0.0355	0.0171	0	0	0.0233	0.0171	1	0.76	0	0.41	0.97	0.99
M0YSL2	Poly [ADP-ribose] polymerase OS=Hordeum vulgare var. distichum PE=4 SV=1	40	4	4	3	3	4	2	4	4	3	3	4	2	0.18	0.199	0.138	0.102	0.141	0.13	1	1	1	1	1	1
M0YSN9	Uncharacterized protein OS=Hordeum vulgare var. distichum PE=4 SV=1	11	15	14	7	6	15	16	6	6	5	4	6	6	0.541	0.541	0.469	0.388	0.541	0.541	1	1	1	1	1	1
M0YSS4	Uncharacterized protein OS=Hordeum vulgare var. distichum PE=4 SV=1	50	53	51	25	27	52	50	20	21	15	18	22	23	0.549	0.556	0.516	0.56	0.579	0.579	1	1	1	1	1	1
M0YST4	Uncharacterized protein OS=Hordeum vulgare var. distichum PE=4 SV=1	49	2	1	0	0	0	0	2	1	0	0	0	0	0.121	0.0441	0	0	0	0	0.99	0.97	0	0	0.14	0.25
M0YST7	Uncharacterized protein OS=Hordeum vulgare var. distichum PE=4 SV=1	71	1	2	1	0	4	3	1	2	1	0	4	3	0.0245	0.0382	0.0168	0	0.11	0.055	1	1	0.99	0.23	1	1
M0YSW5	Uncharacterized protein OS=Hordeum vulgare var. distichum PE=4 SV=1	20	2	4	2	1	2	4	1	3	1	1	1	3	0.0785	0.194	0.0785	0.0785	0.0785	0.194	0.99	1	0.8	0.96	1	1
M0YT49	Uncharacterized protein OS=Hordeum vulgare var. distichum PE=3 SV=1	21	27	23	0	0	30	29	2	1	0	0	1	2	0.751	0.652	0	0	0.691	0.807	1	0.95	0	0	0.98	1
M0YT62	Uncharacterized protein OS=Hordeum vulgare var. distichum PE=3 SV=1	62	10	9	23	28	13	12	2	2	5	5	3	2	0.197	0.188	0.349	0.387	0.233	0.238	1	1	1	1	1	1
M0YT85	Uncharacterized protein OS=Hordeum vulgare var. distichum PE=3 SV=1	76	2	2	1	1	2	1	2	2	1	1	1	1	0.0251	0.0251	0.00978	0.00978	0.0265	0.00978	1	1	0.73	0.94	0.73	0.96
M0YT94	Uncharacterized protein OS=Hordeum vulgare var. distichum PE=4 SV=1	53	3	4	2	2	4	3	3	3	2	2	3	3	0.121	0.121	0.083	0.083	0.121	0.14	1	1	1	1	1	1
M0YTA8	Uncharacterized protein OS=Hordeum vulgare var. distichum PE=4 SV=1	33	16	13	9	13	13	16	10	9	7	8	7	10	0.443	0.381	0.316	0.358	0.316	0.469	1	1	1	1	1	1
M0YTF7	Uncharacterized protein OS=Hordeum vulgare var. distichum PE=4 SV=1	30	1	2	1	1	1	1	1	2	1	1	1	1	0.0443	0.0738	0.0295	0.0443	0.0627	0.0627	0.99	1	0.93	0.7	0.99	0.99
M0YTG0	Uncharacterized protein OS=Hordeum vulgare var. distichum PE=4 SV=1	19	0	0	8	10	0	0	0	0	4	4	0	0	0	0	0.387	0.387	0	0	0	0	1	1	0	0
M0YTH4	Proline iminopeptidase OS=Hordeum vulgare var. distichum PE=3 SV=1	37	5	5	3	5	4	3	5	5	3	4	4	3	0.164	0.133	0.105	0.105	0.201	0.0898	1	1	1	1	1	1
M0YTZ0	Superoxide dismutase OS=Hordeum vulgare var. distichum PE=3 SV=1	14	10	11	6	10	6	10	7	6	3	5	4	6	0.748	0.683	0.382	0.504	0.407	0.683	1	1	1	1	1	1
M0YU19	Uncharacterized protein OS=Hordeum vulgare var. distichum PE=4 SV=1	552	3	4	1	1	9	5	3	4	1	1	9	4	0.0117	0.0159	0.00464	0.00464	0.0262	0.0147	1	1	1	1	1	1
M0YU33	Eukaryotic translation initiation factor 5A OS=Hordeum vulgare var. distichum PE=3 SV=1	17	6	4	4	3	4	7	3	2	2	1	3	3	0.275	0.156	0.156	0.125	0.2	0.2	1	1	1	1	1	1
M0YU36	Uncharacterized protein OS=Hordeum vulgare var. distichum PE=3 SV=1	28	2	0	0	0	1	2	2	0	0	0	1	1	0.175	0	0	0	0.113	0.113	1	0.85	0.38	0.46	0.94	1
M0YU78	Uncharacterized protein OS=Hordeum vulgare var. distichum PE=4 SV=1	18	0	0	3	3	0	0	0	0	2	2	0	0	0	0	0.265	0.217	0	0	0	0	1	1	0	0
M0YU86	Peroxidase OS=Hordeum vulgare var. distichum PE=3 SV=1	39	3	5	0	0	0	2	2	3	0	0	0	2	0.0833	0.156	0	0	0	0.0583	1	1	0.25	0.08	0	1
M0YUD2	Uncharacterized protein OS=Hordeum vulgare var. distichum PE=3 SV=1	52	3	4	0	0	4	5	2	2	0	0	2	4	0.073	0.0773	0	0	0.0773	0.144	1	1	0	0	1	1
M0YUE2	Uncharacterized protein OS=Hordeum vulgare var. distichum PE=3 SV=1	40	0	0	7	8	0	0	0	0	6	6	0	0	0	0	0.216	0.222	0	0	0	0	1	1	0	0
M0YUE3	Uncharacterized protein OS=Hordeum vulgare var. distichum PE=3 SV=1	36	9	4	72	81	13	9	6	4	18	19	9	8	0.37	0.216	0.79	0.793	0.556	0.485	1	1	1	1	1	1
M0YUJ0	Uncharacterized protein OS=Hordeum vulgare var. distichum PE=3 SV=1	40	2	1	0	0	2	1	2	1	0	0	2	1	0.0734	0.0353	0	0	0.0734	0.0353	1	1	0	0.24	1	0.99
M0YUL2	Uncharacterized protein OS=Hordeum vulgare var. distichum PE=4 SV=1	39	15	14	7	6	13	13	10	9	5	6	9	9	0.39	0.323	0.215	0.215	0.301	0.317	1	1	1	1	1	1
M0YUL7	Uncharacterized protein OS=Hordeum vulgare var. distichum PE=3 SV=1	53	23	21	11	12	20	17	15	13	9	8	14	11	0.362	0.424	0.261	0.231	0.381	0.39	1	1	1	1	1	1
M0YUS9	Uncharacterized protein OS=Hordeum vulgare var. distichum PE=4 SV=1	67	0	0	0	0	0	2	0	0	0	0	0	2	0	0	0	0	0	0.0318	0.23	0	0.28	0	0.06	1
M0YUT6	Uncharacterized protein OS=Hordeum vulgare var. distichum PE=4 SV=1	17	2	1	3	3	2	3	1	1	3	3	1	3	0.085	0.085	0.392	0.392	0.085	0.392	1	0.98	1	1	1	1
M0YUX1	Uncharacterized protein OS=Hordeum vulgare var. distichum PE=4 SV=1	50	2	3	0	0	3	1	2	3	0	0	3	1	0.0664	0.0921	0	0	0.0921	0.0236	1	1	0	0.05	1	1
M0YV12	Uncharacterized protein OS=Hordeum vulgare var. distichum PE=4 SV=1	17	0	0	2	1	0	0	0	0	2	1	0	0	0	0	0.121	0.0446	0	0	0.14	0.13	0.99	0.98	0	0
M0YV17	Uncharacterized protein OS=Hordeum vulgare var. distichum PE=4 SV=1	9	3	2	4	4	3	3	2	2	3	3	2	2	0.378	0.378	0.389	0.389	0.378	0.378	1	1	1	1	1	1
M0YV20	Uncharacterized protein OS=Hordeum vulgare var. distichum PE=3 SV=1	48	0	0	30	32	0	0	0	0	13	13	0	0	0	0	0.425	0.425	0	0	0	0	1	1	0	0
M0YV79	Methyltransferase OS=Hordeum vulgare var. distichum PE=3 SV=1	26	3	2	0	0	3	1	3	2	0	0	2	1	0.201	0.105	0	0	0.0786	0.0437	1	1	0	0	1	1
M0YVB7	Uncharacterized protein OS=Hordeum vulgare var. distichum PE=3 SV=1	25	10	9	5	7	11	11	6	7	5	6	8	8	0.252	0.305	0.226	0.226	0.403	0.403	1	1	1	1	1	1
M0YVB9	Uncharacterized protein OS=Hordeum vulgare var. distichum PE=3 SV=1	30	50	31	15	11	43	44	7	3	2	2	5	6	0.733	0.474	0.374	0.244	0.656	0.733	1	1	1	1	1	1
M0YVC2	Glycosyltransferase OS=Hordeum vulgare var. distichum PE=3 SV=1	52	2	0	0	0	2	2	2	0	0	0	2	2	0.131	0	0	0	0.131	0.131	1	0	0	0	1	0.99
M0YVU7	Glutathione peroxidase OS=Hordeum vulgare var. distichum PE=3 SV=1	11	3	6	4	4	4	5	3	4	2	2	2	3	0.402	0.48	0.245	0.245	0.392	0.48	1	1	1	1	1	1
M0YVX6	Uncharacterized protein OS=Hordeum vulgare var. distichum PE=4 SV=1	23	2	3	0	1	5	6	1	2	0	0	3	5	0.102	0.137	0	0.0439	0.234	0.366	0.99	1	0	0.56	1	1
M0YVZ4	Uncharacterized protein OS=Hordeum vulgare var. distichum PE=4 SV=1	20	1	1	0	0	2	1	1	1	0	0	2	1	0.082	0.082	0	0	0.158	0.082	0.99	0.99	0	0.19	1	0.99
M0YW47	Uncharacterized protein OS=Hordeum vulgare var. distichum PE=3 SV=1	32	3	1	2	2	3	4	1	0	1	1	2	2	0.101	0.0383	0.0801	0.0801	0.143	0.143	0.97	0.07	0.99	0.99	1	1
M0YW59	Malate dehydrogenase OS=Hordeum vulgare var. distichum PE=3 SV=1	37	6	2	12	12	3	3	5	2	8	10	3	2	0.302	0.0726	0.458	0.522	0.165	0.12	1	1	1	1	1	1
M0YW98	Uncharacterized protein OS=Hordeum vulgare var. distichum PE=3 SV=1	102	15	13	11	13	15	18	13	12	11	12	12	14	0.272	0.229	0.184	0.228	0.24	0.248	1	1	1	1	1	1
M0YWE2	Uncharacterized protein OS=Hordeum vulgare var. distichum PE=4 SV=1	125	2	1	3	2	2	1	2	1	3	2	2	1	0.0349	0.0209	0.0523	0.0166	0.0349	0.0209	1	0.99	1	1	1	0.98
M0YWR6	Uncharacterized protein OS=Hordeum vulgare var. distichum PE=3 SV=1	156	2	4	0	0	3	3	1	1	0	0	1	2	0.0225	0.05	0	0	0.0422	0.0373	1	1	0.19	0	0.86	1
M0YXC5	Patatin OS=Hordeum vulgare var. distichum PE=3 SV=1	45	40	35	3	1	40	41	12	12	3	1	12	14	0.446	0.446	0.147	0.0441	0.51	0.576	1	1	1	0.99	1	1
M0YXF0	Uncharacterized protein OS=Hordeum vulgare var. distichum PE=4 SV=1	76	16	11	7	7	13	10	13	10	7	7	12	9	0.21	0.178	0.134	0.129	0.237	0.155	1	1	1	1	1	1
M0YXG0	Uncharacterized protein OS=Hordeum vulgare var. distichum PE=3 SV=1	69	59	49	33	38	52	55	31	30	21	26	29	30	0.628	0.597	0.503	0.567	0.577	0.661	1	1	1	1	1	1
M0YXK1	Uncharacterized protein OS=Hordeum vulgare var. distichum PE=4 SV=1	17	2	1	0	0	1	1	2	1	0	0	1	1	0.239	0.11	0	0	0.11	0.11	1	0.99	0	0	0.95	0.99
M0YXN7	Aldose 1-epimerase OS=Hordeum vulgare var. distichum PE=3 SV=1	36	4	3	7	11	4	2	3	3	5	9	4	2	0.164	0.188	0.296	0.51	0.194	0.128	1	1	1	1	1	1
M0YXX2	Uncharacterized protein OS=Hordeum vulgare var. distichum PE=4 SV=1	15	5	4	3	3	4	5	4	4	3	3	4	5	0.336	0.336	0.25	0.236	0.336	0.429	1	1	1	1	1	1
M0YYA1	Uncharacterized protein OS=Hordeum vulgare var. distichum PE=3 SV=1	31	0	0	5	7	0	0	0	0	3	4	0	0	0	0	0.205	0.284	0	0	0	0.15	1	1	0	0
M0YYB5	Uncharacterized protein OS=Hordeum vulgare var. distichum PE=4 SV=1	60	3	4	0	0	6	6	3	4	0	0	5	5	0.104	0.142	0	0	0.185	0.185	1	1	0.98	0.96	1	1
M0YYG2	Uncharacterized protein OS=Hordeum vulgare var. distichum PE=3 SV=1	37	8	12	2	2	12	13	7	7	2	2	7	6	0.306	0.306	0.0882	0.0882	0.306	0.247	1	1	1	1	1	1
M0YYH5	Uncharacterized protein OS=Hordeum vulgare var. distichum PE=4 SV=1	20	3	3	0	0	2	2	3	3	0	0	2	2	0.247	0.247	0	0	0.154	0.154	1	1	0.34	0	1	1
M0YYK9	Uncharacterized protein OS=Hordeum vulgare var. distichum PE=4 SV=1	18	3	1	1	1	1	3	3	1	1	1	1	3	0.259	0.0886	0.0823	0.0823	0.0823	0.259	1	1	1	1	0.99	1
M0YYM8	Uncharacterized protein OS=Hordeum vulgare var. distichum PE=3 SV=1	38	4	3	16	20	1	1	2	2	6	9	1	1	0.0974	0.0974	0.275	0.364	0.0544	0.0544	1	1	1	1	0.99	0.98
M0YYW6	Uncharacterized protein OS=Hordeum vulgare var. distichum PE=4 SV=1	39	2	2	1	2	1	2	2	2	1	2	1	2	0.0644	0.0644	0.0308	0.0644	0.0308	0.0644	1	1	1	1	0.99	1
M0YYY6	Uncharacterized protein OS=Hordeum vulgare var. distichum PE=4 SV=1	34	4	4	4	9	4	4	4	3	4	7	4	3	0.201	0.148	0.164	0.266	0.214	0.161	1	1	1	1	1	1
M0YZ59	Methylenetetrahydrofolate reductase OS=Hordeum vulgare var. distichum PE=3 SV=1	32	17	18	2	3	22	24	10	9	2	3	11	12	0.578	0.47	0.153	0.16	0.641	0.683	1	1	1	1	1	1
M0YZ72	Uncharacterized protein OS=Hordeum vulgare var. distichum PE=4 SV=1	40	3	5	0	1	8	5	3	5	0	1	6	4	0.0909	0.152	0	0.0241	0.201	0.136	1	1	0.36	1	1	1
M0YZE4	Uncharacterized protein OS=Hordeum vulgare var. distichum PE=4 SV=1	124	0	0	3	3	7	8	0	0	0	1	1	2	0	0	0.0468	0.0477	0.0755	0.0902	0	0	0.1	0.94	0.99	1
M0YZF1	Ubiquitin-fold modifier 1 OS=Hordeum vulgare var. distichum PE=3 SV=1	10	1	2	2	1	1	3	1	2	2	1	1	2	0.283	0.434	0.434	0.283	0.283	0.434	0.95	1	1	1	0.95	1
M0YZL4	Uncharacterized protein OS=Hordeum vulgare var. distichum PE=4 SV=1	26	2	3	0	0	4	3	2	2	0	0	3	3	0.166	0.166	0	0	0.187	0.247	1	1	0	0	1	1
M0YZV3	Uncharacterized protein OS=Hordeum vulgare var. distichum PE=4 SV=1	36	5	3	0	0	3	3	5	3	0	0	3	3	0.192	0.104	0	0	0.104	0.113	1	1	0.93	0.33	1	1
M0YZX5	Uncharacterized protein OS=Hordeum vulgare var. distichum PE=4 SV=1	21	6	5	3	2	6	5	4	3	3	2	4	4	0.207	0.145	0.14	0.0782	0.207	0.223	1	1	1	1	1	1
M0YZY7	Uncharacterized protein OS=Hordeum vulgare var. distichum PE=4 SV=1	49	2	1	0	0	2	1	2	1	0	0	2	1	0.0982	0.0357	0	0	0.096	0.0357	1	1	0.14	0.16	1	0.98
M0Z034	Uncharacterized protein OS=Hordeum vulgare var. distichum PE=3 SV=1	17	2	5	25	25	9	12	1	4	6	7	4	5	0.126	0.325	0.503	0.556	0.325	0.371	1	1	1	1	1	1
M0Z041	Uncharacterized protein OS=Hordeum vulgare var. distichum PE=4 SV=1	29	1	1	0	0	2	2	1	1	0	0	2	2	0.0573	0.0573	0	0	0.103	0.115	0.99	0.97	0	0	1	1
M0Z083	Uncharacterized protein OS=Hordeum vulgare var. distichum PE=4 SV=1	140	5	4	2	1	4	10	5	4	2	1	4	9	0.0451	0.0379	0.0201	0.0129	0.0459	0.0927	1	1	1	0.99	1	1
M0Z093	Uncharacterized protein OS=Hordeum vulgare var. distichum PE=4 SV=1	44	4	1	1	0	2	0	4	1	1	0	2	0	0.183	0.0355	0.0203	0	0.0787	0	1	0.8	0.97	0.13	1	0.39
M0Z0C6	Uncharacterized protein OS=Hordeum vulgare var. distichum PE=4 SV=1	33	6	6	4	3	4	7	3	3	2	2	2	4	0.145	0.145	0.122	0.122	0.122	0.199	1	1	1	1	1	1
M0Z0D3	Malate dehydrogenase OS=Hordeum vulgare var. distichum PE=3 SV=1	33	72	60	41	44	55	61	15	14	14	13	15	15	0.644	0.621	0.647	0.618	0.644	0.644	1	1	1	1	1	1
M0Z0E2	Uncharacterized protein OS=Hordeum vulgare var. distichum PE=4 SV=1	25	11	7	1	0	12	14	6	4	1	0	6	6	0.469	0.257	0.031	0	0.469	0.46	1	1	0.95	0.22	1	1
M0Z0F7	Uncharacterized protein OS=Hordeum vulgare var. distichum PE=3 SV=1	39	4	3	1	1	5	2	3	3	1	1	4	2	0.144	0.102	0.0294	0.0294	0.147	0.0695	1	1	0.99	1	1	1
M0Z0L7	alpha-1,2-Mannosidase OS=Hordeum vulgare var. distichum PE=3 SV=1	29	0	2	0	0	1	0	0	2	0	0	1	0	0	0.105	0	0	0.0469	0	0.19	1	0	0	0.92	0.64
M0Z0U0	Uncharacterized protein OS=Hordeum vulgare var. distichum PE=3 SV=1	23	0	1	3	3	2	3	0	1	3	3	2	3	0	0.0463	0.218	0.148	0.0926	0.148	0	1	1	1	1	1
M0Z0U7	Uncharacterized protein OS=Hordeum vulgare var. distichum PE=3 SV=1	78	31	30	23	25	32	31	22	23	18	19	26	23	0.366	0.401	0.268	0.312	0.45	0.388	1	1	1	1	1	1
M0Z0X2	Uncharacterized protein OS=Hordeum vulgare var. distichum PE=4 SV=1	27	2	3	0	1	2	2	2	3	0	1	2	2	0.112	0.225	0	0.0542	0.112	0.112	1	1	0	0.99	1	1
M0Z0Z3	Uncharacterized protein OS=Hordeum vulgare var. distichum PE=4 SV=1	28	2	1	0	0	4	3	2	1	0	0	4	3	0.0734	0.0309	0	0	0.166	0.143	1	0.97	0.69	0	1	1
M0Z0Z6	Uncharacterized protein OS=Hordeum vulgare var. distichum PE=4 SV=1	38	2	3	4	6	2	2	2	3	4	6	2	2	0.0762	0.111	0.17	0.202	0.0821	0.0762	1	1	1	1	1	1
M0Z0Z8	Uncharacterized protein OS=Hordeum vulgare var. distichum PE=4 SV=1	22	5	6	11	13	7	7	4	5	7	8	4	5	0.244	0.337	0.356	0.507	0.244	0.288	1	1	1	1	1	1
M0Z110	Uncharacterized protein OS=Hordeum vulgare var. distichum PE=4 SV=1	63	4	5	0	0	5	5	3	4	0	0	4	4	0.123	0.147	0	0	0.152	0.147	1	1	0.07	0.37	1	1
M0Z170	Uncharacterized protein OS=Hordeum vulgare var. distichum PE=3 SV=1	48	8	9	1	2	10	6	6	6	1	2	6	5	0.289	0.268	0.0477	0.0727	0.291	0.245	1	1	0.98	1	1	1
M0Z175	Uncharacterized protein OS=Hordeum vulgare var. distichum PE=4 SV=1	7	3	1	1	1	2	2	2	1	1	1	2	1	0.262	0.246	0.246	0.246	0.262	0.246	1	0.99	0.99	0.99	1	0.97
M0Z1A2	Uncharacterized protein OS=Hordeum vulgare var. distichum PE=4 SV=1	54	0	2	0	0	0	0	0	2	0	0	0	0	0	0.0913	0	0	0	0	0	1	0.9	0	0.22	0
M0Z1C9	Ribosomal protein OS=Hordeum vulgare var. distichum PE=3 SV=1	25	19	16	2	4	12	11	8	9	2	3	7	5	0.375	0.407	0.106	0.171	0.375	0.264	1	1	1	1	1	1
M0Z1D6	Uncharacterized protein OS=Hordeum vulgare var. distichum PE=4 SV=1	10	0	0	7	0	3	4	0	0	2	0	0	0	0	0	0.604	0	0.333	0.333	0	0	1	0	0.53	0.48
M0Z1F6	Uncharacterized protein OS=Hordeum vulgare var. distichum PE=4 SV=1	12	3	2	0	2	2	4	2	2	0	1	2	2	0.266	0.303	0	0.11	0.303	0.303	1	1	0.37	0.97	1	1
M0Z1I9	Uncharacterized protein OS=Hordeum vulgare var. distichum PE=3 SV=1	44	3	1	0	0	0	1	3	1	0	0	0	1	0.114	0.0524	0	0	0	0.0524	1	1	0	0	0	0.75
M0Z1N4	Uncharacterized protein OS=Hordeum vulgare var. distichum PE=4 SV=1	39	0	1	1	1	1	2	0	1	1	1	1	2	0	0.028	0.028	0.0224	0.0224	0.0504	0.42	0.99	0.75	0.81	0.96	1
M0Z1R8	Uncharacterized protein OS=Hordeum vulgare var. distichum PE=4 SV=1	38	119	81	10	3	138	124	12	10	3	3	13	12	0.739	0.599	0.176	0.176	0.761	0.759	1	1	1	1	1	1
M0Z1R9	Uncharacterized protein OS=Hordeum vulgare var. distichum PE=4 SV=1	24	5	7	3	3	6	4	3	4	1	1	3	2	0.229	0.229	0.0917	0.0917	0.202	0.142	1	1	0.99	0.98	1	1
M0Z1S8	Uncharacterized protein OS=Hordeum vulgare var. distichum PE=4 SV=1	83	3	1	0	1	2	3	3	1	0	1	2	2	0.061	0.0244	0	0.0285	0.042	0.0528	1	1	0.44	0.77	1	1
M0Z1Y6	Methyltransferase OS=Hordeum vulgare var. distichum PE=3 SV=1	40	1	2	0	0	0	0	1	2	0	0	0	0	0.0275	0.0882	0	0	0	0	0.99	1	0	0.12	0	0
M0Z245	Malic enzyme OS=Hordeum vulgare var. distichum PE=3 SV=1	42	2	1	0	0	5	5	2	1	0	0	3	4	0.0921	0.0289	0	0	0.111	0.158	1	1	0.49	0.82	1	1
M0Z252	Uncharacterized protein OS=Hordeum vulgare var. distichum PE=4 SV=1	44	3	1	2	2	2	2	2	1	2	2	1	2	0.0566	0.0283	0.0566	0.0566	0.0283	0.0566	1	0.84	1	1	0.99	1
M0Z264	Uncharacterized protein OS=Hordeum vulgare var. distichum PE=3 SV=1	93	8	9	7	7	11	10	7	9	7	7	10	10	0.108	0.133	0.111	0.101	0.153	0.145	1	1	1	1	1	1
M0Z2B3	Uncharacterized protein OS=Hordeum vulgare var. distichum PE=4 SV=1	71	2	1	0	0	1	0	2	1	0	0	1	0	0.054	0.034	0	0	0.034	0	1	0.99	0.26	0.28	1	0
M0Z2B6	Uncharacterized protein OS=Hordeum vulgare var. distichum PE=4 SV=1	53	3	5	7	5	7	7	3	5	6	4	6	5	0.0868	0.14	0.207	0.143	0.178	0.174	1	1	1	1	1	1
M0Z2C1	ATP synthase subunit beta OS=Hordeum vulgare var. distichum PE=3 SV=1	45	86	79	53	59	92	98	24	23	22	21	25	26	0.773	0.773	0.775	0.761	0.799	0.768	1	1	1	1	1	1
M0Z2H5	Plasma membrane ATPase OS=Hordeum vulgare var. distichum PE=3 SV=1	105	25	20	13	11	26	27	23	19	11	11	23	23	0.309	0.256	0.169	0.155	0.272	0.294	1	1	1	1	1	1
M0Z2H7	Uncharacterized protein OS=Hordeum vulgare var. distichum PE=4 SV=1	18	5	5	3	5	5	6	3	4	3	4	3	4	0.231	0.282	0.147	0.282	0.231	0.282	1	1	1	1	1	1
M0Z2K6	Uncharacterized protein OS=Hordeum vulgare var. distichum PE=3 SV=1	41	0	0	3	2	0	0	0	0	3	2	0	0	0	0	0.0892	0.0649	0	0	0	0	1	1	0.22	0
M0Z2Q9	Uncharacterized protein OS=Hordeum vulgare var. distichum PE=4 SV=1	20	10	5	3	4	14	11	4	4	1	2	5	5	0.344	0.344	0.169	0.257	0.448	0.448	1	1	0.92	1	1	1
M0Z2S8	Uncharacterized protein OS=Hordeum vulgare var. distichum PE=3 SV=1	85	260	178	75	72	289	272	46	41	33	31	42	47	0.753	0.697	0.613	0.597	0.744	0.816	1	1	1	1	1	1
M0Z2U6	Uncharacterized protein OS=Hordeum vulgare var. distichum PE=4 SV=1	38	74	50	1	0	79	73	21	17	1	0	19	18	0.827	0.733	0.0483	0	0.807	0.807	1	1	1	0	1	1
M0Z2W8	Uncharacterized protein OS=Hordeum vulgare var. distichum PE=4 SV=1	36	2	2	2	1	3	0	2	2	2	1	3	0	0.0648	0.0679	0.0648	0.0309	0.0988	0	1	1	1	0.99	1	0
M0Z2X3	Phosphoglycerate kinase OS=Hordeum vulgare var. distichum PE=3 SV=1	43	9	11	6	3	10	10	3	4	1	1	6	5	0.162	0.221	0.0882	0.0882	0.265	0.228	1	1	1	1	1	1
M0Z2X9	Uncharacterized protein OS=Hordeum vulgare var. distichum PE=4 SV=1	36	3	0	7	7	2	2	3	0	7	7	2	2	0.113	0	0.285	0.341	0.0623	0.0623	1	0.24	1	1	1	1
M0Z2Z2	Uncharacterized protein OS=Hordeum vulgare var. distichum PE=4 SV=1	65	1	0	0	0	0	2	1	0	0	0	0	2	0.0287	0	0	0	0	0.0405	0.77	0.19	0.19	0.33	0	0.98
M0Z344	Uncharacterized protein OS=Hordeum vulgare var. distichum PE=4 SV=1	23	5	4	1	1	4	4	5	4	1	1	4	4	0.195	0.247	0.0684	0.0684	0.247	0.237	1	1	0.99	0.99	1	1
M0Z378	Uncharacterized protein OS=Hordeum vulgare var. distichum PE=4 SV=1	40	3	5	0	0	3	2	3	5	0	0	3	2	0.11	0.188	0	0	0.127	0.0801	1	1	0.79	0.88	1	1
M0Z390	Uncharacterized protein OS=Hordeum vulgare var. distichum PE=4 SV=1	52	0	0	4	6	1	1	0	0	4	5	1	1	0	0	0.111	0.176	0.0252	0.0252	0.33	0	1	1	0.99	0.98
M0Z3D1	Uncharacterized protein OS=Hordeum vulgare var. distichum PE=4 SV=1	16	4	4	0	0	4	3	4	4	0	0	3	3	0.331	0.331	0	0	0.253	0.253	1	1	0	0.96	1	1
M0Z3D2	Uncharacterized protein OS=Hordeum vulgare var. distichum PE=4 SV=1	57	1	2	1	0	3	3	1	2	1	0	3	3	0.0474	0.0791	0.0316	0	0.126	0.148	1	1	0.85	0.07	1	1
M0Z3K4	Uncharacterized protein OS=Hordeum vulgare var. distichum PE=3 SV=1	50	4	6	3	6	9	6	4	6	3	6	8	6	0.164	0.235	0.128	0.235	0.296	0.196	1	1	1	1	1	1
M0Z3Q3	Uncharacterized protein OS=Hordeum vulgare var. distichum PE=3 SV=1	41	0	0	22	17	0	0	0	0	7	7	0	0	0	0	0.367	0.378	0	0	0	0	1	1	0	0.05
M0Z3Y9	Uncharacterized protein OS=Hordeum vulgare var. distichum PE=4 SV=1	35	0	0	1	2	1	0	0	0	1	2	1	0	0	0	0.0327	0.0621	0.0392	0	0.38	0	0.9	1	0.94	0
M0Z404	Uncharacterized protein OS=Hordeum vulgare var. distichum PE=3 SV=1	27	9	4	1	0	6	10	6	4	1	0	5	6	0.3	0.237	0.0542	0	0.267	0.4	1	1	0.99	0	1	1
M0Z4F0	Uncharacterized protein OS=Hordeum vulgare var. distichum PE=4 SV=1	64	26	22	13	16	32	29	16	13	12	11	17	15	0.418	0.343	0.315	0.31	0.459	0.404	1	1	1	1	1	1
M0Z4I5	Uncharacterized protein OS=Hordeum vulgare var. distichum PE=4 SV=1	48	0	0	2	2	0	1	0	0	2	2	0	1	0	0	0.0713	0.0713	0	0.0312	0.1	0.37	1	1	0	0.99
M0Z4I8	Uncharacterized protein OS=Hordeum vulgare var. distichum PE=4 SV=1	12	5	5	4	4	6	5	4	4	4	3	4	4	0.33	0.33	0.415	0.245	0.33	0.33	1	1	1	1	1	1
M0Z4K6	Uncharacterized protein OS=Hordeum vulgare var. distichum PE=4 SV=1	133	14	14	9	10	17	14	12	12	9	9	14	12	0.168	0.197	0.138	0.137	0.197	0.183	1	1	1	1	1	1
M0Z4P1	Uncharacterized protein OS=Hordeum vulgare var. distichum PE=4 SV=1	59	5	6	1	1	2	1	4	6	1	1	2	1	0.102	0.169	0.0265	0.0265	0.0617	0.0265	1	1	1	0.99	1	1
M0Z4S0	Uncharacterized protein OS=Hordeum vulgare var. distichum PE=4 SV=1	64	0	0	60	65	0	0	0	0	20	20	0	0	0	0	0.53	0.556	0	0	0.22	0	1	1	0.23	0
M0Z4S7	Uncharacterized protein OS=Hordeum vulgare var. distichum PE=4 SV=1	22	3	1	2	3	5	4	2	1	2	2	4	3	0.0704	0.0704	0.155	0.136	0.272	0.225	1	0.99	1	1	1	1
M0Z4U7	Uncharacterized protein OS=Hordeum vulgare var. distichum PE=4 SV=1	37	22	20	21	26	26	23	1	0	5	6	0	2	0.455	0.388	0.563	0.646	0.409	0.495	0.99	0.24	1	1	0.39	1
M0Z4V0	Uncharacterized protein OS=Hordeum vulgare var. distichum PE=3 SV=1	18	1	2	0	0	0	0	1	2	0	0	0	0	0.0641	0.135	0	0	0	0	0.99	1	0.43	0	0	0
M0Z4W3	Uncharacterized protein OS=Hordeum vulgare var. distichum PE=4 SV=1	59	3	2	0	0	5	3	3	2	0	0	4	3	0.0634	0.056	0	0	0.112	0.0933	1	1	0	0	1	1
M0Z4W9	Uncharacterized protein OS=Hordeum vulgare var. distichum PE=4 SV=1	5	2	2	1	1	0	0	2	2	1	1	0	0	0.48	0.48	0.16	0.2	0	0	1	1	0.99	0.8	0	0
M0Z588	Uncharacterized protein OS=Hordeum vulgare var. distichum PE=4 SV=1	40	9	6	2	0	7	7	6	5	1	0	5	6	0.265	0.197	0.0535	0	0.197	0.27	1	1	0.9	0.12	1	1
M0Z5I3	Signal peptidase I OS=Hordeum vulgare var. distichum PE=4 SV=1	20	3	2	0	0	1	0	3	2	0	0	1	0	0.244	0.178	0	0	0.117	0	1	1	0.74	0.17	0.99	0
M0Z5P6	Uncharacterized protein OS=Hordeum vulgare var. distichum PE=4 SV=1	18	1	2	0	1	3	4	1	2	0	1	3	3	0.0774	0.167	0	0.0774	0.238	0.238	0.99	1	0.42	0.8	1	1
M0Z5T8	Uncharacterized protein OS=Hordeum vulgare var. distichum PE=3 SV=1	25	6	6	2	0	7	9	4	4	2	0	4	4	0.385	0.475	0.14	0	0.443	0.443	1	1	1	0	1	1
M0Z5Y1	Uncharacterized protein OS=Hordeum vulgare var. distichum PE=4 SV=1	23	2	3	7	9	5	4	2	3	7	6	4	4	0.14	0.243	0.702	0.613	0.302	0.379	1	1	1	1	1	1
M0Z6B8	Uncharacterized protein OS=Hordeum vulgare var. distichum PE=4 SV=1	41	1	0	2	2	1	0	1	0	2	2	1	0	0.0382	0	0.0789	0.0789	0.0382	0	0.98	0.95	1	1	0.99	0
M0Z6C2	Uncharacterized protein OS=Hordeum vulgare var. distichum PE=3 SV=1	42	19	18	14	14	19	20	12	13	12	12	13	13	0.526	0.539	0.554	0.504	0.544	0.559	1	1	1	1	1	1
M0Z6J1	Carboxypeptidase OS=Hordeum vulgare var. distichum PE=3 SV=1	56	6	3	27	32	6	4	3	2	11	13	4	3	0.11	0.0728	0.307	0.38	0.144	0.1	1	1	1	1	1	1
M0Z6M3	Uncharacterized protein OS=Hordeum vulgare var. distichum PE=4 SV=1	42	4	4	0	0	1	1	3	3	0	0	1	1	0.0985	0.0985	0	0	0.0657	0.0657	1	1	0	0	1	1
M0Z6T1	Uncharacterized protein OS=Hordeum vulgare var. distichum PE=3 SV=1	33	0	1	21	18	4	6	0	1	12	12	4	4	0	0.0329	0.398	0.359	0.161	0.161	0	1	1	1	1	1
M0Z6X1	Uncharacterized protein OS=Hordeum vulgare var. distichum PE=4 SV=1	26	4	3	5	3	3	2	3	2	3	2	2	2	0.189	0.112	0.172	0.112	0.112	0.112	1	1	1	1	1	1
M0Z706	Uncharacterized protein OS=Hordeum vulgare var. distichum PE=4 SV=1	116	2	0	0	0	0	0	2	0	0	0	0	0	0.0246	0	0	0	0	0	0.99	0.39	0.89	0.77	0.83	0.35
M0Z714	Uncharacterized protein OS=Hordeum vulgare var. distichum PE=3 SV=1	29	2	3	112	117	3	2	0	2	19	19	1	1	0.0385	0.127	0.842	0.842	0.0808	0.0808	0.43	1	1	1	0.99	1
M0Z723	Uncharacterized protein OS=Hordeum vulgare var. distichum PE=4 SV=1	35	9	8	28	25	14	12	5	4	8	8	7	6	0.234	0.191	0.388	0.359	0.405	0.312	1	1	1	1	1	1
M0Z749	Uncharacterized protein OS=Hordeum vulgare var. distichum PE=4 SV=1	18	1	0	0	2	1	0	1	0	0	2	1	0	0.0982	0	0	0.166	0.0982	0	0.99	0	0	1	0.99	0
M0Z779	Uncharacterized protein OS=Hordeum vulgare var. distichum PE=3 SV=1	35	7	4	7	6	9	6	7	3	5	4	7	5	0.391	0.228	0.283	0.222	0.428	0.329	1	1	1	1	1	1
M0Z794	Uncharacterized protein OS=Hordeum vulgare var. distichum PE=4 SV=1	136	6	8	0	1	7	6	6	7	0	1	7	6	0.0652	0.0799	0	0.0114	0.0856	0.0709	1	1	0.25	1	1	1
M0Z7I3	Uncharacterized protein OS=Hordeum vulgare var. distichum PE=4 SV=1	27	4	4	2	2	5	7	4	4	2	2	5	7	0.163	0.219	0.103	0.103	0.258	0.373	1	1	1	1	1	1
M0Z7I8	Uncharacterized protein OS=Hordeum vulgare var. distichum PE=4 SV=1	14	2	1	0	1	2	2	2	1	0	1	1	2	0.233	0.105	0	0.128	0.128	0.233	1	0.99	0	0.86	0.99	1
M0Z7W8	Uncharacterized protein OS=Hordeum vulgare var. distichum PE=4 SV=1	8	2	1	0	0	3	1	2	1	0	0	3	1	0.373	0.213	0	0	0.56	0.213	1	1	0	0	1	1
M0Z810	Peroxidase OS=Hordeum vulgare var. distichum PE=3 SV=1	34	2	5	2	3	0	0	2	4	0	1	0	0	0.117	0.249	0.0492	0.0862	0	0	1	1	0.11	0.95	0	0
M0Z829	Uncharacterized protein OS=Hordeum vulgare var. distichum PE=3 SV=1	17	3	3	0	0	5	6	1	1	0	0	2	3	0.162	0.162	0	0	0.225	0.306	0.99	0.96	0.13	0	1	1
M0Z836	Uncharacterized protein OS=Hordeum vulgare var. distichum PE=3 SV=1	50	6	5	0	0	6	2	6	5	0	0	6	2	0.186	0.131	0	0	0.157	0.0636	1	1	0.8	0.07	1	1
[truncated: 86 more rows]
