# Supplementary material for: Analysis of the Barley Malt Rootlet Proteome
Source: Int J Mol Sci. 2019 Dec 26;21(1):179. doi: 10.3390/ijms21010179 (PMC6981388; doi:10.3390/ijms21010179)
Supplement: Supplementary file 1 [file ijms-21-00179-s001.zip › Table S2_121619.xlsx]

## Sheet: Sheet1
Table S2. List of 765 proteins identified in barley germinating rootlets
UniprotID	MW kD	SC-chitsA	SC-chitsB	Pep-ChitA	Pep-ChitB	%coverage A	%coverageB	ID probA	ID probB	Avg SC
A1X810	29	26	25	4	7	0.455	0.632	1	1	25.5
A5CFY2	50	33	30	5	5	0.636	0.545	1	1	31.5
A5CFY4	50	89	70	4	3	0.671	0.642	1	1	79.5
A5CFY9	50	90	71	25	22	0.719	0.69	1	1	80.5
C3W8L1	58	7	7	6	7	0.178	0.201	1	1	7
D2CVR3	27	13	13	1	2	0.385	0.532	0.99	1	13
D2KZ38	26	8	7	4	4	0.204	0.204	1	1	7.5
D2KZ45	28	9	6	3	4	0.262	0.304	1	1	7.5
F2CPN8	35	11	8	8	6	0.425	0.358	1	1	9.5
F2CPT7	47	8	9	7	9	0.245	0.316	1	1	8.5
F2CPV3	32	4	6	3	5	0.161	0.203	1	1	5
F2CQ25	24	6	5	2	1	0.22	0.168	1	1	5.5
F2CQ27	25	8	10	7	6	0.344	0.335	1	1	9
F2CQ57	21	6	4	4	3	0.312	0.206	1	1	5
F2CQ90	14	8	9	3	4	0.578	0.656	1	1	8.5
F2CQ91	17	13	19	5	7	0.517	0.57	1	1	16
F2CQF7	23	25	17	9	8	0.692	0.649	1	1	21
F2CQH5	53	59	49	22	23	0.629	0.685	1	1	54
F2CQI1	32	6	7	3	4	0.17	0.229	1	1	6.5
F2CQP8	33	40	38	14	14	0.653	0.66	1	1	39
F2CQR0	36	37	33	14	15	0.67	0.693	1	1	35
F2CQY1	25	37	34	13	13	0.599	0.621	1	1	35.5
F2CR56	110	64	56	39	35	0.527	0.455	1	1	60
F2CRB4	36	14	7	10	5	0.393	0.227	1	1	10.5
F2CRD9	23	6	8	5	6	0.347	0.404	1	1	7
F2CRF1	29	48	46	18	17	0.747	0.747	1	1	47
F2CRG8	65	13	13	13	11	0.38	0.26	1	1	13
F2CRI1	59	15	11	11	9	0.317	0.275	1	1	13
F2CRK3	42	39	35	5	4	0.557	0.512	1	1	37
F2CRM1	43	90	67	24	23	0.82	0.82	1	1	78.5
F2CRM6	121	11	8	10	8	0.142	0.102	1	1	9.5
F2CRN7	47	10	9	8	6	0.294	0.227	1	1	9.5
F2CRR9	15	6	4	5	4	0.538	0.454	1	1	5
F2CRU1	45	10	7	8	7	0.262	0.26	1	1	8.5
F2CRV8	58	8	5	5	4	0.257	0.164	1	1	6.5
F2CS01	83	17	14	15	13	0.273	0.223	1	1	15.5
F2CS12	44	5	6	5	5	0.207	0.214	1	1	5.5
F2CS23	9	5	5	3	4	0.573	0.573	1	1	5
F2CS51	55	23	20	14	15	0.381	0.42	1	1	21.5
F2CS69	61	35	25	18	18	0.527	0.568	1	1	30
F2CSC5	24	14	12	6	5	0.33	0.301	1	1	13
F2CSK4	38	75	73	21	21	0.677	0.677	1	1	74
F2CSR1	28	7	4	6	3	0.415	0.209	1	1	5.5
F2CSV3	17	5	5	4	5	0.44	0.541	1	1	5
F2CSW4	27	12	10	10	10	0.545	0.614	1	1	11
F2CSX2	21	21	18	3	3	0.534	0.489	1	1	19.5
F2CT03	52	13	11	7	6	0.194	0.175	1	1	12
F2CT05	43	89	63	8	7	0.82	0.799	1	1	76
F2CT57	26	8	8	6	6	0.304	0.326	1	1	8
F2CT73	28	21	20	9	10	0.326	0.356	1	1	20.5
F2CT86	22	10	6	6	6	0.409	0.404	1	1	8
F2CTB8	39	7	10	7	9	0.218	0.263	1	1	8.5
F2CTT6	39	10	8	8	7	0.406	0.371	1	1	9
F2CTW0	39	8	6	5	4	0.305	0.235	1	1	7
F2CU23	43	12	10	1	0	0.31	0.258	1	0.43	11
F2CUE9	37	68	52	12	10	0.644	0.599	1	1	60
F2CUF1	31	20	12	11	8	0.545	0.359	1	1	16
F2CUI5	18	6	6	3	3	0.198	0.198	1	1	6
F2CUP5	23	8	7	5	6	0.384	0.468	1	1	7.5
F2CV33	15	14	11	7	7	0.586	0.514	1	1	12.5
F2CV88	16	9	9	6	6	0.486	0.472	1	1	9
F2CVG4	76	15	14	13	11	0.28	0.206	1	1	14.5
F2CVI3	32	5	5	5	5	0.22	0.209	1	1	5
F2CVN4	59	28	23	20	19	0.488	0.479	1	1	25.5
F2CVZ1	16	12	4	5	3	0.387	0.155	1	1	8
F2CW48	12	6	4	4	3	0.407	0.287	1	1	5
F2CW94	15	6	7	5	5	0.518	0.504	1	1	6.5
F2CW97	51	12	7	10	7	0.328	0.231	1	1	9.5
F2CWC9	23	11	10	8	8	0.49	0.515	1	1	10.5
F2CWF3	36	4	6	4	6	0.277	0.259	1	1	5
F2CWX0	48	35	37	17	19	0.451	0.525	1	1	36
F2CWX3	54	44	38	29	25	0.624	0.532	1	1	41
F2CXB2	54	22	18	15	14	0.605	0.521	1	1	20
F2CXI5	48	16	12	12	10	0.411	0.352	1	1	14
F2CXN7	58	6	5	6	5	0.177	0.158	1	1	5.5
F2CXT7	39	67	65	23	22	0.785	0.785	1	1	66
F2CXV3	17	25	23	10	10	0.5	0.5	1	1	24
F2CY41	77	31	22	14	11	0.34	0.315	1	1	26.5
F2CYL7	56	24	31	14	16	0.36	0.414	1	1	27.5
F2CYM5	30	4	7	2	3	0.266	0.365	1	1	5.5
F2CYX9	110	19	17	9	6	0.219	0.166	1	1	18
F2CYY4	42	47	39	1	1	0.578	0.568	0.99	0.99	43
F2CZ51	43	6	6	6	6	0.224	0.216	1	1	6
F2CZP9	65	5	6	5	6	0.132	0.153	1	1	5.5
F2D043	30	11	6	8	5	0.4	0.233	1	1	8.5
F2D074	26	16	20	9	10	0.606	0.653	1	1	18
F2D0E0	37	6	6	5	5	0.226	0.226	1	1	6
F2D0E7	53	64	53	7	6	0.75	0.723	1	1	58.5
F2D0F4	64	13	13	8	9	0.176	0.195	1	1	13
F2D0U3	17	29	19	3	3	0.344	0.344	1	1	24
F2D1H7	28	18	18	12	12	0.508	0.459	1	1	18
F2D1J8	45	18	17	14	13	0.41	0.389	1	1	17.5
F2D1W8	65	10	8	9	7	0.223	0.16	1	1	9
F2D284	56	87	77	31	31	0.673	0.692	1	1	82
F2D2H6	97	13	14	1	2	0.175	0.195	0.99	1	13.5
F2D2K3	51	16	17	10	13	0.361	0.472	1	1	16.5
F2D2Y2	12	6	5	4	4	0.361	0.361	1	1	5.5
F2D2Z0	47	60	52	21	22	0.691	0.635	1	1	56
F2D355	17	10	9	5	5	0.329	0.329	1	1	9.5
F2D3Q4	15	15	18	8	8	0.478	0.478	1	1	16.5
F2D3S8	56	15	13	11	11	0.324	0.337	1	1	14
F2D4K0	55	12	12	10	12	0.339	0.376	1	1	12
F2D4L0	24	36	27	8	9	0.612	0.678	1	1	31.5
F2D558	19	17	13	9	9	0.518	0.518	1	1	15
F2D5L5	27	34	29	9	10	0.737	0.781	1	1	31.5
F2D5M0	46	20	14	11	10	0.427	0.362	1	1	17
F2D5Z0	39	56	44	19	18	0.744	0.721	1	1	50
F2D643	50	11	9	10	8	0.302	0.252	1	1	10
F2D692	39	22	12	11	6	0.564	0.306	1	1	17
F2D6C1	52	11	8	10	8	0.353	0.29	1	1	9.5
F2D6E2	36	32	24	14	11	0.743	0.612	1	1	28
F2D6F6	10	8	6	3	3	0.337	0.348	1	1	7
F2D6I8	37	123	97	23	23	0.685	0.706	1	1	110
F2D6L7	61	8	8	6	5	0.175	0.115	1	1	8
F2D6X8	39	16	16	14	12	0.681	0.597	1	1	16
F2D702	23	12	13	3	3	0.421	0.379	1	1	12.5
F2D779	39	9	6	8	6	0.311	0.247	1	1	7.5
F2D829	75	7	6	6	5	0.14	0.0997	1	1	6.5
F2D861	16	14	12	5	5	0.408	0.408	1	1	13
F2D884	71	102	91	32	30	0.635	0.621	1	1	96.5
F2D894	31	10	8	6	6	0.264	0.271	1	1	9
F2D8E6	29	18	8	12	6	0.52	0.307	1	1	13
F2D8H2	41	6	7	5	6	0.188	0.254	1	1	6.5
F2D961	97	173	133	54	50	0.736	0.672	1	1	153
F2DAK3	24	16	16	11	9	0.416	0.352	1	1	16
F2DAL6	15	4	6	2	3	0.336	0.522	1	1	5
F2DB00	31	10	10	6	7	0.375	0.414	1	1	10
F2DB02	73	25	23	10	9	0.343	0.279	1	1	24
F2DBD1	24	11	11	9	8	0.374	0.34	1	1	11
F2DBD4	35	33	23	12	11	0.619	0.594	1	1	28
F2DBD5	22	13	11	5	4	0.431	0.377	1	1	12
F2DBW7	12	7	8	4	4	0.391	0.391	1	1	7.5
F2DC47	54	30	17	10	8	0.422	0.361	1	1	23.5
F2DC79	32	9	8	6	6	0.336	0.298	1	1	8.5
F2DCE8	49	5	5	5	5	0.126	0.158	1	1	5
F2DCK0	54	68	51	2	2	0.709	0.725	1	1	59.5
F2DCT3	67	38	31	16	14	0.494	0.407	1	1	34.5
F2DDK6	96	17	19	11	13	0.278	0.328	1	1	18
F2DDM9	45	18	17	11	10	0.353	0.336	1	1	17.5
F2DDR9	55	22	15	17	14	0.576	0.465	1	1	18.5
F2DDY1	29	6	4	6	4	0.287	0.181	1	1	5
F2DE60	23	5	5	5	4	0.305	0.248	1	1	5
F2DE85	43	6	4	5	4	0.246	0.221	1	1	5
F2DED9	36	19	17	11	11	0.407	0.407	1	1	18
F2DEK7	23	6	7	6	6	0.408	0.408	1	1	6.5
F2DET3	51	66	47	22	20	0.72	0.65	1	1	56.5
F2DEW5	62	31	27	21	20	0.525	0.518	1	1	29
F2DGG0	36	5	6	5	6	0.213	0.216	1	1	5.5
F2DGG1	60	17	15	5	6	0.264	0.271	1	1	16
F2DH57	65	23	21	16	16	0.342	0.378	1	1	22
F2DI09	14	10	10	6	6	0.762	0.762	1	1	10
F2DIA6	52	5	5	5	5	0.158	0.158	1	1	5
F2DIC8	39	109	90	21	20	0.697	0.669	1	1	99.5
F2DIF3	106	20	15	18	14	0.29	0.24	1	1	17.5
F2DIP0	133	14	10	12	10	0.174	0.154	1	1	12
F2DIT7	20	12	10	3	1	0.471	0.314	1	1	11
F2DJC5	26	16	9	10	6	0.475	0.364	1	1	12.5
F2DJR4	27	23	17	13	11	0.613	0.594	1	1	20
F2DJW8	44	5	7	4	6	0.131	0.196	1	1	6
F2DKD7	43	9	5	5	4	0.268	0.189	1	1	7
F2DKP3	99	15	11	10	10	0.209	0.164	1	1	13
F2DLC2	26	10	12	6	7	0.414	0.46	1	1	11
F2DMI6	17	6	6	4	4	0.433	0.433	1	1	6
F2DML5	36	16	15	9	8	0.318	0.277	1	1	15.5
F2DND3	47	11	7	8	6	0.322	0.215	1	1	9
F2DNM2	27	7	6	7	5	0.329	0.235	1	1	6.5
F2DPG1	57	17	13	13	11	0.285	0.279	1	1	15
F2DPP0	30	8	9	5	7	0.312	0.427	1	1	8.5
F2DQ10	98	30	30	23	21	0.403	0.364	1	1	30
F2DQ23	76	66	55	37	32	0.689	0.645	1	1	60.5
F2DQB4	15	37	44	5	7	0.355	0.413	1	1	40.5
F2DQB8	57	17	14	11	11	0.341	0.386	1	1	15.5
F2DQP5	35	15	13	8	9	0.443	0.42	1	1	14
F2DRX2	25	17	13	8	8	0.426	0.574	1	1	15
F2DSR6	23	9	5	6	5	0.56	0.486	1	1	7
F2DSU6	36	46	38	19	19	0.783	0.723	1	1	42
F2DT12	68	5	6	5	6	0.0982	0.14	1	1	5.5
F2DTB2	32	9	12	7	8	0.338	0.361	1	1	10.5
F2DTH4	26	12	11	7	6	0.286	0.361	1	1	11.5
F2DTJ2	25	10	9	5	4	0.395	0.309	1	1	9.5
F2DUY9	17	16	8	3	3	0.353	0.353	1	1	12
F2DVJ4	42	5	6	5	6	0.181	0.181	1	1	5.5
F2DVU2	24	21	23	11	11	0.409	0.413	1	1	22
F2DWT1	19	7	11	6	8	0.351	0.393	1	1	9
F2DX84	38	6	4	4	4	0.151	0.154	1	1	5
F2DY31	16	17	13	8	7	0.594	0.529	1	1	15
F2DYJ0	27	6	9	5	8	0.237	0.345	1	1	7.5
F2DZY3	60	26	25	17	14	0.485	0.361	1	1	25.5
F2E048	32	14	15	10	9	0.471	0.429	1	1	14.5
F2E0P3	15	6	5	4	4	0.504	0.504	1	1	5.5
F2E0P9	44	21	19	14	13	0.487	0.516	1	1	20
F2E0U3	20	29	25	2	2	0.586	0.436	1	1	27
F2E256	21	10	10	6	7	0.48	0.48	1	1	10
F2E2F1	19	6	4	5	4	0.415	0.354	1	1	5
F2E2K8	30	11	5	7	5	0.428	0.259	1	1	8
F2E2W5	29	7	7	5	5	0.376	0.376	1	1	7
F2E2Z7	27	12	7	9	7	0.466	0.462	1	1	9.5
F2E325	13	8	7	5	4	0.592	0.438	1	1	7.5
F2E390	25	17	18	4	3	0.366	0.296	1	1	17.5
F2E4J5	33	8	4	8	4	0.247	0.135	1	1	6
F2E4V3	32	8	10	7	8	0.495	0.502	1	1	9
F2E556	17	7	4	2	1	0.275	0.208	1	1	5.5
F2E598	17	13	15	7	6	0.413	0.406	1	1	14
F2E6A1	19	8	8	5	5	0.477	0.477	1	1	8
F2E6F3	100	15	13	7	8	0.191	0.184	1	1	14
F2E797	47	8	5	8	5	0.376	0.206	1	1	6.5
F2E7G3	26	23	18	12	10	0.628	0.587	1	1	20.5
F2E7V8	37	7	7	7	7	0.298	0.287	1	1	7
F2E8X4	17	6	6	2	2	0.251	0.251	1	1	6
F2E941	52	10	8	4	4	0.241	0.256	1	1	9
F2EA93	14	7	8	4	5	0.283	0.339	1	1	7.5
F2EAX5	14	10	9	8	6	0.527	0.473	1	1	9.5
F2EBF9	28	13	13	10	9	0.544	0.508	1	1	13
F2EC14	14	7	6	2	2	0.435	0.374	1	1	6.5
F2EDJ5	50	7	8	7	6	0.202	0.175	1	1	7.5
F2EEU3	18	10	10	7	9	0.314	0.403	1	1	10
F2EFD1	10	9	11	4	5	0.453	0.477	1	1	10
F2EFP3	30	11	6	5	4	0.385	0.324	1	1	8.5
F2EFR1	28	19	17	3	2	0.432	0.316	1	1	18
F2EG53	23	15	14	6	8	0.381	0.518	1	1	14.5
F2EG94	22	7	9	2	4	0.302	0.411	1	1	8
F2EHF8	27	93	52	18	17	0.941	0.941	1	1	72.5
F2EHI9	45	9	10	2	2	0.181	0.202	1	1	9.5
F2EIB4	55	10	11	7	9	0.214	0.232	1	1	10.5
F2EJQ4	26	7	6	7	6	0.403	0.341	1	1	6.5
F2EJZ0	16	14	9	6	6	0.436	0.436	1	1	11.5
F2ELT5	68	11	9	8	9	0.209	0.255	1	1	10
J7GP58	69	24	18	17	15	0.404	0.312	1	1	21
K4KCI3	20	7	6	3	3	0.33	0.33	1	1	6.5
M0UDP2	45	15	12	8	9	0.379	0.359	1	1	13.5
M0UEE6	43	13	9	8	8	0.357	0.357	1	1	11
M0UEM7	52	9	9	7	8	0.217	0.242	1	1	9
M0UEX0	56	6	5	6	5	0.141	0.135	1	1	5.5
M0UFA2	21	10	12	7	9	0.353	0.444	1	1	11
M0UFB1	18	8	7	6	5	0.335	0.335	1	1	7.5
M0UFE4	112	16	13	14	11	0.211	0.152	1	1	14.5
M0UFT6	52	10	10	8	7	0.315	0.327	1	1	10
M0UFX2	21	20	17	7	7	0.383	0.411	1	1	18.5
M0UG18	56	14	13	10	11	0.379	0.406	1	1	13.5
M0UG79	42	33	24	16	13	0.522	0.425	1	1	28.5
M0UGX0	16	6	5	4	4	0.297	0.276	1	1	5.5
M0UGZ2	53	26	18	16	13	0.48	0.416	1	1	22
M0UH89	52	11	7	5	4	0.285	0.152	1	1	9
M0UIA1	70	8	8	8	8	0.151	0.191	1	1	8
M0UIN4	44	7	7	7	6	0.262	0.222	1	1	7
M0UJL4	55	31	16	17	11	0.617	0.413	1	1	23.5
M0UKE8	50	24	20	1	2	0.44	0.34	0.99	1	22
M0UKI5	92	53	45	30	31	0.469	0.501	1	1	49
M0UKN4	30	8	7	6	6	0.346	0.305	1	1	7.5
M0UL10	36	24	24	10	11	0.46	0.46	1	1	24
M0UL57	17	11	12	7	6	0.41	0.335	1	1	11.5
M0UL82	52	19	11	11	10	0.32	0.242	1	1	15
M0UM43	45	6	6	4	5	0.181	0.238	1	1	6
M0UN32	52	73	70	10	9	0.673	0.646	1	1	71.5
M0UNM7	19	8	9	6	5	0.402	0.391	1	1	8.5
M0UNQ7	68	9	8	9	7	0.23	0.146	1	1	8.5
M0UP71	59	7	5	7	5	0.187	0.133	1	1	6
M0UPM6	68	6	5	4	4	0.139	0.14	1	1	5.5
M0UPU7	23	23	16	8	6	0.472	0.468	1	1	19.5
M0UPZ9	41	14	12	11	10	0.439	0.402	1	1	13
M0URS7	43	26	24	14	18	0.541	0.604	1	1	25
M0USC9	50	35	25	20	16	0.645	0.547	1	1	30
M0USD0	16	6	9	2	3	0.346	0.429	1	1	7.5
M0USG5	42	11	7	9	7	0.44	0.332	1	1	9
M0USS1	30	5	5	3	4	0.213	0.332	1	1	5
M0USZ9	23	25	29	12	14	0.651	0.694	1	1	27
M0UT11	33	7	3	5	3	0.237	0.159	1	1	5
M0UTD2	39	55	50	2	2	0.782	0.782	1	1	52.5
M0UTF8	21	11	12	2	2	0.273	0.273	1	1	11.5
M0UTP1	59	14	13	9	10	0.265	0.266	1	1	13.5
M0UU36	64	69	69	1	1	0.433	0.454	1	1	69
M0UU60	17	16	8	7	7	0.428	0.428	1	1	12
M0UUA6	34	14	14	6	7	0.225	0.253	1	1	14
M0UUS1	34	9	6	6	6	0.351	0.37	1	1	7.5
M0UV92	47	7	6	6	5	0.207	0.157	1	1	6.5
M0UVN4	50	17	11	12	10	0.422	0.351	1	1	14
M0UVQ7	21	10	10	5	5	0.379	0.384	1	1	10
M0UW37	51	15	14	13	13	0.453	0.501	1	1	14.5
M0UWB1	34	11	7	7	6	0.399	0.302	1	1	9
M0UXA5	44	13	10	8	6	0.385	0.305	1	1	11.5
M0UXG7	50	6	5	5	4	0.172	0.14	1	1	5.5
M0UXX0	39	14	11	10	7	0.384	0.282	1	1	12.5
M0UY91	45	9	6	7	6	0.292	0.241	1	1	7.5
M0UYD9	94	50	43	6	5	0.249	0.228	1	1	46.5
M0UZ48	44	5	7	5	6	0.161	0.194	1	1	6
M0UZB9	40	21	23	10	11	0.414	0.436	1	1	22
M0UZH3	37	9	7	6	5	0.274	0.255	1	1	8
M0V064	109	9	7	9	7	0.139	0.12	1	1	8
M0V098	49	11	9	5	5	0.204	0.232	1	1	10
M0V0F3	35	7	7	4	5	0.239	0.275	1	1	7
M0V0J0	45	7	8	7	7	0.324	0.198	1	1	7.5
M0V0R2	31	8	5	5	3	0.337	0.215	1	1	6.5
M0V0S4	30	12	15	1	1	0.222	0.246	0.98	0.98	13.5
M0V0Z2	40	10	8	5	6	0.282	0.32	1	1	9
M0V101	16	8	5	3	3	0.275	0.275	1	1	6.5
M0V138	54	8	3	8	3	0.276	0.069	1	1	5.5
M0V1Y3	59	28	26	14	13	0.351	0.329	1	1	27
M0V1Y4	45	21	16	15	14	0.496	0.559	1	1	18.5
M0V221	36	13	12	8	10	0.468	0.447	1	1	12.5
M0V2S8	29	9	6	6	4	0.307	0.203	1	1	7.5
M0V315	12	10	10	6	7	0.752	0.77	1	1	10
M0V3Q4	9	29	27	6	5	0.872	0.756	1	1	28
M0V3R3	15	8	4	4	2	0.586	0.331	1	0.99	6
M0V452	47	61	40	19	16	0.703	0.597	1	1	50.5
M0V4F8	26	5	5	4	5	0.201	0.242	1	1	5
M0V4Z8	43	34	28	9	7	0.602	0.471	1	1	31
M0V5E8	50	23	21	2	3	0.265	0.307	1	1	22
M0V694	66	13	11	9	8	0.177	0.236	1	1	12
M0V6F5	99	24	25	20	19	0.324	0.312	1	1	24.5
M0V6I1	75	5	5	4	5	0.103	0.125	1	1	5
M0V6I2	53	8	5	8	5	0.206	0.132	1	1	6.5
M0V709	31	23	21	10	10	0.438	0.438	1	1	22
M0V752	44	10	8	9	7	0.302	0.218	1	1	9
M0V7P8	19	10	8	8	5	0.598	0.396	1	1	9
M0V861	41	29	25	17	11	0.686	0.451	1	1	27
M0V8D5	68	27	30	17	17	0.457	0.43	1	1	28.5
M0V8J0	40	6	5	5	3	0.218	0.117	1	1	5.5
M0V8W1	62	9	9	8	8	0.245	0.252	1	1	9
M0V9A9	57	8	7	7	5	0.231	0.195	1	1	7.5
M0V9E6	22	20	19	10	10	0.769	0.769	1	1	19.5
M0V9J3	32	4	6	3	4	0.117	0.155	1	1	5
M0VAF3	63	8	5	5	5	0.131	0.13	1	1	6.5
M0VAF6	27	9	7	6	5	0.318	0.271	1	1	8
M0VAM3	18	8	7	6	5	0.452	0.307	1	1	7.5
M0VAY1	80	23	21	16	16	0.317	0.317	1	1	22
M0VBA1	20	11	10	8	8	0.467	0.473	1	1	10.5
M0VBB5	81	10	9	7	7	0.168	0.153	1	1	9.5
M0VBS3	25	12	9	5	5	0.321	0.321	1	1	10.5
M0VCA1	10	8	6	3	2	0.728	0.34	1	1	7
M0VCC7	35	16	11	9	9	0.416	0.457	1	1	13.5
M0VD44	22	10	14	8	10	0.561	0.699	1	1	12
M0VD47	21	35	35	14	14	0.635	0.672	1	1	35
M0VD74	13	7	8	4	5	0.321	0.402	1	1	7.5
M0VDG0	74	6	4	5	4	0.124	0.1	1	1	5
M0VE14	35	5	5	4	5	0.212	0.241	1	1	5
M0VEA6	33	11	9	9	9	0.355	0.349	1	1	10
M0VEB2	59	39	28	21	16	0.507	0.441	1	1	33.5
M0VEJ1	15	15	8	2	3	0.482	0.532	1	1	11.5
M0VEU4	79	11	14	9	12	0.202	0.28	1	1	12.5
M0VF50	53	68	52	23	21	0.71	0.579	1	1	60
M0VF78	46	9	6	5	5	0.148	0.148	1	1	7.5
M0VFJ8	58	6	7	6	7	0.185	0.198	1	1	6.5
M0VFP8	28	4	6	4	4	0.325	0.325	1	1	5
M0VFU4	93	22	15	5	4	0.235	0.19	1	1	18.5
M0VFV6	36	10	6	7	5	0.334	0.197	1	1	8
M0VHD6	30	6	4	6	4	0.306	0.199	1	1	5
M0VHX2	36	96	72	6	7	0.752	0.711	1	1	84
M0VI69	75	6	9	1	2	0.114	0.145	1	1	7.5
M0VI90	63	27	22	17	15	0.417	0.42	1	1	24.5
M0VIF1	16	15	17	7	9	0.543	0.682	1	1	16
M0VJ84	57	12	12	9	10	0.266	0.279	1	1	12
M0VJE6	77	17	6	12	4	0.354	0.133	1	1	11.5
M0VJI5	11	37	21	4	4	0.554	0.554	1	1	29
M0VJW6	22	49	43	12	11	0.792	0.756	1	1	46
M0VKF4	25	15	15	9	7	0.535	0.451	1	1	15
M0VKI5	79	6	7	5	7	0.117	0.147	1	1	6.5
M0VKR5	18	20	16	8	7	0.45	0.384	1	1	18
M0VKS2	29	25	19	15	9	0.519	0.415	1	1	22
M0VKS7	13	6	4	3	2	0.575	0.492	1	1	5
M0VKT2	24	4	7	1	2	0.234	0.327	1	1	5.5
M0VKU8	16	5	6	1	2	0.123	0.201	0.99	1	5.5
M0VKY5	42	5	5	4	4	0.156	0.156	1	1	5
M0VLK1	34	28	27	10	9	0.452	0.462	1	1	27.5
M0VM70	77	17	15	14	14	0.252	0.263	1	1	16
M0VN21	8	8	12	3	3	0.311	0.311	1	1	10
M0VNM8	39	12	10	5	5	0.24	0.24	1	1	11
M0VNN5	35	25	20	11	11	0.598	0.598	1	1	22.5
M0VNQ0	42	6	8	6	8	0.217	0.292	1	1	7
M0VNR5	13	12	13	7	6	0.607	0.538	1	1	12.5
M0VNZ3	14	9	7	4	3	0.433	0.362	1	1	8
M0VPJ5	25	8	6	6	4	0.435	0.297	1	1	7
M0VPN8	55	10	6	7	5	0.365	0.274	1	1	8
M0VPT6	24	6	5	4	4	0.181	0.181	1	1	5.5
M0VPU0	88	129	108	38	33	0.608	0.508	1	1	118.5
M0VQ49	100	50	46	24	22	0.469	0.422	1	1	48
M0VQH7	109	49	37	33	28	0.462	0.383	1	1	43
M0VRJ9	132	16	13	4	1	0.172	0.139	1	1	14.5
M0VRL8	102	19	9	13	8	0.298	0.145	1	1	14
M0VRS4	41	9	10	8	10	0.316	0.387	1	1	9.5
M0VS36	61	13	11	10	9	0.289	0.28	1	1	12
M0VS50	27	15	15	2	2	0.283	0.283	1	1	15
M0VSM9	63	7	7	7	6	0.16	0.145	1	1	7
M0VSW7	29	12	12	1	2	0.342	0.385	1	1	12
M0VT27	12	7	7	2	2	0.304	0.304	1	1	7
M0VTE9	90	22	20	17	18	0.318	0.3	1	1	21
M0VTF2	62	6	5	3	2	0.145	0.115	1	1	5.5
M0VTY9	15	13	12	6	6	0.569	0.569	1	1	12.5
M0VU98	39	7	3	4	2	0.214	0.0997	1	1	5
M0VUI3	57	79	63	16	18	0.557	0.591	1	1	71
M0VUP9	19	14	15	7	8	0.44	0.536	1	1	14.5
M0VVD3	36	9	3	4	2	0.259	0.143	1	1	6
M0VVN5	14	7	6	3	3	0.403	0.403	1	1	6.5
M0VVQ2	47	7	8	2	3	0.143	0.187	1	1	7.5
M0VVY3	46	14	11	8	7	0.351	0.361	1	1	12.5
M0VVZ7	19	6	8	4	4	0.446	0.446	1	1	7
M0VW07	31	12	11	7	8	0.361	0.361	1	1	11.5
M0VW49	39	26	26	7	8	0.389	0.415	1	1	26
M0VWE8	45	21	14	10	7	0.359	0.242	1	1	17.5
M0VWY2	18	27	22	6	5	0.625	0.55	1	1	24.5
M0VXR8	44	12	12	8	9	0.274	0.32	1	1	12
M0VYC1	35	12	10	7	6	0.348	0.271	1	1	11
M0VYF0	47	13	10	7	5	0.294	0.276	1	1	11.5
M0VYX8	15	16	14	8	8	0.538	0.577	1	1	15
M0VZ65	59	11	10	11	9	0.261	0.215	1	1	10.5
M0VZB7	40	60	47	15	15	0.656	0.656	1	1	53.5
M0VZF9	22	8	5	7	4	0.5	0.286	1	1	6.5
M0VZZ7	24	9	7	5	5	0.294	0.427	1	1	8
M0W080	25	6	4	2	2	0.186	0.186	1	1	5
M0W1J0	54	30	29	16	17	0.47	0.42	1	1	29.5
M0W1W4	48	10	4	8	4	0.266	0.147	1	1	7
M0W2C4	75	21	20	17	18	0.45	0.419	1	1	20.5
M0W3A3	49	26	20	17	17	0.556	0.499	1	1	23
M0W5E8	9	14	9	5	5	0.643	0.643	1	1	11.5
M0W5T6	66	7	5	6	4	0.167	0.122	1	1	6
M0W5U3	43	13	7	5	2	0.267	0.201	1	1	10
M0W5Z0	58	29	30	21	21	0.513	0.507	1	1	29.5
M0W7A5	72	74	71	14	13	0.46	0.469	1	1	72.5
M0W7R3	61	22	25	14	16	0.397	0.458	1	1	23.5
M0W7X8	33	18	15	7	6	0.356	0.332	1	1	16.5
M0W8S8	71	78	82	4	9	0.429	0.545	1	1	80
M0W901	41	11	15	7	11	0.371	0.518	1	1	13
M0WC05	52	16	9	9	6	0.297	0.209	1	1	12.5
M0WCC2	34	7	9	6	7	0.31	0.372	1	1	8
M0WCG4	37	6	5	4	4	0.199	0.226	1	1	5.5
M0WCK3	32	9	9	7	7	0.455	0.455	1	1	9
M0WCQ8	17	66	51	8	6	0.602	0.391	1	1	58.5
M0WDL6	85	5	5	5	5	0.1	0.104	1	1	5
M0WDY0	36	6	4	6	4	0.289	0.182	1	1	5
M0WE03	59	19	17	7	7	0.32	0.336	1	1	18
M0WE99	27	13	10	9	7	0.496	0.421	1	1	11.5
M0WEK7	71	6	5	6	5	0.12	0.124	1	1	5.5
M0WF40	47	65	53	23	23	0.634	0.617	1	1	59
M0WF63	54	11	7	8	5	0.325	0.182	1	1	9
M0WFD2	74	49	52	24	22	0.531	0.456	1	1	50.5
M0WFE2	101	9	7	8	6	0.129	0.0974	1	1	8
M0WFV7	38	8	4	6	4	0.318	0.126	1	1	6
M0WG20	43	7	6	6	6	0.253	0.233	1	1	6.5
M0WGP5	45	15	15	9	10	0.434	0.422	1	1	15
M0WHN6	39	17	16	13	10	0.512	0.394	1	1	16.5
M0WHP4	35	12	12	11	10	0.41	0.416	1	1	12
M0WHU4	23	10	6	5	3	0.318	0.194	1	1	8
M0WIE4	41	6	6	6	6	0.221	0.227	1	1	6
M0WJU7	14	11	9	6	6	0.646	0.646	1	1	10
M0WJV7	17	19	16	9	9	0.661	0.661	1	1	17.5
M0WK44	19	10	6	5	5	0.432	0.409	1	1	8
M0WK71	11	6	5	4	3	0.716	0.5	1	1	5.5
M0WLI6	61	54	37	23	21	0.695	0.655	1	1	45.5
M0WLS8	255	32	24	30	22	0.183	0.125	1	1	28
M0WM06	15	7	4	4	2	0.364	0.2	1	1	5.5
M0WM50	38	7	4	5	4	0.303	0.272	1	1	5.5
M0WMB2	42	6	7	5	6	0.251	0.293	1	1	6.5
M0WNB1	45	11	13	7	8	0.312	0.33	1	1	12
M0WNE6	84	174	133	18	18	0.676	0.645	1	1	153.5
M0WNH7	32	28	22	15	14	0.605	0.575	1	1	25
M0WNQ6	60	5	5	5	5	0.153	0.131	1	1	5
M0WNY5	27	10	11	8	8	0.414	0.434	1	1	10.5
M0WP19	28	8	6	6	5	0.373	0.329	1	1	7
M0WQ74	13	9	10	3	3	0.409	0.491	1	1	9.5
M0WQ79	81	11	10	11	9	0.207	0.181	1	1	10.5
M0WQE8	23	7	8	6	7	0.347	0.399	1	1	7.5
M0WQP8	79	8	8	5	6	0.116	0.155	1	1	8
M0WRG0	96	108	84	46	42	0.7	0.607	1	1	96
M0WRS6	75	16	17	13	15	0.259	0.304	1	1	16.5
M0WT98	26	9	9	5	6	0.367	0.461	1	1	9
M0WTA7	40	17	14	11	11	0.358	0.38	1	1	15.5
M0WTI0	92	10	11	9	9	0.153	0.154	1	1	10.5
M0WU78	36	9	7	9	7	0.338	0.275	1	1	8
M0WUC3	47	12	9	10	7	0.298	0.204	1	1	10.5
M0WUM0	115	10	8	10	8	0.155	0.107	1	1	9
M0WUP2	111	12	9	12	8	0.166	0.115	1	1	10.5
M0WUX2	37	7	8	5	6	0.173	0.222	1	1	7.5
M0WV50	35	8	6	8	6	0.291	0.218	1	1	7
M0WVK2	57	14	13	12	13	0.358	0.379	1	1	13.5
M0WVM3	99	58	53	31	32	0.475	0.522	1	1	55.5
M0WVQ7	46	15	8	11	7	0.366	0.208	1	1	11.5
M0WVS8	53	9	8	6	5	0.234	0.195	1	1	8.5
M0WVV5	25	15	13	8	8	0.371	0.422	1	1	14
M0WVW3	66	6	6	5	5	0.095	0.105	1	1	6
M0WW19	53	5	6	5	6	0.167	0.173	1	1	5.5
M0WX05	54	6	9	5	9	0.153	0.277	1	1	7.5
M0WY99	22	15	20	7	8	0.453	0.49	1	1	17.5
M0WYK5	33	23	27	10	10	0.408	0.408	1	1	25
M0WYN7	47	7	9	3	4	0.261	0.301	1	1	8
M0WZ25	98	12	13	11	13	0.182	0.204	1	1	12.5
M0WZ97	60	9	4	8	4	0.221	0.13	1	1	6.5
M0WZB5	27	6	8	6	7	0.532	0.624	1	1	7
M0WZI8	41	98	77	16	16	0.453	0.453	1	1	87.5
M0WZU2	68	14	9	11	9	0.259	0.204	1	1	11.5
M0X093	73	61	60	23	26	0.424	0.474	1	1	60.5
M0X0A5	42	16	17	5	5	0.404	0.316	1	1	16.5
M0X0B6	47	8	4	6	3	0.152	0.0954	1	1	6
M0X0C6	45	39	34	18	18	0.476	0.416	1	1	36.5
M0X0L3	24	11	12	8	8	0.471	0.407	1	1	11.5
M0X0Z2	60	23	19	19	17	0.571	0.474	1	1	21
M0X173	82	27	26	11	10	0.207	0.184	1	1	26.5
M0X1H9	108	9	6	8	6	0.16	0.114	1	1	7.5
M0X1N3	92	27	24	19	18	0.334	0.3	1	1	25.5
M0X1N7	61	8	4	6	3	0.243	0.137	1	1	6
M0X1N8	55	7	8	7	8	0.218	0.246	1	1	7.5
M0X1S0	62	16	18	13	14	0.307	0.33	1	1	17
M0X1W4	65	6	4	6	4	0.178	0.136	1	1	5
M0X1X4	29	21	21	11	8	0.424	0.36	1	1	21
M0X1Z2	60	14	17	13	12	0.334	0.332	1	1	15.5
M0X2A1	27	22	25	11	10	0.528	0.472	1	1	23.5
M0X2F9	120	11	10	9	9	0.14	0.124	1	1	10.5
M0X2N1	31	12	13	7	9	0.371	0.483	1	1	12.5
M0X332	24	20	16	5	5	0.25	0.25	1	1	18
M0X341	28	7	5	6	5	0.372	0.31	1	1	6
M0X3E3	42	11	11	8	9	0.248	0.275	1	1	11
M0X3G6	116	11	10	11	10	0.137	0.139	1	1	10.5
M0X3R2	30	43	32	7	6	0.722	0.673	1	1	37.5
M0X3S2	68	14	15	12	12	0.212	0.229	1	1	14.5
M0X522	38	21	13	6	4	0.514	0.401	1	1	17
M0X5Q3	128	30	26	27	25	0.439	0.407	1	1	28
M0X5Z1	47	57	50	1	2	0.606	0.635	0.99	1	53.5
M0X623	52	7	8	7	7	0.165	0.188	1	1	7.5
M0X638	55	10	3	9	3	0.285	0.112	1	1	6.5
M0X640	64	27	20	17	15	0.443	0.383	1	1	23.5
M0X651	21	18	18	11	11	0.534	0.528	1	1	18
M0X652	17	20	18	8	8	0.738	0.738	1	1	19
M0X690	61	22	18	15	13	0.385	0.332	1	1	20
M0X721	43	6	6	4	5	0.138	0.217	1	1	6
M0X7H3	16	10	14	6	7	0.427	0.483	1	1	12
M0X7J3	24	6	8	1	1	0.245	0.292	1	0.99	7
M0X7Y4	46	16	10	13	8	0.507	0.312	1	1	13
M0X7Y6	201	84	63	57	46	0.493	0.377	1	1	73.5
M0X871	32	10	6	4	3	0.263	0.186	1	1	8
M0X8E0	30	8	6	6	6	0.515	0.515	1	1	7
M0XA21	49	18	15	12	12	0.48	0.44	1	1	16.5
M0XA31	80	11	10	6	5	0.137	0.141	1	1	10.5
M0XAP2	70	18	8	10	6	0.224	0.128	1	1	13
M0XC31	96	67	43	31	25	0.559	0.5	1	1	55
M0XC59	55	12	12	11	9	0.378	0.255	1	1	12
M0XCF8	24	5	5	2	2	0.199	0.15	1	1	5
M0XCI1	67	43	31	21	20	0.548	0.513	1	1	37
M0XCZ0	34	32	28	8	10	0.306	0.442	1	1	30
M0XD84	35	45	37	9	10	0.685	0.709	1	1	41
M0XDM6	43	24	16	11	8	0.456	0.321	1	1	20
M0XE88	46	46	34	18	17	0.715	0.651	1	1	40
M0XEG8	22	8	9	2	3	0.305	0.443	1	1	8.5
M0XEJ4	96	20	17	13	14	0.257	0.276	1	1	18.5
M0XEM7	33	12	11	6	7	0.276	0.279	1	1	11.5
M0XF10	21	7	8	4	6	0.189	0.289	1	1	7.5
M0XFC6	75	65	57	35	34	0.716	0.693	1	1	61
M0XG50	110	17	20	11	12	0.149	0.181	1	1	18.5
M0XGG9	42	47	41	17	17	0.578	0.568	1	1	44
M0XGQ2	48	12	10	9	8	0.366	0.317	1	1	11
M0XHR5	23	20	12	5	3	0.491	0.368	1	1	16
M0XIC8	19	7	9	7	9	0.483	0.488	1	1	8
M0XII1	23	8	4	6	4	0.408	0.235	1	1	6
M0XIV0	55	8	3	8	3	0.249	0.0837	1	1	5.5
M0XJ12	42	65	50	5	2	0.62	0.479	1	1	57.5
M0XJL4	42	53	49	14	16	0.679	0.733	1	1	51
M0XK27	75	6	4	6	4	0.157	0.109	1	1	5
M0XK91	14	11	7	4	3	0.571	0.519	1	1	9
M0XKM9	47	6	4	5	3	0.242	0.176	1	1	5
M0XLC4	37	81	72	19	18	0.735	0.779	1	1	76.5
M0XLI5	25	8	8	5	6	0.301	0.301	1	1	8
M0XLU6	53	22	21	14	15	0.439	0.421	1	1	21.5
M0XMC3	27	11	11	7	8	0.328	0.336	1	1	11
M0XMD1	24	5	5	4	4	0.172	0.172	1	1	5
M0XMV1	30	43	33	4	4	0.672	0.656	1	1	38
M0XN08	71	5	7	5	7	0.101	0.143	1	1	6
M0XNG3	81	12	7	10	7	0.228	0.15	1	1	9.5
M0XNM8	41	15	9	11	7	0.383	0.249	1	1	12
M0XNN4	61	13	10	9	7	0.271	0.2	1	1	11.5
M0XNP9	23	7	3	4	3	0.213	0.213	1	1	5
M0XNU3	72	22	27	3	7	0.252	0.313	1	1	24.5
M0XP77	53	7	10	6	8	0.207	0.218	1	1	8.5
M0XPP0	73	8	5	2	2	0.129	0.113	1	1	6.5
M0XPR9	35	8	10	5	7	0.237	0.34	1	1	9
M0XPV3	50	10	5	9	5	0.354	0.189	1	1	7.5
M0XQ24	70	58	48	28	27	0.608	0.556	1	1	53
M0XQ49	117	12	12	9	10	0.152	0.163	1	1	12
M0XQA7	41	5	5	4	4	0.229	0.232	1	1	5
M0XR04	55	9	9	7	7	0.196	0.215	1	1	9
M0XR76	47	7	6	3	3	0.237	0.175	1	1	6.5
M0XRA3	54	11	7	7	7	0.248	0.191	1	1	9
M0XRT3	81	10	7	8	6	0.239	0.19	1	1	8.5
M0XRZ5	70	11	6	10	6	0.256	0.158	1	1	8.5
M0XS61	26	8	5	6	5	0.35	0.308	1	1	6.5
M0XSG7	41	8	6	8	6	0.304	0.218	1	1	7
M0XSH8	20	6	6	3	3	0.401	0.401	1	1	6
M0XSL0	54	8	6	6	5	0.198	0.13	1	1	7
M0XSQ2	53	13	13	9	7	0.328	0.241	1	1	13
M0XT99	38	6	6	6	5	0.303	0.23	1	1	6
M0XTD0	19	9	4	5	3	0.432	0.29	1	1	6.5
M0XTF9	59	22	19	13	13	0.38	0.365	1	1	20.5
M0XTH6	56	5	6	1	2	0.118	0.145	1	1	5.5
M0XU21	28	6	6	5	5	0.265	0.265	1	1	6
M0XUB1	59	10	8	8	7	0.261	0.233	1	1	9
M0XUE4	19	6	5	2	1	0.314	0.262	1	1	5.5
M0XUE7	27	6	6	3	3	0.243	0.243	1	1	6
M0XUK9	39	19	12	12	10	0.491	0.351	1	1	15.5
M0XVT7	20	17	14	10	10	0.559	0.559	1	1	15.5
M0XW49	22	20	18	12	10	0.513	0.436	1	1	19
M0XW69	35	8	5	5	4	0.294	0.261	1	1	6.5
M0XW87	38	12	7	10	6	0.385	0.248	1	1	9.5
M0XWV3	57	22	23	11	16	0.366	0.499	1	1	22.5
M0XWV5	11	8	6	3	3	0.422	0.422	1	1	7
M0XXI2	38	8	9	2	3	0.113	0.139	1	1	8.5
M0XXL9	55	19	16	13	8	0.425	0.292	1	1	17.5
M0XY51	74	10	7	8	7	0.228	0.214	1	1	8.5
M0XY72	29	24	19	12	11	0.68	0.615	1	1	21.5
M0XYI8	41	76	55	22	23	0.733	0.817	1	1	65.5
M0XYR9	43	14	11	8	7	0.409	0.375	1	1	12.5
M0XYS5	58	15	13	10	10	0.277	0.264	1	1	14
M0XYS7	46	15	12	10	8	0.315	0.27	1	1	13.5
M0XYY7	126	49	36	7	7	0.452	0.352	1	1	42.5
M0XZV6	53	25	19	13	13	0.493	0.475	1	1	22
M0XZZ4	56	43	32	20	18	0.541	0.519	1	1	37.5
M0Y075	19	11	9	5	4	0.335	0.33	1	1	10
M0Y0B5	42	10	9	7	7	0.279	0.277	1	1	9.5
M0Y107	74	17	15	10	10	0.171	0.164	1	1	16
M0Y179	57	21	19	18	15	0.437	0.342	1	1	20
M0Y182	59	8	7	8	7	0.208	0.186	1	1	7.5
M0Y1I7	35	5	7	4	4	0.161	0.161	1	1	6
M0Y2I6	35	13	15	10	13	0.433	0.501	1	1	14
M0Y2M0	31	53	40	16	14	0.699	0.674	1	1	46.5
M0Y2S5	41	6	4	3	3	0.126	0.126	1	1	5
M0Y2T3	55	7	8	7	7	0.232	0.232	1	1	7.5
M0Y3T3	21	5	7	3	5	0.224	0.333	1	1	6
M0Y3W8	36	15	11	9	8	0.416	0.443	1	1	13
M0Y3Y0	14	5	5	3	3	0.261	0.311	1	1	5
M0Y4D4	98	50	46	22	24	0.371	0.399	1	1	48
M0Y4T3	24	29	37	13	12	0.83	0.789	1	1	33
M0Y5A1	15	6	4	3	2	0.265	0.197	1	1	5
M0Y628	61	51	41	29	24	0.628	0.559	1	1	46
M0Y690	40	12	8	8	7	0.387	0.326	1	1	10
M0Y6M7	43	22	13	9	9	0.409	0.406	1	1	17.5
M0Y706	25	13	11	7	7	0.365	0.361	1	1	12
M0Y7A7	58	12	9	10	9	0.262	0.243	1	1	10.5
M0Y7M1	36	7	6	6	6	0.277	0.277	1	1	6.5
M0Y818	53	20	20	15	14	0.468	0.46	1	1	20
M0Y822	18	7	7	5	5	0.47	0.47	1	1	7
M0Y8C4	65	6	7	6	6	0.126	0.115	1	1	6.5
M0Y8M7	36	11	11	7	7	0.397	0.397	1	1	11
M0Y8T5	103	12	12	10	10	0.144	0.152	1	1	12
M0Y8U1	15	11	10	2	2	0.573	0.573	1	1	10.5
M0Y941	38	8	4	5	4	0.306	0.266	1	1	6
M0Y9H9	42	58	59	23	24	0.718	0.736	1	1	58.5
M0Y9N0	42	17	9	10	5	0.411	0.18	1	1	13
M0Y9X7	49	79	62	24	21	0.604	0.573	1	1	70.5
M0YA06	23	7	5	5	5	0.228	0.265	1	1	6
M0YA72	39	8	10	5	7	0.238	0.297	1	1	9
M0YAP1	23	10	9	4	4	0.282	0.282	1	1	9.5
M0YAR4	24	5	5	4	4	0.324	0.324	1	1	5
M0YAZ9	54	67	50	22	23	0.693	0.709	1	1	58.5
M0YB07	20	7	3	5	3	0.332	0.223	1	1	5
M0YB80	61	9	7	5	5	0.151	0.16	1	1	8
M0YBZ9	33	16	14	12	11	0.63	0.609	1	1	15
M0YC48	134	16	16	13	12	0.167	0.148	1	1	16
M0YCI7	48	15	15	12	11	0.371	0.331	1	1	15
M0YCZ6	51	20	12	10	9	0.349	0.349	1	1	16
M0YE52	39	13	15	2	1	0.334	0.246	1	1	14
M0YE95	22	7	4	4	4	0.254	0.213	1	1	5.5
M0YEN6	18	8	8	5	5	0.564	0.412	1	1	8
M0YEZ0	64	9	8	7	7	0.233	0.238	1	1	8.5
M0YG95	18	5	5	3	3	0.479	0.385	1	1	5
M0YG96	18	24	20	8	10	0.401	0.454	1	1	22
M0YH83	28	35	23	13	12	0.848	0.848	1	1	29
M0YHJ2	59	9	10	7	8	0.214	0.244	1	1	9.5
M0YIA7	52	42	38	19	19	0.433	0.45	1	1	40
M0YIC2	69	15	9	12	6	0.315	0.146	1	1	12
M0YIK4	105	17	14	14	12	0.217	0.18	1	1	15.5
M0YIZ9	67	15	15	13	12	0.365	0.3	1	1	15
M0YJ76	25	20	20	7	8	0.554	0.608	1	1	20
M0YKQ0	49	24	19	16	12	0.588	0.415	1	1	21.5
M0YKW0	8	7	5	4	4	0.691	0.691	1	1	6
M0YLR1	33	8	10	4	5	0.177	0.2	1	1	9
M0YLV9	57	12	12	10	8	0.322	0.279	1	1	12
M0YMF1	50	46	36	19	18	0.636	0.545	1	1	41
M0YMF3	45	79	74	2	2	0.734	0.675	1	1	76.5
M0YMG1	27	16	13	9	9	0.535	0.527	1	1	14.5
M0YMX2	24	8	9	7	7	0.369	0.373	1	1	8.5
M0YMY2	53	38	29	7	8	0.552	0.546	1	1	33.5
M0YMY9	48	14	9	9	6	0.313	0.217	1	1	11.5
M0YMZ9	63	9	8	8	7	0.152	0.14	1	1	8.5
M0YN57	10	20	20	8	7	0.545	0.545	1	1	20
M0YNE8	55	22	18	18	14	0.582	0.465	1	1	20
M0YPS4	18	9	8	4	5	0.315	0.412	1	1	8.5
M0YQ39	17	8	8	6	6	0.463	0.463	1	1	8
M0YQK2	40	9	5	6	4	0.318	0.215	1	1	7
M0YQP0	105	21	19	17	16	0.294	0.233	1	1	20
M0YR50	38	17	12	9	9	0.45	0.47	1	1	14.5
M0YRL2	37	20	17	13	12	0.567	0.471	1	1	18.5
M0YS01	41	6	7	6	7	0.163	0.22	1	1	6.5
M0YS04	45	7	8	6	7	0.177	0.22	1	1	7.5
M0YSB2	71	74	67	1	2	0.411	0.41	0.99	1	70.5
M0YSB6	18	12	9	5	4	0.527	0.473	1	1	10.5
M0YSN9	11	15	14	6	6	0.541	0.541	1	1	14.5
M0YSS4	50	53	51	20	21	0.549	0.556	1	1	52
M0YT62	62	10	9	2	2	0.197	0.188	1	1	9.5
M0YTA8	33	16	13	10	9	0.443	0.381	1	1	14.5
M0YTH4	37	5	5	5	5	0.164	0.133	1	1	5
M0YTZ0	14	10	11	7	6	0.748	0.683	1	1	10.5
M0YU33	17	6	4	3	2	0.275	0.156	1	1	5
M0YUE3	36	9	4	6	4	0.37	0.216	1	1	6.5
M0YUL2	39	15	14	10	9	0.39	0.323	1	1	14.5
M0YUL7	53	23	21	15	13	0.362	0.424	1	1	22
M0YVB7	25	10	9	6	7	0.252	0.305	1	1	9.5
M0YVB9	30	50	31	7	3	0.733	0.474	1	1	40.5
M0YW98	102	15	13	13	12	0.272	0.229	1	1	14
M0YXC5	45	40	35	12	12	0.446	0.446	1	1	37.5
M0YXF0	76	16	11	13	10	0.21	0.178	1	1	13.5
M0YXG0	69	59	49	31	30	0.628	0.597	1	1	54
M0YYG2	37	8	12	7	7	0.306	0.306	1	1	10
M0YZ59	32	17	18	10	9	0.578	0.47	1	1	17.5
M0YZX5	21	6	5	4	3	0.207	0.145	1	1	5.5
M0Z0C6	33	6	6	3	3	0.145	0.145	1	1	6
M0Z0D3	33	72	60	15	14	0.644	0.621	1	1	66
M0Z0E2	25	11	7	6	4	0.469	0.257	1	1	9
M0Z0U7	78	31	30	22	23	0.366	0.401	1	1	30.5
M0Z0Z8	22	5	6	4	5	0.244	0.337	1	1	5.5
M0Z170	48	8	9	6	6	0.289	0.268	1	1	8.5
M0Z1C9	25	19	16	8	9	0.375	0.407	1	1	17.5
M0Z1R8	38	119	81	12	10	0.739	0.599	1	1	100
M0Z1R9	24	5	7	3	4	0.229	0.229	1	1	6
M0Z264	93	8	9	7	9	0.108	0.133	1	1	8.5
M0Z2C1	45	86	79	24	23	0.773	0.773	1	1	82.5
M0Z2H5	105	25	20	23	19	0.309	0.256	1	1	22.5
M0Z2H7	18	5	5	3	4	0.231	0.282	1	1	5
M0Z2Q9	20	10	5	4	4	0.344	0.344	1	1	7.5
M0Z2S8	85	260	178	46	41	0.753	0.697	1	1	219
M0Z2U6	38	74	50	21	17	0.827	0.733	1	1	62
M0Z2X3	43	9	11	3	4	0.162	0.221	1	1	10
M0Z3K4	50	4	6	4	6	0.164	0.235	1	1	5
M0Z404	27	9	4	6	4	0.3	0.237	1	1	6.5
M0Z4F0	64	26	22	16	13	0.418	0.343	1	1	24
M0Z4I8	12	5	5	4	4	0.33	0.33	1	1	5
M0Z4K6	133	14	14	12	12	0.168	0.197	1	1	14
M0Z4P1	59	5	6	4	6	0.102	0.169	1	1	5.5
M0Z588	40	9	6	6	5	0.265	0.197	1	1	7.5
M0Z5T8	25	6	6	4	4	0.385	0.475	1	1	6
M0Z6C2	42	19	18	12	13	0.526	0.539	1	1	18.5
M0Z723	35	9	8	5	4	0.234	0.191	1	1	8.5
M0Z779	35	7	4	7	3	0.391	0.228	1	1	5.5
M0Z836	50	6	5	6	5	0.186	0.131	1	1	5.5
M0Z8H3	22	5	10	4	7	0.311	0.536	1	1	7.5
M0Z8R9	26	5	7	5	7	0.374	0.474	1	1	6
M0Z8T3	17	18	19	4	5	0.6	0.65	1	1	18.5
M0Z8X2	30	7	6	5	6	0.255	0.316	1	1	6.5
M0Z9K8	61	18	15	2	2	0.221	0.215	1	1	16.5
M0Z9N7	22	15	13	7	6	0.485	0.456	1	1	14
M0Z9V5	38	6	4	6	4	0.339	0.145	1	1	5
M0Z9Y8	56	17	13	11	11	0.314	0.326	1	1	15
M0ZA58	31	12	6	6	5	0.274	0.208	1	1	9
M0ZAM5	43	55	33	7	5	0.533	0.449	1	1	44
M0ZAR1	38	8	5	7	5	0.307	0.223	1	1	6.5
M0ZAT8	117	14	13	5	3	0.18	0.162	1	1	13.5
M0ZB49	28	10	12	6	8	0.456	0.532	1	1	11
M0ZB73	32	82	60	17	16	0.517	0.51	1	1	71
M0ZBY7	90	7	6	7	6	0.125	0.113	1	1	6.5
M0ZC67	37	6	9	6	7	0.224	0.291	1	1	7.5
M0ZC84	10	6	10	4	3	0.589	0.589	1	1	8
M0ZCD6	122	13	12	9	10	0.136	0.137	1	1	12.5
M0ZCE0	24	5	6	4	4	0.247	0.247	1	1	5.5
M0ZCU8	17	19	18	9	8	0.662	0.586	1	1	18.5
M0ZD23	12	38	32	9	8	0.721	0.721	1	1	35
M0ZD30	53	11	7	5	3	0.173	0.116	1	1	9
M0ZD94	56	7	8	6	7	0.228	0.242	1	1	7.5
M0ZFT1	13	11	9	5	4	0.803	0.533	1	1	10
Q6RYF4	136	34	28	29	24	0.348	0.28	1	1	31
Q84L51	8	4	6	3	4	0.727	0.727	1	1	5
Q8VWW3	25	22	17	8	7	0.68	0.466	1	1	19.5
