# Supplementary material for: Analysis of the Barley Malt Rootlet Proteome
Source: Int J Mol Sci. 2019 Dec 26;21(1):179. doi: 10.3390/ijms21010179 (PMC6981388; doi:10.3390/ijms21010179)
Supplement: Supplementary file 1 [file ijms-21-00179-s001.zip › Table S3_121619.xlsx]

## Sheet: Sheet1
Table S3. List of 805 proteins identified in kilned rootlets
UniprotID	MW kD	SC-Kchits1	SC-Kchits2	Pep-KChit1	Pep-KChit2	%coverage1	%coverage2	ID prob1	ID prob2	Avg SC
M0WQY8	71	82	90	1	1	0.578	0.638	0.99	0.99	86
M0V0B4	19	10	7	2	1	0.392	0.233	1	0.99	8.5
F2EC14	14	8	6	2	1	0.466	0.344	1	0.99	7
M0YT49	21	30	29	1	2	0.691	0.807	0.98	1	29.5
M0YE52	39	12	11	1	1	0.241	0.246	0.99	1	11.5
M0UTF8	21	13	12	1	2	0.304	0.314	0.99	1	12.5
F2CU23	43	18	19	1	2	0.354	0.405	0.99	1	18.5
M0UU36	64	65	64	1	2	0.42	0.507	0.99	1	64.5
M0WEK7	71	6	4	5	4	0.124	0.0952	1	1	5
M0X0I7	74	6	5	3	3	0.13	0.0957	1	1	5.5
M0VUU1	66	7	3	6	3	0.197	0.0978	1	1	5
M0Z6J1	56	6	4	4	3	0.144	0.1	1	1	5
F2CS01	83	13	6	11	5	0.19	0.101	1	1	9.5
M0UP71	59	6	4	6	4	0.156	0.104	1	1	5
M0WLA7	48	7	5	5	4	0.123	0.108	1	1	6
F2CUC9	58	9	9	3	3	0.109	0.109	1	1	9
F2EDJ5	50	6	4	6	4	0.195	0.109	1	1	5
M0VBB5	81	7	7	6	5	0.143	0.111	1	1	7
M0UXG7	50	6	4	5	3	0.183	0.112	1	1	5
M0XSE8	58	6	5	5	3	0.18	0.114	1	1	5.5
F2D6L7	61	8	8	5	5	0.115	0.115	1	1	8
M0YGY9	40	5	5	5	4	0.153	0.116	1	1	5
F2CRM6	121	7	7	7	7	0.107	0.117	1	1	7
M0X1T3	52	6	4	6	4	0.198	0.118	1	1	5
M0VRJ9	132	18	11	1	2	0.157	0.119	1	1	14.5
F2DEH9	63	7	7	4	6	0.1	0.121	1	1	7
F2DT12	68	6	6	6	6	0.123	0.121	1	1	6
F2EG33	53	7	8	5	5	0.154	0.121	1	1	7.5
M0XU87	65	6	5	5	5	0.122	0.122	1	1	5.5
M0VWF4	82	6	5	5	5	0.123	0.123	1	1	5.5
M0X3G6	116	11	9	11	9	0.153	0.123	1	1	10
F2D4I3	25	7	4	3	2	0.191	0.123	1	1	5.5
F2CXN7	58	6	4	5	4	0.141	0.124	1	1	5
M0UZ48	44	6	4	6	4	0.194	0.124	1	1	5
F2D1W8	65	10	7	8	6	0.216	0.128	1	1	8.5
M0VSM9	63	8	7	7	5	0.158	0.129	1	1	7.5
M0VI69	75	9	9	3	2	0.163	0.13	1	1	9
M0VAF3	63	8	7	5	5	0.131	0.131	1	1	7.5
M0X0G8	52	6	6	5	5	0.132	0.132	1	1	6
M0WUM0	115	11	11	10	10	0.154	0.132	1	1	11
M0XI96	70	7	7	6	6	0.183	0.132	1	1	7
M0V6I2	53	7	5	7	5	0.189	0.132	1	1	6
F2DDH6	68	5	5	5	5	0.134	0.134	1	1	5
M0UUA6	34	9	5	4	3	0.169	0.134	1	1	7
F2DR19	51	6	4	4	4	0.112	0.135	1	1	5
M0YZ72	40	8	5	6	4	0.201	0.136	1	1	6.5
F2CRI6	45	7	3	2	1	0.127	0.137	1	1	5
M0ZD94	56	9	7	7	5	0.228	0.137	1	1	8
M0YC48	134	14	13	13	11	0.165	0.139	1	1	13.5
M0XXI2	38	13	13	5	3	0.215	0.139	1	1	13
G9AYJ6	39	6	6	4	5	0.12	0.14	1	1	6
F2CTB8	39	7	5	7	5	0.21	0.14	1	1	6
M0YMZ9	63	8	8	6	7	0.125	0.141	1	1	8
M0UIA1	70	7	9	7	7	0.146	0.141	1	1	8
M0X1W4	65	7	7	7	5	0.198	0.141	1	1	7
F2D0F4	64	12	10	8	7	0.161	0.142	1	1	11
M0Z1R9	24	6	4	3	2	0.202	0.142	1	1	5
M0WVW3	66	10	9	6	7	0.116	0.145	1	1	9.5
M0XTH6	56	6	6	1	2	0.149	0.145	1	1	6
M0Z264	93	11	10	10	10	0.153	0.145	1	1	10.5
M0YC28	53	5	5	5	5	0.137	0.146	1	1	5
M0VTF2	62	8	8	3	3	0.143	0.147	1	1	8
M0WZ25	98	11	10	10	9	0.15	0.147	1	1	10.5
M0Z110	63	5	5	4	4	0.152	0.147	1	1	5
M0ZCD6	122	15	13	12	11	0.162	0.147	1	1	14
F2D829	75	8	9	8	8	0.134	0.149	1	1	8.5
M0ZDL8	28	7	3	5	2	0.312	0.149	1	1	5
M0XWK0	43	5	5	5	5	0.135	0.15	1	1	5
M0W6H1	72	6	6	5	5	0.15	0.15	1	1	6
M0Y107	74	11	11	8	9	0.129	0.153	1	1	11
M0XLU3	50	6	4	5	4	0.147	0.153	1	1	5
M0XF10	21	7	5	5	4	0.216	0.153	1	1	6
M0V9A9	57	5	6	3	5	0.147	0.154	1	1	5.5
F2CPT7	47	6	5	6	5	0.195	0.155	1	1	5.5
M0YXF0	76	13	10	12	9	0.237	0.155	1	1	11.5
M0Z245	42	5	5	3	4	0.111	0.158	1	1	5
M0XP77	53	5	10	4	5	0.131	0.158	1	1	7.5
M0VVQ2	47	6	7	3	4	0.134	0.159	1	1	6.5
M0WF63	54	5	6	3	4	0.138	0.16	1	1	5.5
M0Z6T1	33	4	6	4	4	0.161	0.161	1	1	5
M0Y1I7	35	9	7	5	4	0.184	0.161	1	1	8
M0UJ95	33	7	3	4	1	0.301	0.161	1	1	5
M0XW33	23	6	5	2	2	0.183	0.163	1	1	5.5
M0X173	82	25	20	12	9	0.223	0.163	1	1	22.5
F2D868	90	10	10	8	8	0.191	0.164	1	1	10
M0Y182	59	8	7	8	7	0.226	0.164	1	1	7.5
M0X871	32	6	7	4	3	0.263	0.165	1	1	6.5
F2E6F3	100	16	13	11	8	0.249	0.166	1	1	14.5
M0ZAM2	40	6	5	3	4	0.13	0.167	1	1	5.5
M0VBA2	81	9	8	4	5	0.15	0.168	1	1	8.5
M0W1W4	48	5	6	5	6	0.189	0.169	1	1	5.5
M0WQ79	81	10	10	8	9	0.143	0.17	1	1	10
M0X3S2	68	11	7	10	7	0.189	0.17	1	1	9
M0W5T6	66	11	10	9	6	0.235	0.171	1	1	10.5
M0UNQ7	68	11	8	8	7	0.155	0.172	1	1	9.5
M0YIK4	105	13	15	13	12	0.164	0.172	1	1	14
F2DQW5	30	6	5	4	4	0.176	0.172	1	1	5.5
M0ZD30	53	12	12	4	5	0.148	0.173	1	1	12
M0X623	52	7	7	7	6	0.188	0.173	1	1	7
M0V064	109	10	11	10	10	0.125	0.174	1	1	10.5
M0Z2B6	53	7	7	6	5	0.178	0.174	1	1	7
M0WLS8	255	36	32	32	29	0.204	0.174	1	1	34
F2D0E0	37	7	4	7	4	0.293	0.174	1	1	5.5
M0WFE2	101	11	13	8	11	0.13	0.175	1	1	12
M0XSL0	54	6	6	5	5	0.175	0.175	1	1	6
M0VNQ8	45	8	7	5	4	0.232	0.176	1	1	7.5
M0XKM9	47	6	4	5	3	0.242	0.176	1	1	5
M0WQP8	79	9	10	6	7	0.153	0.177	1	1	9.5
M0V3Y5	68	6	9	5	9	0.122	0.18	1	1	7.5
M0X1H9	108	8	11	7	10	0.143	0.18	1	1	9.5
M0XN08	71	7	8	7	8	0.145	0.181	1	1	7.5
M0V098	49	8	7	6	5	0.228	0.182	1	1	7.5
M0Z4K6	133	17	14	14	12	0.197	0.183	1	1	15.5
F2CY41	77	23	21	8	6	0.235	0.183	1	1	22
M0WMB2	42	9	6	8	5	0.317	0.183	1	1	7.5
F2CW97	51	12	8	10	7	0.325	0.183	1	1	10
F2E4J5	33	8	6	8	6	0.247	0.184	1	1	7
M0YYB5	60	6	6	5	5	0.185	0.185	1	1	6
M0VCU5	42	8	8	5	5	0.206	0.185	1	1	8
M0UZV1	32	5	5	5	5	0.238	0.185	1	1	5
M0VVY3	46	8	5	7	4	0.333	0.187	1	1	6.5
M0XC59	55	4	9	4	7	0.123	0.188	1	1	6.5
M0VZ65	59	10	8	9	7	0.205	0.188	1	1	9
M0UMR8	63	7	6	7	6	0.216	0.188	1	1	6.5
M0XNG3	81	7	8	7	8	0.135	0.189	1	1	7.5
M0W8F5	40	5	6	4	5	0.156	0.189	1	1	5.5
F2CT03	52	11	9	7	7	0.175	0.189	1	1	10
M0V7T4	25	7	5	3	3	0.189	0.189	1	1	6
M0Y2S5	41	7	6	4	4	0.195	0.189	1	1	6.5
M0WDY0	36	6	4	5	4	0.245	0.189	1	1	5
M0YS04	45	7	7	6	6	0.187	0.19	1	1	7
F2E9C4	45	6	6	6	6	0.191	0.191	1	1	6
M0XPP0	73	13	13	6	4	0.251	0.191	1	1	13
M0VU98	39	8	5	5	3	0.254	0.191	1	1	6.5
M0XPV3	50	5	6	5	6	0.205	0.192	1	1	5.5
M0ZAT8	117	15	13	5	3	0.172	0.193	1	1	14
M0XSG7	41	5	5	5	5	0.21	0.194	1	1	5
F2CRN7	47	8	5	6	5	0.215	0.194	1	1	6.5
M0Y941	38	6	4	6	3	0.266	0.194	1	1	5
M0V1L7	33	8	8	4	4	0.195	0.195	1	1	8
M0Z3K4	50	9	6	8	6	0.296	0.196	1	1	7.5
M0XG50	110	24	23	14	14	0.189	0.198	1	1	23.5
M0W7R6	20	6	4	2	2	0.198	0.198	1	1	5
M0Z0C6	33	4	7	2	4	0.122	0.199	1	1	5.5
M0YQ63	45	8	5	7	5	0.304	0.199	1	1	6.5
M0YU33	17	4	7	3	3	0.2	0.2	1	1	5.5
M0VFU4	93	17	20	4	6	0.204	0.2	1	1	18.5
M0WNQ6	60	9	6	9	6	0.248	0.2	1	1	7.5
M0UFE4	112	23	18	18	13	0.277	0.2	1	1	20.5
M0VKU8	16	7	6	1	2	0.123	0.201	1	1	6.5
F2D8H2	41	6	5	5	5	0.195	0.201	1	1	5.5
M0XXY8	45	8	8	5	5	0.201	0.201	1	1	8
M0YIC2	69	14	11	11	9	0.278	0.202	1	1	12.5
M0XGR3	43	7	7	3	4	0.134	0.203	1	1	7
M0XEA6	41	5	5	5	5	0.203	0.203	1	1	5
F2D811	44	8	7	6	6	0.228	0.203	1	1	7.5
F2DG78	45	7	5	4	4	0.229	0.203	1	1	6
M0X1N8	55	5	6	5	6	0.176	0.204	1	1	5.5
D2KZ38	26	7	7	4	4	0.204	0.204	1	1	7
M0WB04	58	9	10	3	4	0.208	0.204	1	1	9.5
M0XR76	47	8	6	3	3	0.237	0.206	1	1	7
F2DKP3	99	12	11	8	10	0.176	0.207	1	1	11.5
M0VEU4	79	12	13	9	11	0.193	0.207	1	1	12.5
M0VW03	79	14	13	12	11	0.259	0.207	1	1	13.5
F2DDV8	17	4	8	2	3	0.152	0.209	1	1	6
M0VJE6	77	11	9	10	7	0.314	0.209	1	1	10
M0YHJ2	59	9	9	9	7	0.263	0.21	1	1	9
M0V153	42	7	5	7	5	0.278	0.21	1	1	6
F2D218	93	13	14	12	12	0.236	0.211	1	1	13.5
M0XRT3	81	5	7	5	7	0.137	0.212	1	1	6
F2CRV8	58	10	15	3	3	0.16	0.213	1	1	12.5
F2EFB3	34	6	4	5	4	0.312	0.214	1	1	5
F2EEU3	18	11	7	8	5	0.409	0.214	1	1	9
M0WW19	53	5	6	5	6	0.175	0.215	1	1	5.5
M0YDP9	54	8	9	7	7	0.215	0.215	1	1	8.5
F2CZ51	43	10	7	8	7	0.249	0.216	1	1	8.5
F2D643	50	6	8	5	7	0.163	0.217	1	1	7
F2DBW7	12	6	6	3	3	0.218	0.218	1	1	6
M0VVD3	36	6	6	3	3	0.218	0.218	1	1	6
M0V6F5	99	18	16	15	13	0.268	0.218	1	1	17
M0WZU2	68	16	11	12	10	0.274	0.218	1	1	13.5
F2DND3	47	7	8	6	5	0.279	0.218	1	1	7.5
M0X4B4	23	6	6	3	5	0.181	0.219	1	1	6
F2EIB4	55	10	11	8	9	0.198	0.22	1	1	10.5
M0ZAR1	38	5	6	5	6	0.205	0.22	1	1	5.5
F2CQ25	24	9	9	3	2	0.266	0.22	1	1	9
M0XQV8	45	8	4	6	4	0.271	0.22	1	1	6
M0VRL8	102	20	13	17	11	0.339	0.22	1	1	16.5
F2E941	52	12	10	4	3	0.258	0.221	1	1	11
M0XGQ2	48	9	6	8	6	0.303	0.221	1	1	7.5
M0UIN4	44	7	8	6	6	0.222	0.222	1	1	7.5
F2EFP3	30	7	5	4	3	0.284	0.222	1	1	6
M0YZX5	21	6	5	4	4	0.207	0.223	1	1	5.5
M0W080	25	5	5	3	3	0.221	0.226	1	1	5
M0XP26	33	6	6	6	5	0.266	0.226	1	1	6
M0UXL2	46	4	6	4	6	0.172	0.227	1	1	5
M0V7Z7	39	8	4	7	4	0.349	0.227	1	1	6
M0WVQ7	46	10	10	8	7	0.264	0.228	1	1	10
M0YA06	23	6	4	5	3	0.265	0.228	1	1	5
M0Z2X3	43	10	10	6	5	0.265	0.228	1	1	10
F2CQI1	32	6	8	3	4	0.17	0.229	1	1	7
F2CYX9	110	28	24	11	9	0.265	0.229	1	1	26
J7GP58	69	15	13	11	11	0.295	0.229	1	1	14
M0V1Y3	59	12	13	8	9	0.228	0.23	1	1	12.5
M0VM70	77	19	15	15	13	0.247	0.23	1	1	17
M0UKN4	30	6	5	5	5	0.257	0.23	1	1	5.5
F2DCE8	49	8	9	7	8	0.206	0.231	1	1	8.5
M0ZD98	50	7	6	5	6	0.205	0.232	1	1	6.5
M0UJI1	96	14	14	1	1	0.198	0.233	1	1	14
M0XNU3	72	18	19	2	3	0.22	0.233	1	1	18.5
M0VSB9	40	7	6	6	5	0.236	0.233	1	1	6.5
M0XCF8	24	9	6	5	3	0.379	0.233	1	1	7.5
M0V8L8	25	6	6	4	4	0.234	0.234	1	1	6
F2D894	31	8	8	5	5	0.233	0.236	1	1	8
M0WT98	26	6	5	4	3	0.294	0.237	1	1	5.5
M0WUP2	111	17	19	14	17	0.221	0.238	1	1	18
M0YT62	62	13	12	3	2	0.233	0.238	1	1	12.5
M0VPN8	55	10	6	6	4	0.31	0.238	1	1	8
M0Y7M1	36	8	5	7	5	0.386	0.238	1	1	6.5
M0XIC2	26	6	5	2	2	0.239	0.239	1	1	5.5
M0XAP2	70	8	14	6	11	0.148	0.24	1	1	11
M0XPR9	35	10	8	8	6	0.317	0.24	1	1	9
M0VE14	35	7	6	6	5	0.267	0.241	1	1	6.5
M0YHZ5	23	8	5	5	4	0.29	0.241	1	1	6.5
M0XK27	75	9	11	9	9	0.21	0.242	1	1	10
M0WRS6	75	10	14	10	13	0.201	0.243	1	1	12
M0XNM8	41	8	8	6	7	0.251	0.243	1	1	8
M0XRZ5	70	5	9	5	8	0.142	0.245	1	1	7
M0WYN7	47	5	7	2	4	0.219	0.245	1	1	6
M0Z170	48	10	6	6	5	0.291	0.245	1	1	8
M0XEJ4	96	20	20	14	12	0.293	0.245	1	1	20
M0Y2T3	55	8	9	7	8	0.232	0.246	1	1	8.5
M0Y0B5	42	10	8	6	6	0.247	0.247	1	1	9
M0UYD9	94	45	42	6	3	0.26	0.247	1	1	43.5
M0YYG2	37	12	13	7	6	0.306	0.247	1	1	12.5
M0ZCE0	24	7	6	5	4	0.338	0.247	1	1	6.5
M0YW98	102	15	18	12	14	0.24	0.248	1	1	16.5
M0ZC67	37	6	7	6	6	0.248	0.248	1	1	6.5
M0WUC3	47	10	9	9	8	0.248	0.248	1	1	9.5
M0VKI5	79	8	11	7	10	0.153	0.249	1	1	9.5
M0X332	24	15	15	6	5	0.289	0.25	1	1	15
M0VF78	46	18	17	7	9	0.206	0.253	1	1	17.5
M0Y0G7	26	5	5	3	4	0.216	0.253	1	1	5
M0UN51	29	6	5	4	4	0.234	0.253	1	1	5.5
M0UY91	45	8	7	6	6	0.267	0.253	1	1	7.5
M0XTF9	59	18	16	12	10	0.336	0.253	1	1	17
M0XR04	55	7	10	6	8	0.155	0.254	1	1	8.5
M0X0B6	47	10	13	8	8	0.205	0.254	1	1	11.5
M0YAP1	23	11	11	5	4	0.316	0.254	1	1	11
M0UFK7	48	9	7	8	7	0.287	0.255	1	1	8
F2DIF3	106	14	16	13	15	0.218	0.258	1	1	15
M0X1Z2	60	10	12	8	10	0.227	0.258	1	1	11
M0UZ91	17	7	6	2	2	0.258	0.258	1	1	6.5
F2DGG1	60	18	13	6	5	0.34	0.258	1	1	15.5
M0WE03	59	16	14	6	5	0.251	0.259	1	1	15
M0XW69	35	5	5	3	4	0.203	0.261	1	1	5
M0X638	55	12	10	10	8	0.321	0.261	1	1	11
M0XQ49	117	15	14	12	14	0.188	0.262	1	1	14.5
M0WVS8	53	10	10	7	7	0.251	0.264	1	1	10
M0YAR4	24	6	5	4	3	0.324	0.264	1	1	5.5
M0Z1C9	25	12	11	7	5	0.375	0.264	1	1	11.5
M0X1N3	92	29	18	20	13	0.406	0.265	1	1	23.5
M0WB36	40	8	7	5	6	0.213	0.267	1	1	7.5
M0V8W1	62	9	11	8	9	0.245	0.267	1	1	10
M0YLV9	57	14	12	11	9	0.297	0.267	1	1	13
F2DKD7	43	9	9	5	5	0.268	0.268	1	1	9
M0WQE8	23	8	5	7	4	0.399	0.268	1	1	6.5
M0UL82	52	10	13	8	10	0.217	0.269	1	1	11.5
M0XMC3	27	7	6	6	6	0.282	0.269	1	1	6.5
F2CYL7	56	18	14	13	10	0.342	0.269	1	1	16
M0Z588	40	7	7	5	6	0.197	0.27	1	1	7
M0VBS3	25	12	6	4	4	0.27	0.27	1	1	9
M0VWE8	45	15	13	9	8	0.336	0.27	1	1	14
M0UV92	47	9	9	8	7	0.272	0.272	1	1	9
F2DB02	73	18	17	8	9	0.283	0.273	1	1	17.5
F2EHI9	45	12	13	3	3	0.296	0.273	1	1	12.5
M0VJ84	57	13	13	11	10	0.305	0.273	1	1	13
M0ZA58	31	10	7	6	6	0.274	0.274	1	1	8.5
F2DSV5	25	3	7	3	6	0.117	0.275	1	1	5
M0V101	16	5	5	3	3	0.275	0.275	1	1	5
M0VAY1	80	23	18	18	15	0.317	0.276	1	1	20.5
M0YEZ0	64	13	11	7	9	0.212	0.277	1	1	12
M0XU21	28	8	8	7	5	0.333	0.277	1	1	8
M0WC05	52	20	15	14	9	0.437	0.277	1	1	17.5
F2CRU1	45	11	10	9	8	0.31	0.281	1	1	10.5
M0XUB1	59	12	10	10	8	0.363	0.281	1	1	11
M0Z2H7	18	5	6	3	4	0.231	0.282	1	1	5.5
M0W901	41	9	6	6	5	0.312	0.282	1	1	7.5
M0XCZ0	34	31	35	10	8	0.432	0.282	1	1	33
M0WX05	54	8	9	7	9	0.234	0.283	1	1	8.5
M0V0J0	45	11	10	10	8	0.283	0.283	1	1	10.5
M0VS50	27	16	12	2	2	0.283	0.283	1	1	14
F2DDK6	96	16	18	10	12	0.228	0.284	1	1	17
M0VS36	61	12	12	10	10	0.195	0.285	1	1	12
M0Y690	40	9	7	6	6	0.287	0.285	1	1	8
M0XQA7	41	6	8	5	6	0.253	0.286	1	1	7
M0Z9Y8	56	13	13	11	11	0.286	0.286	1	1	13
F2E797	47	11	9	10	7	0.4	0.286	1	1	10
F2ECH4	39	8	14	6	9	0.193	0.287	1	1	11
M0W4E4	33	7	7	6	6	0.381	0.287	1	1	7
M0Z0Z8	22	7	7	4	5	0.244	0.288	1	1	7
M0WUX2	37	5	9	4	7	0.148	0.29	1	1	7
F2DQB8	57	12	14	9	9	0.255	0.29	1	1	13
M0XTD0	19	6	4	6	3	0.432	0.29	1	1	5
F2ELT5	68	13	15	10	12	0.249	0.291	1	1	14
F2EA93	14	5	7	4	5	0.283	0.291	1	1	6
F2E048	32	11	9	7	6	0.336	0.291	1	1	10
M0V5E8	50	24	21	5	3	0.381	0.291	1	1	22.5
M0XT99	38	10	6	9	6	0.403	0.291	1	1	8
M0V0F3	35	7	9	5	4	0.252	0.294	1	1	8
M0Z2H5	105	26	27	23	23	0.272	0.294	1	1	26.5
F2DML5	36	11	12	8	8	0.318	0.294	1	1	11.5
M0UW32	28	9	10	6	6	0.295	0.295	1	1	9.5
F2DE60	23	5	5	5	5	0.3	0.295	1	1	5
F2EAU2	23	5	5	2	2	0.3	0.295	1	1	5
M0VFJ8	58	8	11	8	11	0.237	0.296	1	1	9.5
M0WTA7	40	7	9	7	8	0.27	0.296	1	1	8
F2CRI1	59	11	14	9	10	0.275	0.296	1	1	12.5
M0YCI7	48	13	12	10	9	0.284	0.296	1	1	12.5
M0XP45	24	12	5	5	5	0.341	0.296	1	1	8.5
M0YCI8	38	12	8	8	6	0.362	0.296	1	1	10
M0VXR8	44	10	11	7	8	0.252	0.297	1	1	10.5
M0X721	43	11	9	8	7	0.352	0.298	1	1	10
M0VSW7	29	9	13	1	3	0.277	0.299	1	1	11
M0XII1	23	9	9	6	5	0.362	0.3	1	1	9
F2CRB4	36	7	8	5	7	0.221	0.301	1	1	7.5
F2E7V8	37	9	7	8	7	0.34	0.301	1	1	8
M0X7Y4	46	13	9	11	8	0.444	0.302	1	1	11
M0VFV6	36	12	10	6	6	0.309	0.303	1	1	11
M0XRA3	54	14	12	10	10	0.318	0.303	1	1	13
F2CXI5	48	12	11	9	9	0.301	0.304	1	1	11.5
M0Z829	17	5	6	2	3	0.225	0.306	1	1	5.5
B5LQU6	16	6	5	4	4	0.306	0.306	1	1	5.5
M0W5U3	43	13	15	4	4	0.254	0.307	1	1	14
M0WG20	43	9	8	8	8	0.304	0.307	1	1	8.5
M0V2S8	29	7	8	6	6	0.307	0.307	1	1	7.5
M0VNM8	39	16	14	5	5	0.24	0.309	1	1	15
M0UFT6	52	9	9	8	8	0.298	0.31	1	1	9
F2CT73	28	16	18	9	9	0.349	0.31	1	1	17
M0Y9N0	42	16	15	10	8	0.354	0.31	1	1	15.5
M0VN21	8	16	12	4	3	0.338	0.311	1	1	14
M0WNB1	45	14	13	8	8	0.327	0.312	1	1	13.5
M0Z723	35	14	12	7	6	0.405	0.312	1	1	13
M0V455	31	7	8	6	7	0.261	0.313	1	1	7.5
M0XA89	34	5	5	5	5	0.313	0.313	1	1	5
F2CVI3	32	5	7	5	6	0.202	0.314	1	1	6
M0XSQ2	53	16	13	10	10	0.318	0.314	1	1	14.5
M0WVM1	58	7	9	7	9	0.196	0.315	1	1	8
M0YPS4	18	7	7	5	4	0.406	0.315	1	1	7
M0XEM7	33	13	11	7	7	0.316	0.316	1	1	12
F2EFR1	28	22	18	3	2	0.404	0.316	1	1	20
M0YUL2	39	13	13	9	9	0.301	0.317	1	1	13
M0WHU4	23	9	7	4	4	0.318	0.318	1	1	8
F2CVG4	76	15	19	13	16	0.271	0.32	1	1	17
F2DYJ0	27	4	8	3	7	0.141	0.321	1	1	6
M0XS61	26	8	5	5	5	0.321	0.321	1	1	6.5
F2D6C1	52	11	12	9	9	0.34	0.322	1	1	11.5
F2DST8	37	3	8	3	7	0.108	0.323	1	1	5.5
M0XNN4	61	16	14	12	11	0.33	0.323	1	1	15
Q6RYF4	136	39	30	32	27	0.365	0.323	1	1	34.5
M0V3R3	15	6	4	3	2	0.398	0.323	1	1	5
M0WF90	30	5	5	4	4	0.324	0.324	1	1	5
M0VNQ0	42	12	9	10	8	0.367	0.324	1	1	10.5
M0YMY9	48	17	24	12	12	0.417	0.324	1	1	20.5
M0W099	27	6	5	4	5	0.239	0.325	1	1	5.5
M0VFP8	28	6	5	4	4	0.325	0.325	1	1	5.5
F2DTE6	21	5	7	2	3	0.254	0.327	1	1	6
F2CTW0	39	6	8	5	6	0.305	0.327	1	1	7
M0XXL9	55	17	16	10	10	0.333	0.327	1	1	16.5
M0UTP1	59	12	16	11	11	0.321	0.328	1	1	14
M0X690	61	19	16	13	12	0.351	0.328	1	1	17.5
F2E390	25	13	12	3	4	0.296	0.329	1	1	12.5
M0YQP0	105	26	25	20	20	0.306	0.329	1	1	25.5
F2D355	17	7	7	6	5	0.383	0.329	1	1	7
M0Z779	35	9	6	7	5	0.428	0.329	1	1	7.5
M0Z4I8	12	6	5	4	4	0.33	0.33	1	1	5.5
M0YJ05	33	6	7	5	5	0.33	0.33	1	1	6.5
K4KCI3	20	8	7	3	3	0.33	0.33	1	1	7.5
M0WCC2	34	5	8	3	6	0.189	0.331	1	1	6.5
M0USG5	42	5	7	5	6	0.275	0.332	1	1	6
M0YB07	20	7	6	6	6	0.332	0.332	1	1	6.5
M0W7X8	33	21	17	8	6	0.383	0.332	1	1	19
M0W1C5	29	6	6	5	5	0.333	0.333	1	1	6
M0YCZ6	51	15	13	10	9	0.343	0.333	1	1	14
F2D702	23	16	11	4	2	0.385	0.333	1	1	13.5
M0XYS5	58	12	14	11	13	0.329	0.335	1	1	13
F2CQ27	25	8	8	6	6	0.335	0.335	1	1	8
M0UZH3	37	11	9	7	7	0.335	0.335	1	1	10
M0UL57	17	11	15	6	6	0.335	0.335	1	1	13
M0YA72	39	10	11	7	8	0.314	0.336	1	1	10.5
M0VD44	22	6	6	6	6	0.337	0.337	1	1	6
M0USD0	16	7	7	2	2	0.338	0.338	1	1	7
M0X1S0	62	16	16	14	13	0.375	0.338	1	1	16
F2E2K8	30	9	8	6	5	0.424	0.338	1	1	8.5
M0VZF9	22	7	9	6	5	0.433	0.338	1	1	8
F2CRG8	65	13	14	10	13	0.248	0.34	1	1	13.5
F2CSC5	24	14	16	6	6	0.33	0.34	1	1	15
M0VRS4	41	8	10	7	8	0.305	0.341	1	1	9
M0YKQ0	49	16	15	9	10	0.306	0.341	1	1	15.5
F2CVZ1	16	11	10	5	4	0.387	0.342	1	1	10.5
M0XW87	38	18	17	10	9	0.385	0.343	1	1	17.5
F2D465	25	9	8	6	6	0.301	0.345	1	1	8.5
M0VEA6	33	9	11	8	9	0.316	0.345	1	1	10
M0W7R3	61	18	14	14	12	0.409	0.345	1	1	16
F2CWC9	23	5	6	5	6	0.272	0.347	1	1	5.5
M0VW49	39	17	24	4	5	0.303	0.347	1	1	20.5
F2D6F6	10	4	6	2	3	0.261	0.348	1	1	5
F2DW12	20	8	9	5	5	0.349	0.349	1	1	8.5
F2EG94	22	10	11	4	3	0.411	0.349	1	1	10.5
M0YG95	18	7	6	4	3	0.509	0.349	1	1	6.5
F2D4K0	55	12	12	12	11	0.39	0.35	1	1	12
M0WE99	27	10	8	8	6	0.467	0.35	1	1	9
M0XNP9	23	9	6	6	5	0.389	0.351	1	1	7.5
F2DWT1	19	11	7	7	6	0.393	0.351	1	1	9
F2DAK3	24	13	13	8	9	0.306	0.352	1	1	13
M0X7J3	24	7	8	2	2	0.315	0.352	1	1	7.5
F2DNM2	27	7	11	5	6	0.276	0.354	1	1	9
M0X1X4	29	22	25	8	9	0.364	0.356	1	1	23.5
M0UP16	29	7	7	6	6	0.36	0.357	1	1	7
F2DEK7	23	7	7	6	5	0.456	0.359	1	1	7
F2DH57	65	18	16	14	15	0.304	0.36	1	1	17
M0WNY5	27	8	8	6	6	0.32	0.361	1	1	8
F2D2Y2	12	5	6	4	4	0.361	0.361	1	1	5.5
F2DTH4	26	11	11	8	7	0.423	0.361	1	1	11
M0UPZ9	41	14	13	11	9	0.447	0.361	1	1	13.5
M0VNZ3	14	8	8	3	3	0.362	0.362	1	1	8
M0V0Z2	40	6	8	6	7	0.307	0.365	1	1	7
M0UXA5	44	16	16	10	9	0.421	0.365	1	1	16
F2DRX2	25	11	11	7	6	0.543	0.365	1	1	11
M0YVX6	23	5	6	3	5	0.234	0.366	1	1	5.5
M0XUE4	19	8	9	2	3	0.314	0.366	1	1	8.5
M0UPU7	23	15	17	6	6	0.329	0.366	1	1	16
F2DQ10	98	29	31	22	22	0.37	0.367	1	1	30
F2D043	30	7	11	6	7	0.389	0.367	1	1	9
M0X061	34	7	8	5	8	0.244	0.369	1	1	7.5
M0UEM7	52	11	16	10	13	0.3	0.369	1	1	13.5
F2DBD1	24	12	9	9	8	0.413	0.369	1	1	10.5
F2CPW8	40	7	8	7	5	0.415	0.369	1	1	7.5
M0X5Q3	128	29	28	27	22	0.42	0.369	1	1	28.5
M0Z034	17	9	12	4	5	0.325	0.371	1	1	10.5
F2DE85	43	7	8	6	7	0.274	0.372	1	1	7.5
M0VTE9	90	25	23	18	19	0.343	0.372	1	1	24
M0Z7I3	27	5	7	5	7	0.258	0.373	1	1	6
M0XHR5	23	12	14	3	3	0.373	0.373	1	1	13
M0UM43	45	8	10	7	8	0.355	0.374	1	1	9
M0XYS7	46	15	14	10	11	0.315	0.375	1	1	14.5
F2DP49	26	9	11	6	7	0.324	0.378	1	1	10
M0VCC7	35	11	11	8	7	0.429	0.378	1	1	11
F2DEW5	62	31	23	20	16	0.47	0.378	1	1	27
M0XIC8	19	9	5	9	5	0.488	0.378	1	1	7
M0WVK2	57	17	17	13	13	0.347	0.379	1	1	17
M0Y706	25	11	12	7	7	0.374	0.379	1	1	11.5
M0UG18	56	13	13	10	10	0.379	0.379	1	1	13
M0UW37	51	9	9	9	7	0.388	0.379	1	1	9
M0WBN4	18	5	5	5	4	0.423	0.38	1	1	5
M0V752	44	7	12	6	11	0.208	0.381	1	1	9.5
M0Y818	53	22	24	12	14	0.356	0.381	1	1	23
F2DPG1	57	20	19	16	16	0.357	0.381	1	1	19.5
F2D1H7	28	16	17	10	10	0.393	0.381	1	1	16.5
M0UU60	17	11	11	7	6	0.441	0.382	1	1	11
M0XDM6	43	19	23	9	11	0.337	0.383	1	1	21
M0Y3T3	21	7	8	5	6	0.403	0.383	1	1	7.5
F2CUP5	23	12	10	6	5	0.468	0.384	1	1	11
M0V694	66	16	18	12	15	0.321	0.385	1	1	17
M0UKU3	33	16	14	8	7	0.505	0.386	1	1	15
M0Z0U7	78	32	31	26	23	0.45	0.388	1	1	31.5
F2DDM9	45	24	19	16	11	0.518	0.388	1	1	21.5
M0YIZ9	67	11	14	10	14	0.258	0.389	1	1	12.5
M0YUL7	53	20	17	14	11	0.381	0.39	1	1	18.5
F2EH52	18	8	4	5	3	0.487	0.392	1	1	6
M0VT27	12	7	10	2	3	0.304	0.393	1	1	8.5
M0W5Z0	58	20	22	15	16	0.389	0.393	1	1	21
M0VD74	13	6	8	4	4	0.393	0.393	1	1	7
M0VAF6	27	9	9	7	8	0.322	0.394	1	1	9
M0UZB9	40	20	21	9	9	0.395	0.395	1	1	20.5
M0X0Z2	60	19	18	16	15	0.461	0.395	1	1	18.5
M0VQH7	109	43	40	32	28	0.429	0.396	1	1	41.5
M0Y8M7	36	12	12	7	7	0.397	0.397	1	1	12
F2CS51	55	20	19	14	13	0.397	0.397	1	1	19.5
F2DCT3	67	36	33	18	16	0.518	0.398	1	1	34.5
M0Z404	27	6	10	5	6	0.267	0.4	1	1	8
M0XSH8	20	6	8	2	3	0.323	0.401	1	1	7
M0UNM7	19	12	12	5	6	0.391	0.402	1	1	12
M0WHN6	39	17	16	10	10	0.394	0.402	1	1	16.5
M0V221	36	11	10	9	8	0.423	0.402	1	1	10.5
M0WU78	36	9	11	9	11	0.334	0.403	1	1	10
M0VVN5	14	7	5	3	3	0.403	0.403	1	1	6
M0YVB7	25	11	11	8	8	0.403	0.403	1	1	11
M0V8J0	40	16	15	10	10	0.403	0.403	1	1	15.5
M0VW07	31	9	10	7	8	0.354	0.404	1	1	9.5
F2DVU2	24	17	21	9	10	0.399	0.404	1	1	19
M0Z4F0	64	32	29	17	15	0.459	0.404	1	1	30.5
M0X640	64	29	23	18	17	0.458	0.405	1	1	26
M0YQK2	40	10	9	7	8	0.348	0.406	1	1	9.5
M0UFA2	21	15	11	9	7	0.444	0.406	1	1	13
F2E598	17	15	12	7	6	0.452	0.406	1	1	13.5
F2DED9	36	16	14	12	11	0.446	0.407	1	1	15
M0UUS1	34	9	10	6	7	0.339	0.408	1	1	9.5
F2D861	16	12	15	6	6	0.408	0.408	1	1	13.5
F2DTJ2	25	10	11	6	5	0.534	0.408	1	1	10.5
M0UVN4	50	13	13	11	10	0.417	0.409	1	1	13
M0X3E3	42	16	17	13	14	0.402	0.41	1	1	16.5
M0UG79	42	21	24	12	14	0.383	0.412	1	1	22.5
M0VBA1	20	10	8	6	6	0.413	0.413	1	1	9
F2DQB4	15	47	42	6	6	0.413	0.413	1	1	44.5
M0WCK3	32	8	8	7	6	0.455	0.413	1	1	8
M0Y7A7	58	21	23	14	15	0.382	0.414	1	1	22
M0XYY7	126	45	48	6	7	0.396	0.415	1	1	46.5
M0YMX2	24	10	11	8	8	0.502	0.415	1	1	10.5
M0UH89	52	16	16	8	10	0.352	0.416	1	1	16
M0Y179	57	18	20	17	17	0.413	0.417	1	1	19
M0Z8X2	30	7	8	6	6	0.36	0.418	1	1	7.5
F2DIT7	20	13	9	3	3	0.477	0.419	1	1	11
M0VEB2	59	31	27	20	17	0.487	0.419	1	1	29
F2CTT6	39	10	13	9	8	0.447	0.42	1	1	11.5
M0W2C4	75	21	23	16	17	0.379	0.421	1	1	22
M0WVV5	25	13	11	7	8	0.388	0.422	1	1	12
M0XWV5	11	5	8	3	3	0.422	0.422	1	1	6.5
F2E4V3	32	10	11	7	7	0.422	0.422	1	1	10.5
F2DLC2	26	13	12	8	7	0.654	0.422	1	1	12.5
F2D2K3	51	18	18	13	12	0.447	0.423	1	1	18
F2DPP0	30	9	8	6	5	0.47	0.423	1	1	8.5
F2DUQ7	33	6	8	4	5	0.312	0.424	1	1	7
F2CV88	16	6	5	5	4	0.424	0.424	1	1	5.5
M0WQ74	13	7	7	2	3	0.418	0.427	1	1	7
M0WM50	38	7	8	6	7	0.332	0.428	1	1	7.5
M0UFX2	21	18	17	8	8	0.428	0.428	1	1	17.5
M0X7Y6	201	81	74	54	47	0.466	0.428	1	1	77.5
M0VKS2	29	21	17	12	10	0.516	0.43	1	1	19
M0UDP2	45	16	18	9	11	0.408	0.431	1	1	17
F2DBD5	22	13	15	5	5	0.431	0.431	1	1	14
F2D3S8	56	19	21	17	16	0.49	0.431	1	1	20
M0X2N1	31	13	13	10	8	0.517	0.431	1	1	13
M0UVQ7	21	10	12	5	6	0.384	0.432	1	1	11
M0WY99	22	19	18	7	8	0.453	0.432	1	1	18.5
F2E6A1	19	6	6	3	4	0.472	0.432	1	1	6
M0ZB49	28	10	7	7	6	0.508	0.432	1	1	8.5
M0WK44	19	9	8	7	6	0.523	0.432	1	1	8.5
F2DMI6	17	9	7	4	4	0.433	0.433	1	1	8
M0Y2I6	35	17	11	13	11	0.481	0.433	1	1	14
F2CXV3	17	24	20	10	8	0.487	0.433	1	1	22
M0VYF0	47	14	17	9	9	0.398	0.434	1	1	15.5
M0YG96	18	20	17	8	8	0.434	0.434	1	1	18.5
M0WYK5	33	30	27	11	11	0.434	0.434	1	1	28.5
M0VLJ4	22	10	12	4	4	0.335	0.435	1	1	11
M0WCQ8	17	72	63	7	6	0.646	0.435	1	1	67.5
F2EJZ0	16	10	10	4	6	0.421	0.436	1	1	10
F2DC47	54	34	31	13	12	0.436	0.436	1	1	32.5
M0V709	31	30	22	11	9	0.477	0.438	1	1	26
M0WFD2	74	43	43	21	21	0.494	0.438	1	1	43
F2CW94	15	4	6	3	5	0.324	0.439	1	1	5
M0UKE8	50	19	23	1	2	0.313	0.44	1	1	21
M0Y3W8	36	14	14	9	9	0.478	0.44	1	1	14
M0VQ49	100	53	49	23	23	0.46	0.441	1	1	51
M0Y6M7	43	22	23	11	10	0.464	0.442	1	1	22.5
F2EFD1	10	9	7	4	3	0.465	0.442	1	1	8
M0WV50	35	13	15	11	13	0.386	0.443	1	1	14
M0W1J0	54	25	31	14	15	0.43	0.443	1	1	28
M0Z5T8	25	7	9	4	4	0.443	0.443	1	1	8
M0Z8H3	22	9	10	7	7	0.434	0.444	1	1	9.5
M0Y4D4	98	52	49	25	25	0.432	0.445	1	1	50.5
F2CVN4	59	23	25	18	18	0.448	0.446	1	1	24
M0Z2Q9	20	14	11	5	5	0.448	0.448	1	1	12.5
F2DDR9	55	17	17	15	14	0.462	0.448	1	1	17
M0X0L3	24	13	10	11	8	0.557	0.448	1	1	11.5
F2CPN8	35	11	11	9	9	0.453	0.45	1	1	11
F2D1J8	45	20	22	17	17	0.507	0.45	1	1	21
M0VGW0	23	7	8	6	6	0.451	0.451	1	1	7.5
F2DZY3	60	20	22	16	15	0.469	0.452	1	1	21
M0XWV3	57	18	20	13	15	0.427	0.455	1	1	19
M0WZI8	41	105	94	17	17	0.455	0.455	1	1	99.5
M0Z9N7	22	20	20	7	6	0.485	0.456	1	1	20
M0XUK9	39	16	21	12	14	0.44	0.457	1	1	18.5
F2CV33	15	10	10	6	6	0.457	0.457	1	1	10
M0UXX0	39	13	15	10	11	0.405	0.458	1	1	14
M0X0C6	45	29	40	15	18	0.416	0.458	1	1	34.5
F2EG53	23	13	17	7	8	0.413	0.459	1	1	15
F2D558	19	16	11	8	7	0.471	0.459	1	1	13.5
M0VZZ7	24	9	7	6	5	0.491	0.459	1	1	8
Q5UNP2	12	4	8	4	5	0.444	0.46	1	1	6
M0Z0E2	25	12	14	6	6	0.469	0.46	1	1	13
M0X8E0	30	4	7	4	5	0.367	0.463	1	1	5.5
M0XYR9	43	13	15	9	10	0.392	0.463	1	1	14
M0VK79	17	7	9	6	7	0.421	0.465	1	1	8
F2CT86	22	7	9	5	7	0.404	0.466	1	1	8
M0YEN6	18	10	9	5	6	0.418	0.467	1	1	9.5
F2EBF9	28	9	9	8	9	0.431	0.468	1	1	9
M0UGZ2	53	21	24	15	16	0.488	0.468	1	1	22.5
M0YTA8	33	13	16	7	10	0.316	0.469	1	1	14.5
M0WVM3	99	51	45	30	27	0.459	0.469	1	1	48
M0VYC1	35	13	16	8	9	0.418	0.471	1	1	14.5
F2CT57	26	8	12	6	9	0.357	0.476	1	1	10
M0YIA7	52	44	43	21	21	0.476	0.476	1	1	43.5
M0YQ39	17	6	8	5	6	0.416	0.477	1	1	7
M0UEE6	43	16	11	10	10	0.47	0.477	1	1	13.5
F2E256	21	8	10	5	6	0.328	0.48	1	1	9
M0V8D5	68	36	36	22	20	0.545	0.482	1	1	36
M0VLK1	34	31	31	10	10	0.485	0.485	1	1	31
M0YUE3	36	13	9	9	8	0.556	0.485	1	1	11
M0UGH8	22	11	8	5	5	0.486	0.486	1	1	9.5
M0YNE8	55	15	17	12	15	0.335	0.487	1	1	16
M0VI90	63	23	30	16	18	0.408	0.487	1	1	26.5
F2E2W5	29	8	7	6	6	0.489	0.489	1	1	7.5
M0WGP5	45	14	18	8	11	0.365	0.49	1	1	16
M0VKR5	18	16	14	9	8	0.543	0.49	1	1	15
M0VKS7	13	5	6	2	2	0.492	0.492	1	1	5.5
M0UKI5	92	51	54	32	33	0.493	0.494	1	1	52.5
M0X093	73	58	68	26	27	0.48	0.495	1	1	63
M0XLU6	53	26	22	18	16	0.537	0.495	1	1	24
M0XZV6	53	24	23	16	14	0.55	0.495	1	1	23.5
M0X7H3	16	10	8	7	6	0.483	0.497	1	1	9
M0YR50	38	17	20	10	11	0.493	0.499	1	1	18.5
M0YJN2	17	7	8	6	7	0.448	0.5	1	1	7.5
M0W7K2	17	9	12	3	3	0.453	0.5	1	1	10.5
M0YMY2	53	32	32	5	5	0.5	0.5	1	1	32
F2DQP5	35	18	17	8	11	0.506	0.5	1	1	17.5
M0W7A5	72	74	66	14	15	0.428	0.502	1	1	70
F2CRD9	23	16	13	7	7	0.462	0.502	1	1	14.5
F2E2Z7	27	11	9	8	8	0.502	0.502	1	1	10
M0VKF4	25	21	18	10	10	0.535	0.502	1	1	19.5
F2D3T2	18	8	9	5	5	0.383	0.503	1	1	8.5
M0X0A5	42	23	23	8	9	0.553	0.505	1	1	23
M0USC9	50	28	24	19	14	0.625	0.505	1	1	26
M0YMG1	27	15	13	9	9	0.539	0.506	1	1	14
F2E7E5	55	20	24	7	11	0.392	0.507	1	1	22
M0Y9X7	49	65	64	19	21	0.503	0.508	1	1	64.5
M0XA21	49	19	17	12	13	0.44	0.509	1	1	18
F2CQY1	25	36	30	13	11	0.586	0.511	1	1	33
M0XCI1	67	68	55	26	22	0.652	0.511	1	1	61.5
M0XW49	22	24	19	11	12	0.441	0.513	1	1	21.5
M0W3A3	49	23	24	19	16	0.62	0.515	1	1	23.5
M0V1Y4	45	19	20	13	13	0.494	0.516	1	1	19.5
M0ZB73	32	73	77	16	16	0.517	0.517	1	1	75
F2D0U3	17	29	24	4	4	0.519	0.519	1	1	26.5
M0XC31	96	70	54	36	26	0.602	0.519	1	1	62
F2D8E6	29	11	16	10	12	0.419	0.52	1	1	13.5
M0UZJ6	8	5	5	4	3	0.63	0.521	1	1	5
F2DTB2	32	14	13	9	10	0.427	0.523	1	1	13.5
F2E0P9	44	20	19	14	14	0.526	0.523	1	1	19.5
M0VYX8	15	15	15	8	7	0.577	0.523	1	1	15
M0XVT7	20	12	16	9	10	0.508	0.525	1	1	14
M0YSB6	18	11	11	5	5	0.485	0.527	1	1	11
M0V7P8	19	9	7	7	6	0.533	0.527	1	1	8
M0WF40	47	50	46	23	20	0.666	0.528	1	1	48
F2DUY9	17	11	12	4	4	0.529	0.529	1	1	11.5
M0VEJ1	15	13	14	3	3	0.532	0.532	1	1	13.5
D2CVR3	27	18	16	2	2	0.532	0.532	1	1	17
F2DC79	32	19	19	11	11	0.533	0.533	1	1	19
M0Y628	61	35	28	24	21	0.556	0.533	1	1	31.5
M0VPJ5	25	17	14	7	7	0.534	0.534	1	1	15.5
M0X651	21	16	13	12	10	0.579	0.534	1	1	14.5
F2CSX2	21	16	15	2	3	0.579	0.534	1	1	15.5
M0YSB2	71	69	71	4	5	0.486	0.535	1	1	70
F2EAX5	14	10	9	7	6	0.543	0.535	1	1	9.5
M0VUP9	19	13	16	8	9	0.494	0.536	1	1	14.5
M0Y822	18	9	7	6	6	0.53	0.536	1	1	8
F2D3Q4	15	11	16	6	10	0.41	0.537	1	1	13.5
M0UL10	36	29	31	12	12	0.537	0.537	1	1	30
M0VNR5	13	8	10	6	6	0.538	0.538	1	1	9
F2CUF1	31	13	15	10	10	0.538	0.538	1	1	14
M0YSN9	11	15	16	6	6	0.541	0.541	1	1	15.5
F2CWX0	48	30	37	17	18	0.544	0.542	1	1	33.5
M0UJL4	55	33	28	18	16	0.631	0.542	1	1	30.5
F2D5M0	46	30	28	14	13	0.553	0.544	1	1	29
M0YN57	10	19	16	8	7	0.545	0.545	1	1	17.5
M0YMF1	50	39	43	18	20	0.528	0.548	1	1	41
M0WVW4	53	23	22	3	2	0.624	0.548	1	1	22.5
M0X3R2	30	29	25	7	5	0.646	0.548	1	1	27
F2CRK3	42	44	41	5	5	0.594	0.549	1	1	42.5
M0YJ76	25	15	12	8	7	0.559	0.55	1	1	13.5
M0WI75	16	9	9	5	5	0.662	0.55	1	1	9
F2CSW4	27	11	12	9	11	0.508	0.553	1	1	11.5
M0WCG6	9	5	5	3	3	0.553	0.553	1	1	5
M0VJI5	11	38	34	4	4	0.554	0.554	1	1	36
F2E7G3	26	18	12	12	8	0.628	0.554	1	1	15
F2CR56	110	70	67	40	44	0.504	0.555	1	1	68.5
M0Z6C2	42	19	20	13	13	0.544	0.559	1	1	19.5
M0WHP4	35	21	20	16	14	0.568	0.559	1	1	20.5
A1X810	29	17	20	5	6	0.496	0.56	1	1	18.5
F2D692	39	31	25	11	11	0.575	0.561	1	1	28
M0V4Z8	43	27	20	8	8	0.584	0.561	1	1	23.5
F2CSK4	38	39	37	18	17	0.614	0.562	1	1	38
M0VTY9	15	11	10	6	6	0.569	0.569	1	1	10.5
F2E325	13	7	7	5	5	0.592	0.569	1	1	7
F2CS69	61	36	36	18	20	0.509	0.57	1	1	36
M0XJ12	42	56	50	2	3	0.487	0.572	1	1	53
M0Y8U1	15	10	10	2	2	0.573	0.573	1	1	10
F2CS23	9	10	11	4	4	0.573	0.573	1	1	10.5
M0YXC5	45	40	41	12	14	0.51	0.576	1	1	40.5
M0YBZ9	33	16	21	10	12	0.556	0.576	1	1	18.5
F2CQ90	14	7	7	3	3	0.578	0.578	1	1	7
M0YSS4	50	52	50	22	23	0.579	0.579	1	1	51
F2DY31	16	11	14	5	7	0.507	0.58	1	1	12.5
M0URS7	43	17	23	12	17	0.454	0.581	1	1	20
M0X522	38	27	25	6	7	0.56	0.585	1	1	26
F2E0U3	20	30	27	2	2	0.475	0.586	1	1	28.5
M0ZCU8	17	21	22	8	8	0.586	0.586	1	1	21.5
M0ZC84	10	11	11	3	3	0.589	0.589	1	1	11
F2DBD4	35	22	24	10	11	0.581	0.594	1	1	23
M0XMV1	30	30	30	4	4	0.595	0.595	1	1	30
M0YRL2	37	26	27	15	15	0.596	0.596	1	1	26.5
M0UWB1	34	9	14	7	11	0.412	0.601	1	1	11.5
M0WNH7	32	27	29	16	15	0.635	0.601	1	1	28
F2CUE9	37	62	55	11	12	0.596	0.602	1	1	58.5
M0W8S8	71	86	79	10	9	0.564	0.604	1	1	82.5
M0XZZ4	56	46	44	20	20	0.604	0.604	1	1	45
M0XGG9	42	53	44	22	17	0.695	0.607	1	1	48.5
M0XE88	46	31	29	15	15	0.614	0.611	1	1	30
Q8VWW3	25	19	16	9	7	0.717	0.612	1	1	17.5
F2CYY4	42	52	43	3	3	0.695	0.613	1	1	47.5
M0XY72	29	16	17	10	10	0.615	0.615	1	1	16.5
A5CFY2	50	31	34	5	5	0.528	0.621	1	1	32.5
F2CXV9	50	38	44	1	2	0.528	0.621	1	1	41
F2D3S4	62	28	35	20	21	0.571	0.621	1	1	31.5
M0XQ24	70	59	60	32	30	0.634	0.621	1	1	59.5
F2D6X8	39	26	27	13	15	0.597	0.622	1	1	26.5
F2CQR0	36	38	32	16	12	0.713	0.623	1	1	35
M0VUI3	57	80	83	20	19	0.723	0.623	1	1	81.5
M0VD47	21	27	35	12	12	0.624	0.624	1	1	31
F2D074	26	26	23	11	9	0.697	0.625	1	1	24.5
M0Y4T3	24	22	21	11	10	0.743	0.628	1	1	21.5
M0VNN5	35	28	23	11	12	0.598	0.631	1	1	25.5
F2CXB2	54	26	25	16	17	0.562	0.635	1	1	25.5
F2DET3	51	77	84	20	22	0.686	0.641	1	1	80.5
M0W5E8	9	8	8	5	5	0.643	0.643	1	1	8
M0Z0D3	33	55	61	15	15	0.644	0.644	1	1	58
M0WJU7	14	9	8	6	6	0.646	0.646	1	1	8.5
M0WNE6	84	205	194	20	20	0.67	0.646	1	1	199.5
F2CQH5	53	55	51	23	22	0.725	0.646	1	1	53
M0VPU0	88	121	117	38	39	0.618	0.647	1	1	119
F2D6I8	37	113	106	21	21	0.712	0.65	1	1	109.5
M0X2A1	27	26	32	12	12	0.608	0.652	1	1	29
M0XK91	14	11	9	5	4	0.722	0.654	1	1	10
M0VZB7	40	77	72	15	15	0.656	0.656	1	1	74.5
F2DNE8	28	11	9	8	7	0.704	0.657	1	1	10
M0WZB5	27	9	10	7	8	0.508	0.66	1	1	9.5
M0YXG0	69	52	55	29	30	0.577	0.661	1	1	53.5
F2CWX3	54	45	45	28	29	0.55	0.663	1	1	45
M0VWY2	18	30	29	7	7	0.663	0.663	1	1	29.5
M0VF50	53	74	73	23	23	0.717	0.663	1	1	73.5
M0VHX2	36	82	77	7	7	0.612	0.665	1	1	79.5
F2D284	56	69	77	29	30	0.647	0.667	1	1	73
M0XD84	35	41	37	9	9	0.685	0.668	1	1	39
F2DIC8	39	109	107	21	20	0.686	0.669	1	1	108
A5CFY4	50	74	71	4	4	0.714	0.669	1	1	72.5
M0Y2M0	31	65	63	16	15	0.674	0.674	1	1	64
M0VIF1	16	13	14	8	8	0.675	0.675	1	1	13.5
M0YKW0	8	5	7	4	4	0.676	0.676	1	1	6
F2D4L0	24	33	33	6	9	0.439	0.678	1	1	33
F2CQ91	17	27	25	7	8	0.631	0.678	1	1	26
F2DJR4	27	31	29	15	17	0.648	0.68	1	1	30
M0V315	12	5	6	4	4	0.681	0.681	1	1	5.5
M0YTZ0	14	6	10	4	6	0.407	0.683	1	1	8
M0YZ59	32	22	24	11	12	0.641	0.683	1	1	23
M0V861	41	39	40	19	17	0.731	0.683	1	1	39.5
M0WRG0	96	119	122	46	47	0.668	0.684	1	1	120.5
F2CRF1	29	36	37	15	14	0.686	0.686	1	1	36.5
M0ZAM5	43	100	91	8	10	0.634	0.689	1	1	95.5
F2CQF7	23	20	22	9	9	0.692	0.692	1	1	21
M0USZ9	23	25	28	14	14	0.694	0.694	1	1	26.5
M0X5Z1	47	55	61	2	2	0.594	0.7	1	1	58
F2D2Z0	47	56	63	21	23	0.594	0.7	1	1	59.5
M0Z8T3	17	27	27	6	5	0.712	0.7	1	1	27
F2D884	71	86	96	31	34	0.641	0.702	1	1	91
M0XJL4	42	57	52	15	15	0.725	0.706	1	1	54.5
F2DQ23	76	79	81	36	41	0.683	0.707	1	1	80
M0YAZ9	54	71	66	25	25	0.727	0.711	1	1	68.5
M0WJV7	17	13	16	7	9	0.649	0.714	1	1	14.5
F2CQP8	33	49	41	14	15	0.67	0.715	1	1	45
M0UN32	52	73	74	10	10	0.62	0.717	1	1	73.5
A5CFY9	50	73	70	23	24	0.701	0.717	1	1	71.5
M0Y9H9	42	54	53	21	22	0.716	0.718	1	1	53.5
F2D6E2	36	38	37	14	13	0.743	0.719	1	1	37.5
M0XFC6	75	71	72	37	35	0.747	0.719	1	1	71.5
M0WLI6	61	52	49	25	24	0.706	0.72	1	1	50.5
M0ZD23	12	27	25	7	8	0.649	0.721	1	1	26
F2D0E7	53	54	56	7	7	0.725	0.725	1	1	55
M0V452	47	69	72	16	21	0.599	0.726	1	1	70.5
M0VCA1	10	8	9	2	3	0.34	0.728	1	1	8.5
M0V3Q4	9	33	27	5	4	0.756	0.731	1	1	30
M0YVB9	30	43	44	5	6	0.656	0.733	1	1	43.5
F2D5Z0	39	57	66	18	20	0.744	0.736	1	1	61.5
F2D5L5	27	38	37	10	9	0.765	0.737	1	1	37.5
F2D961	97	166	161	53	55	0.716	0.742	1	1	163.5
M0YMF3	45	88	92	3	3	0.761	0.751	1	1	90
M0Z1R8	38	138	124	13	12	0.761	0.759	1	1	131
F2DI09	14	9	15	6	6	0.762	0.762	1	1	12
M0Z2C1	45	92	98	25	26	0.799	0.768	1	1	95
M0V9E6	22	17	14	10	10	0.769	0.769	1	1	15.5
M0XYI8	41	89	73	23	20	0.733	0.77	1	1	81
M0W395	7	6	5	4	3	0.891	0.781	1	1	5.5
M0UTD2	39	51	53	2	2	0.774	0.782	1	1	52
F2DSU6	36	43	41	19	19	0.783	0.783	1	1	42
F2CXT7	39	63	63	22	22	0.777	0.785	1	1	63
F2DCK0	54	72	67	2	3	0.727	0.787	1	1	69.5
M0X652	17	25	25	10	10	0.788	0.788	1	1	25
M0VJW6	22	52	55	11	12	0.756	0.792	1	1	53.5
M0Z2U6	38	79	73	19	18	0.807	0.807	1	1	76
F2CRM1	43	131	128	25	23	0.82	0.807	1	1	129.5
M0Z2S8	85	289	272	42	47	0.744	0.816	1	1	280.5
M0XLC4	37	90	89	20	20	0.823	0.817	1	1	89.5
F2CT05	43	135	129	8	8	0.81	0.825	1	1	132
M0YH83	28	41	40	12	13	0.805	0.859	1	1	40.5
M0ZFT1	13	9	13	5	6	0.803	0.902	1	1	11
F2EHF8	27	73	67	17	17	0.941	0.941	1	1	70
