# Supplementary material for: Analysis of the Barley Malt Rootlet Proteome
Source: Int J Mol Sci. 2019 Dec 26;21(1):179. doi: 10.3390/ijms21010179 (PMC6981388; doi:10.3390/ijms21010179)
Supplement: Supplementary file 1 [file ijms-21-00179-s001.zip › Table S4_121619.xlsx]

## Sheet: Sheet1
Table S4. List of 587 proteins identified in kilned barley seeds
UniprotID	Identified Proteins (2111)	MW kD	SC-Kiln1	SC-Kiln2	Pep-Kiln1	Pep-Kiln2	%coverage 1	%coverage2	ID prob1	ID prob2	Avg SC
A1X810	14-3-3E OS=Hordeum vulgare var. distichum PE=2 SV=1	29	21	20	5	4	0.429	0.365	1	1	20.5
A5CFY2	Alpha-tubulin 4 OS=Hordeum vulgare var. distichum GN=tua4 PE=2 SV=1	50	11	17	2	4	0.264	0.435	1	1	14
A5CFY4	Beta tubulin 1 OS=Hordeum vulgare var. distichum GN=tub1 PE=2 SV=1	50	28	29	1	2	0.474	0.526	0.99	1	28.5
A5CFY9	Beta tubulin 6 OS=Hordeum vulgare var. distichum GN=tub6 PE=2 SV=1	50	28	29	15	17	0.476	0.533	1	1	28.5
D2CVR3	Chitinase OS=Hordeum vulgare var. distichum PE=2 SV=1	27	10	8	2	2	0.532	0.496	1	1	9
F2CPN8	Predicted protein OS=Hordeum vulgare var. distichum PE=2 SV=1	35	8	6	7	6	0.399	0.346	1	1	7
F2CPT7	Predicted protein OS=Hordeum vulgare var. distichum PE=2 SV=1	47	6	5	6	5	0.164	0.155	1	1	5.5
F2CQ27	Predicted protein OS=Hordeum vulgare var. distichum PE=2 SV=1	25	7	8	6	6	0.335	0.335	1	1	7.5
F2CQ91	Predicted protein OS=Hordeum vulgare var. distichum PE=2 SV=1	17	12	10	6	5	0.517	0.456	1	1	11
F2CQF7	Predicted protein OS=Hordeum vulgare var. distichum PE=2 SV=1	23	9	11	6	7	0.322	0.5	1	1	10
F2CQH5	UDP-glucose 6-dehydrogenase OS=Hordeum vulgare var. distichum PE=2 SV=1	53	14	17	11	14	0.348	0.481	1	1	15.5
F2CQP8	Predicted protein OS=Hordeum vulgare var. distichum PE=2 SV=1	33	52	52	17	15	0.732	0.708	1	1	52
F2CQR0	Malate dehydrogenase OS=Hordeum vulgare var. distichum PE=2 SV=1	36	17	19	9	11	0.438	0.643	1	1	18
F2CQY1	Predicted protein OS=Hordeum vulgare var. distichum PE=2 SV=1	25	22	26	12	15	0.537	0.656	1	1	24
F2CR56	Predicted protein OS=Hordeum vulgare var. distichum PE=2 SV=1	110	51	54	37	37	0.502	0.497	1	1	52.5
F2CRD9	Predicted protein OS=Hordeum vulgare var. distichum PE=2 SV=1	23	10	8	7	5	0.462	0.347	1	1	9
F2CRF1	Predicted protein OS=Hordeum vulgare var. distichum PE=2 SV=1	29	35	42	12	15	0.579	0.636	1	1	38.5
F2CRI1	Dihydrolipoyl dehydrogenase OS=Hordeum vulgare var. distichum PE=2 SV=1	59	6	6	5	6	0.124	0.16	1	1	6
F2CRK3	Predicted protein OS=Hordeum vulgare var. distichum PE=2 SV=1	42	16	20	1	1	0.358	0.419	1	1	18
F2CRM1	S-adenosylmethionine synthase OS=Hordeum vulgare var. distichum PE=2 SV=1	43	10	5	7	4	0.305	0.178	1	1	7.5
F2CRN7	Predicted protein OS=Hordeum vulgare var. distichum PE=2 SV=1	47	6	4	6	4	0.218	0.153	1	1	5
F2CRV8	Serine hydroxymethyltransferase OS=Hordeum vulgare var. distichum PE=2 SV=1	58	6	7	5	5	0.189	0.16	1	1	6.5
F2CS01	Eukaryotic translation initiation factor 3 subunit B OS=Hordeum vulgare var. distichum PE=2 SV=1	83	8	5	7	4	0.118	0.0513	1	1	6.5
F2CS51	Pyruvate kinase OS=Hordeum vulgare var. distichum PE=2 SV=1	55	16	27	12	16	0.348	0.457	1	1	21.5
F2CS69	Predicted protein OS=Hordeum vulgare var. distichum PE=2 SV=1	61	24	27	17	16	0.486	0.463	1	1	25.5
F2CSC5	Ribosomal protein L19 OS=Hordeum vulgare var. distichum PE=2 SV=1	24	9	7	4	3	0.206	0.211	1	1	8
F2CSK4	Predicted protein OS=Hordeum vulgare var. distichum PE=2 SV=1	38	101	93	21	22	0.677	0.732	1	1	97
F2CSW4	Proteasome subunit alpha type OS=Hordeum vulgare var. distichum PE=2 SV=1	27	8	7	8	7	0.439	0.398	1	1	7.5
F2CSX2	60S ribosomal protein L18a OS=Hordeum vulgare var. distichum PE=2 SV=1	21	9	10	2	2	0.416	0.522	1	1	9.5
F2CT03	Predicted protein OS=Hordeum vulgare var. distichum PE=2 SV=1	52	5	5	3	4	0.103	0.0821	1	1	5
F2CT73	Predicted protein OS=Hordeum vulgare var. distichum PE=2 SV=1	28	17	12	9	6	0.322	0.218	1	1	14.5
F2CTT6	Methylthioribose-1-phosphate isomerase OS=Hordeum vulgare var. distichum PE=2 SV=1	39	8	7	4	6	0.229	0.292	1	1	7.5
F2CUE9	Glyceraldehyde-3-phosphate dehydrogenase OS=Hordeum vulgare var. distichum PE=2 SV=1	37	74	82	14	12	0.688	0.641	1	1	78
F2CUF1	Predicted protein OS=Hordeum vulgare var. distichum PE=2 SV=1	31	5	7	5	5	0.245	0.221	1	1	6
F2CUP5	Predicted protein OS=Hordeum vulgare var. distichum PE=2 SV=1	23	5	6	2	2	0.148	0.148	1	1	5.5
F2CV33	Predicted protein OS=Hordeum vulgare var. distichum PE=2 SV=1	15	7	7	5	6	0.507	0.457	1	1	7
F2CV88	Predicted protein OS=Hordeum vulgare var. distichum PE=2 SV=1	16	3	7	3	4	0.333	0.424	1	1	5
F2CVN4	Predicted protein OS=Hordeum vulgare var. distichum PE=2 SV=1	59	13	18	11	12	0.255	0.273	1	1	15.5
F2CW94	Predicted protein OS=Hordeum vulgare var. distichum PE=2 SV=1	15	6	7	5	5	0.432	0.432	1	1	6.5
F2CW97	Predicted protein OS=Hordeum vulgare var. distichum PE=2 SV=1	51	6	5	6	5	0.209	0.157	1	1	5.5
F2CWX0	Predicted protein OS=Hordeum vulgare var. distichum PE=2 SV=1	48	18	16	10	11	0.329	0.358	1	1	17
F2CWX3	Predicted protein OS=Hordeum vulgare var. distichum PE=2 SV=1	54	26	24	21	18	0.441	0.388	1	1	25
F2CXB2	Predicted protein OS=Hordeum vulgare var. distichum PE=2 SV=1	54	23	27	16	17	0.56	0.585	1	1	25
F2CXI5	Dolichyl-diphosphooligosaccharide--protein glycosyltransferase 48 kDa subunit OS=Hordeum vulgare var. distichum PE=2 SV=1	48	8	7	8	7	0.279	0.249	1	1	7.5
F2CXT7	Fructose-bisphosphate aldolase OS=Hordeum vulgare var. distichum PE=2 SV=1	39	55	55	21	22	0.785	0.824	1	1	55
F2CXV3	Nucleoside diphosphate kinase OS=Hordeum vulgare var. distichum PE=2 SV=1	17	18	14	8	6	0.5	0.433	1	1	16
F2CYL7	Predicted protein OS=Hordeum vulgare var. distichum PE=2 SV=1	56	37	40	16	16	0.414	0.404	1	1	38.5
F2CYX9	Predicted protein OS=Hordeum vulgare var. distichum PE=2 SV=1	110	31	31	15	17	0.342	0.334	1	1	31
F2CZ51	Predicted protein OS=Hordeum vulgare var. distichum PE=2 SV=1	43	14	14	11	11	0.349	0.289	1	1	14
F2D074	Predicted protein OS=Hordeum vulgare var. distichum PE=2 SV=1	26	9	9	7	7	0.534	0.49	1	1	9
F2D0E7	UDP-glucose 6-dehydrogenase OS=Hordeum vulgare var. distichum PE=2 SV=1	53	18	22	4	4	0.444	0.483	1	1	20
F2D0U3	Predicted protein OS=Hordeum vulgare var. distichum PE=2 SV=1	17	7	7	2	2	0.266	0.266	1	1	7
F2D1H7	Predicted protein OS=Hordeum vulgare var. distichum PE=2 SV=1	28	13	13	10	10	0.406	0.467	1	1	13
F2D1J8	Succinyl-CoA ligase subunit beta OS=Hordeum vulgare var. distichum PE=2 SV=1	45	11	10	10	9	0.287	0.27	1	1	10.5
F2D284	Protein disulfide-isomerase OS=Hordeum vulgare var. distichum PE=2 SV=1	56	113	113	33	35	0.676	0.727	1	1	113
F2D2Y2	Predicted protein OS=Hordeum vulgare var. distichum PE=2 SV=1	12	8	7	4	4	0.361	0.361	1	1	7.5
F2D2Z0	Predicted protein OS=Hordeum vulgare var. distichum PE=2 SV=1	47	44	45	20	21	0.662	0.614	1	1	44.5
F2D355	Predicted protein OS=Hordeum vulgare var. distichum PE=2 SV=1	17	6	5	3	4	0.174	0.275	1	1	5.5
F2D3Q4	Predicted protein OS=Hordeum vulgare var. distichum PE=2 SV=1	15	9	10	7	7	0.463	0.463	1	1	9.5
F2D4K0	Predicted protein OS=Hordeum vulgare var. distichum PE=2 SV=1	55	5	5	4	5	0.176	0.218	1	1	5
F2D4L0	Predicted protein OS=Hordeum vulgare var. distichum PE=2 SV=1	24	19	17	8	9	0.612	0.678	1	1	18
F2D558	Predicted protein OS=Hordeum vulgare var. distichum PE=2 SV=1	19	10	9	5	7	0.241	0.371	1	1	9.5
F2D5L5	Predicted protein OS=Hordeum vulgare var. distichum PE=2 SV=1	27	5	5	3	3	0.243	0.215	1	1	5
F2D5M0	Predicted protein OS=Hordeum vulgare var. distichum PE=2 SV=1	46	7	7	7	6	0.25	0.216	1	1	7
F2D5Z0	Predicted protein OS=Hordeum vulgare var. distichum PE=2 SV=1	39	10	14	8	9	0.437	0.468	1	1	12
F2D643	Predicted protein OS=Hordeum vulgare var. distichum PE=2 SV=1	50	8	5	7	5	0.191	0.154	1	1	6.5
F2D6E2	Predicted protein OS=Hordeum vulgare var. distichum PE=2 SV=1	36	9	8	5	7	0.394	0.358	1	1	8.5
F2D6I8	Glyceraldehyde-3-phosphate dehydrogenase OS=Hordeum vulgare var. distichum PE=2 SV=1	37	83	98	20	19	0.626	0.605	1	1	90.5
F2D702	Predicted protein OS=Hordeum vulgare var. distichum PE=2 SV=1	23	8	9	1	1	0.277	0.277	0.99	1	8.5
F2D829	Predicted protein OS=Hordeum vulgare var. distichum PE=2 SV=1	75	21	24	14	16	0.237	0.358	1	1	22.5
F2D884	Predicted protein OS=Hordeum vulgare var. distichum PE=2 SV=1	71	66	64	28	25	0.564	0.583	1	1	65
F2D961	Lipoxygenase OS=Hordeum vulgare var. distichum PE=2 SV=1	97	11	13	8	9	0.102	0.11	1	1	12
F2DAK3	Predicted protein OS=Hordeum vulgare var. distichum PE=2 SV=1	24	14	12	8	7	0.333	0.301	1	1	13
F2DB02	Predicted protein OS=Hordeum vulgare var. distichum PE=2 SV=1	73	11	13	3	3	0.159	0.206	1	1	12
F2DBD1	Predicted protein OS=Hordeum vulgare var. distichum PE=2 SV=1	24	6	9	5	7	0.277	0.277	1	1	7.5
F2DBD4	Predicted protein OS=Hordeum vulgare var. distichum PE=2 SV=1	35	10	12	8	9	0.394	0.431	1	1	11
F2DC47	Glutamate decarboxylase OS=Hordeum vulgare var. distichum PE=2 SV=1	54	10	16	7	11	0.217	0.404	1	1	13
F2DCK0	Predicted protein OS=Hordeum vulgare var. distichum PE=2 SV=1	54	20	21	2	2	0.568	0.578	1	1	20.5
F2DCT3	Predicted protein OS=Hordeum vulgare var. distichum PE=2 SV=1	67	7	8	5	6	0.159	0.188	1	1	7.5
F2DDR9	Hexokinase OS=Hordeum vulgare var. distichum GN=HXK5 PE=2 SV=1	55	6	6	6	6	0.185	0.215	1	1	6
F2DED9	Predicted protein OS=Hordeum vulgare var. distichum PE=2 SV=1	36	9	11	7	10	0.257	0.385	1	1	10
F2DET3	Serine hydroxymethyltransferase OS=Hordeum vulgare var. distichum PE=2 SV=1	51	15	15	9	11	0.325	0.386	1	1	15
F2DEW5	Predicted protein OS=Hordeum vulgare var. distichum PE=2 SV=1	62	13	15	10	10	0.247	0.223	1	1	14
F2DGG1	Predicted protein OS=Hordeum vulgare var. distichum PE=2 SV=1	60	10	11	5	4	0.234	0.204	1	1	10.5
F2DH57	Predicted protein OS=Hordeum vulgare var. distichum PE=2 SV=1	65	19	22	14	19	0.33	0.411	1	1	20.5
F2DIC8	Predicted protein OS=Hordeum vulgare var. distichum PE=2 SV=1	39	39	45	16	18	0.646	0.62	1	1	42
F2DIT7	Predicted protein OS=Hordeum vulgare var. distichum PE=2 SV=1	20	8	8	3	3	0.314	0.331	1	1	8
F2DJR4	Predicted protein OS=Hordeum vulgare var. distichum PE=2 SV=1	27	9	8	8	7	0.41	0.457	1	1	8.5
F2DLC2	Proteasome subunit alpha type OS=Hordeum vulgare var. distichum PE=2 SV=1	26	4	6	3	5	0.274	0.405	1	1	5
F2DMI6	Predicted protein OS=Hordeum vulgare var. distichum PE=2 SV=1	17	10	11	5	4	0.488	0.433	1	1	10.5
F2DNM2	Predicted protein OS=Hordeum vulgare var. distichum PE=2 SV=1	27	7	9	5	6	0.272	0.358	1	1	8
F2DQ10	Predicted protein OS=Hordeum vulgare var. distichum PE=2 SV=1	98	20	26	16	22	0.28	0.365	1	1	23
F2DQB4	Histone H2B OS=Hordeum vulgare var. distichum PE=2 SV=1	15	32	32	6	6	0.413	0.413	1	1	32
F2DQP5	Annexin OS=Hordeum vulgare var. distichum PE=2 SV=1	35	5	5	3	4	0.217	0.22	1	1	5
F2DSU6	Predicted protein OS=Hordeum vulgare var. distichum PE=2 SV=1	36	24	22	15	13	0.623	0.521	1	1	23
F2DTB2	Triosephosphate isomerase OS=Hordeum vulgare var. distichum PE=2 SV=1	32	5	7	3	5	0.169	0.248	1	1	6
F2DTH4	Predicted protein OS=Hordeum vulgare var. distichum PE=2 SV=1	26	4	6	3	4	0.141	0.203	1	1	5
F2DTJ2	Predicted protein OS=Hordeum vulgare var. distichum PE=2 SV=1	25	6	6	3	3	0.251	0.251	1	1	6
F2DUY9	Predicted protein OS=Hordeum vulgare var. distichum PE=2 SV=1	17	6	6	2	2	0.229	0.229	1	1	6
F2DVU2	60S ribosomal protein L13 OS=Hordeum vulgare var. distichum PE=2 SV=1	24	12	12	5	5	0.303	0.303	1	1	12
F2DWT1	Predicted protein OS=Hordeum vulgare var. distichum PE=2 SV=1	19	7	7	5	5	0.292	0.292	1	1	7
F2DY31	Predicted protein OS=Hordeum vulgare var. distichum PE=2 SV=1	16	4	6	3	4	0.268	0.435	1	1	5
F2DZY3	Predicted protein OS=Hordeum vulgare var. distichum PE=2 SV=1	60	4	10	4	9	0.122	0.257	1	1	7
F2E048	Predicted protein OS=Hordeum vulgare var. distichum PE=2 SV=1	32	10	10	8	8	0.367	0.384	1	1	10
F2E0U3	Predicted protein OS=Hordeum vulgare var. distichum PE=2 SV=1	20	10	12	2	2	0.436	0.475	1	1	11
F2E2K8	Predicted protein OS=Hordeum vulgare var. distichum PE=2 SV=1	30	6	5	4	4	0.234	0.234	1	1	5.5
F2E2Z7	Predicted protein OS=Hordeum vulgare var. distichum PE=2 SV=1	27	7	10	6	8	0.291	0.457	1	1	8.5
F2E325	Predicted protein OS=Hordeum vulgare var. distichum PE=2 SV=1	13	6	6	5	5	0.592	0.592	1	1	6
F2E390	Ribosomal protein OS=Hordeum vulgare var. distichum PE=2 SV=1	25	6	9	3	3	0.255	0.255	1	1	7.5
F2E598	Predicted protein OS=Hordeum vulgare var. distichum PE=2 SV=1	17	11	13	6	7	0.406	0.413	1	1	12
F2E6F3	Coatomer subunit gamma OS=Hordeum vulgare var. distichum PE=2 SV=1	100	8	10	6	6	0.131	0.142	1	1	9
F2E7G3	Predicted protein OS=Hordeum vulgare var. distichum PE=2 SV=1	26	3	7	3	6	0.153	0.401	1	1	5
F2E941	Predicted protein OS=Hordeum vulgare var. distichum PE=2 SV=1	52	6	4	2	3	0.112	0.162	1	1	5
F2EAX5	Predicted protein OS=Hordeum vulgare var. distichum PE=2 SV=1	14	7	9	4	6	0.372	0.45	1	1	8
F2EBF9	Predicted protein OS=Hordeum vulgare var. distichum PE=2 SV=1	28	13	17	11	10	0.605	0.528	1	1	15
F2EC14	Predicted protein OS=Hordeum vulgare var. distichum PE=2 SV=1	14	6	7	1	1	0.275	0.351	0.99	0.99	6.5
F2EEU3	Predicted protein OS=Hordeum vulgare var. distichum PE=2 SV=1	18	4	7	4	6	0.252	0.264	1	1	5.5
F2EFD1	40S ribosomal protein S27 OS=Hordeum vulgare var. distichum PE=2 SV=1	10	5	6	3	3	0.442	0.442	1	1	5.5
F2EFR1	40S ribosomal protein S6 OS=Hordeum vulgare var. distichum PE=2 SV=1	28	11	12	1	1	0.316	0.316	1	1	11.5
F2EG53	Predicted protein OS=Hordeum vulgare var. distichum PE=2 SV=1	23	12	13	7	7	0.413	0.413	1	1	12.5
F2EHF8	Triosephosphate isomerase OS=Hordeum vulgare var. distichum PE=2 SV=1	27	40	50	15	17	0.779	0.941	1	1	45
F2ELT5	Malic enzyme OS=Hordeum vulgare var. distichum PE=2 SV=1	68	20	27	13	18	0.305	0.401	1	1	23.5
K4KCI3	Chloroplast Cu/Zn SOD1 (Fragment) OS=Hordeum vulgare var. distichum GN=Sod1 PE=4 SV=1	20	5	8	3	3	0.33	0.33	1	1	6.5
M0UEE6	Uncharacterized protein OS=Hordeum vulgare var. distichum PE=3 SV=1	43	499	668	27	30	0.842	0.913	1	1	583.5
M0UEM7	Uncharacterized protein OS=Hordeum vulgare var. distichum PE=4 SV=1	52	6	10	6	10	0.186	0.282	1	1	8
M0UFA2	Uncharacterized protein OS=Hordeum vulgare var. distichum PE=4 SV=1	21	5	8	4	7	0.267	0.396	1	1	6.5
M0UFE4	Uncharacterized protein OS=Hordeum vulgare var. distichum PE=4 SV=1	112	11	12	9	10	0.141	0.144	1	1	11.5
M0UFX2	Uncharacterized protein OS=Hordeum vulgare var. distichum PE=3 SV=1	21	8	8	7	7	0.411	0.411	1	1	8
M0UG18	Citrate synthase OS=Hordeum vulgare var. distichum PE=3 SV=1	56	23	24	14	12	0.43	0.418	1	1	23.5
M0UG79	Uncharacterized protein OS=Hordeum vulgare var. distichum PE=4 SV=1	42	20	24	10	15	0.291	0.509	1	1	22
M0UGZ2	Dihydrolipoyl dehydrogenase OS=Hordeum vulgare var. distichum PE=4 SV=1	53	9	10	9	9	0.253	0.229	1	1	9.5
M0UH89	Uncharacterized protein OS=Hordeum vulgare var. distichum PE=4 SV=1	52	15	15	11	11	0.428	0.487	1	1	15
M0UJL4	Malic enzyme OS=Hordeum vulgare var. distichum PE=3 SV=1	55	7	7	5	5	0.224	0.204	1	1	7
M0UKE8	Uncharacterized protein OS=Hordeum vulgare var. distichum PE=3 SV=1	50	10	14	2	2	0.22	0.338	1	1	12
M0UKI5	Sucrose synthase OS=Hordeum vulgare var. distichum PE=3 SV=1	92	97	108	41	44	0.611	0.678	1	1	102.5
M0UL10	Glutamine synthetase OS=Hordeum vulgare var. distichum PE=3 SV=1	36	16	17	9	8	0.433	0.423	1	1	16.5
M0UL57	Eukaryotic translation initiation factor 5A OS=Hordeum vulgare var. distichum PE=3 SV=1	17	8	7	5	5	0.329	0.329	1	1	7.5
M0UL82	Uncharacterized protein OS=Hordeum vulgare var. distichum PE=3 SV=1	52	8	11	6	9	0.2	0.261	1	1	9.5
M0UN32	Uncharacterized protein OS=Hordeum vulgare var. distichum PE=3 SV=1	52	56	50	5	6	0.599	0.544	1	1	53
M0UNQ7	Uncharacterized protein OS=Hordeum vulgare var. distichum PE=3 SV=1	68	6	6	6	6	0.103	0.103	1	1	6
M0UPU7	Uncharacterized protein OS=Hordeum vulgare var. distichum PE=4 SV=1	23	13	13	7	7	0.468	0.468	1	1	13
M0UPZ9	Pyruvate dehydrogenase E1 component subunit alpha OS=Hordeum vulgare var. distichum PE=4 SV=1	41	5	8	4	6	0.148	0.232	1	1	6.5
M0URS7	Uncharacterized protein OS=Hordeum vulgare var. distichum PE=4 SV=1	43	13	13	9	11	0.261	0.365	1	1	13
M0USC9	Aspartate aminotransferase OS=Hordeum vulgare var. distichum PE=3 SV=1	50	53	61	21	22	0.662	0.684	1	1	57
M0USZ9	Uncharacterized protein OS=Hordeum vulgare var. distichum PE=4 SV=1	23	20	22	12	11	0.603	0.584	1	1	21
M0UTD2	Fructose-bisphosphate aldolase OS=Hordeum vulgare var. distichum PE=3 SV=1	39	44	44	2	2	0.782	0.782	1	1	44
M0UTF8	Uncharacterized protein OS=Hordeum vulgare var. distichum PE=3 SV=1	21	7	9	1	1	0.206	0.206	0.99	0.99	8
M0UTP1	Succinate dehydrogenase [ubiquinone] flavoprotein subunit, mitochondrial OS=Hordeum vulgare var. distichum PE=3 SV=1	59	12	13	9	8	0.265	0.246	1	1	12.5
M0UU36	Uncharacterized protein OS=Hordeum vulgare var. distichum PE=3 SV=1	64	65	73	3	4	0.549	0.505	1	1	69
M0UU60	Uncharacterized protein OS=Hordeum vulgare var. distichum PE=3 SV=1	17	7	9	5	8	0.368	0.487	1	1	8
M0UUA6	Uncharacterized protein OS=Hordeum vulgare var. distichum PE=4 SV=1	34	11	7	6	4	0.225	0.169	1	1	9
M0UVN4	Uncharacterized protein OS=Hordeum vulgare var. distichum PE=3 SV=1	50	4	6	4	6	0.148	0.232	1	1	5
M0UVQ7	Uncharacterized protein OS=Hordeum vulgare var. distichum PE=4 SV=1	21	11	9	6	7	0.411	0.463	1	1	10
M0UW37	Uncharacterized protein OS=Hordeum vulgare var. distichum PE=3 SV=1	51	12	11	11	10	0.455	0.405	1	1	11.5
M0UWB1	Glucose-6-phosphate isomerase OS=Hordeum vulgare var. distichum PE=3 SV=1	34	5	6	4	4	0.215	0.27	1	1	5.5
M0UXA5	Glyceraldehyde-3-phosphate dehydrogenase OS=Hordeum vulgare var. distichum PE=3 SV=1	44	9	8	4	3	0.192	0.19	1	1	8.5
M0UXX0	Uncharacterized protein OS=Hordeum vulgare var. distichum PE=3 SV=1	39	10	14	9	11	0.339	0.442	1	1	12
M0UYD9	Uncharacterized protein OS=Hordeum vulgare var. distichum PE=4 SV=1	94	34	30	4	4	0.253	0.203	1	1	32
M0UZ48	Alpha-galactosidase OS=Hordeum vulgare var. distichum PE=3 SV=1	44	6	4	4	4	0.136	0.139	1	1	5
M0UZB9	Uncharacterized protein OS=Hordeum vulgare var. distichum PE=3 SV=1	40	13	14	8	8	0.354	0.354	1	1	13.5
M0V064	Uncharacterized protein OS=Hordeum vulgare var. distichum PE=4 SV=1	109	9	12	9	11	0.104	0.112	1	1	10.5
M0V1Y3	Uncharacterized protein OS=Hordeum vulgare var. distichum PE=4 SV=1	59	54	58	15	15	0.355	0.355	1	1	56
M0V1Y4	Uncharacterized protein OS=Hordeum vulgare var. distichum PE=3 SV=1	45	17	19	14	14	0.556	0.549	1	1	18
M0V221	Phosphoserine aminotransferase OS=Hordeum vulgare var. distichum PE=3 SV=1	36	5	6	5	6	0.219	0.291	1	1	5.5
M0V315	Uncharacterized protein OS=Hordeum vulgare var. distichum PE=3 SV=1	12	10	13	5	5	0.743	0.743	1	1	11.5
M0V3Q4	Uncharacterized protein OS=Hordeum vulgare var. distichum PE=4 SV=1	9	14	16	4	4	0.731	0.731	1	1	15
M0V452	Uncharacterized protein OS=Hordeum vulgare var. distichum PE=4 SV=1	47	5	6	5	4	0.23	0.166	1	1	5.5
M0V4Z8	Uncharacterized protein OS=Hordeum vulgare var. distichum PE=3 SV=1	43	6	7	3	3	0.203	0.306	1	1	6.5
M0V5E8	Uncharacterized protein OS=Hordeum vulgare var. distichum PE=4 SV=1	50	20	22	4	6	0.402	0.488	1	1	21
M0V6I2	ATP-dependent 6-phosphofructokinase OS=Hordeum vulgare var. distichum GN=PFK PE=3 SV=1	53	6	4	6	4	0.168	0.118	1	1	5
M0V752	Obg-like ATPase 1 OS=Hordeum vulgare var. distichum PE=3 SV=1	44	4	6	4	6	0.119	0.221	1	1	5
M0V861	Uncharacterized protein OS=Hordeum vulgare var. distichum PE=3 SV=1	41	18	20	14	13	0.528	0.499	1	1	19
M0V8D5	Uncharacterized protein OS=Hordeum vulgare var. distichum PE=4 SV=1	68	16	14	15	12	0.411	0.323	1	1	15
M0VAY1	Uncharacterized protein OS=Hordeum vulgare var. distichum PE=4 SV=1	80	10	11	9	10	0.152	0.222	1	1	10.5
M0VBA1	Uncharacterized protein OS=Hordeum vulgare var. distichum PE=4 SV=1	20	5	5	4	4	0.269	0.269	1	1	5
M0VBS3	Uncharacterized protein OS=Hordeum vulgare var. distichum PE=4 SV=1	25	7	6	4	3	0.249	0.203	1	1	6.5
M0VCA1	Superoxide dismutase [Cu-Zn] OS=Hordeum vulgare var. distichum PE=3 SV=1	10	7	7	2	2	0.34	0.34	1	1	7
M0VD44	Proliferating cell nuclear antigen OS=Hordeum vulgare var. distichum PE=3 SV=1	22	7	8	6	6	0.367	0.398	1	1	7.5
M0VD47	Uncharacterized protein OS=Hordeum vulgare var. distichum PE=4 SV=1	21	13	9	8	7	0.571	0.54	1	1	11
M0VD74	Uncharacterized protein OS=Hordeum vulgare var. distichum PE=4 SV=1	13	5	6	4	5	0.393	0.464	1	1	5.5
M0VEB2	Uncharacterized protein OS=Hordeum vulgare var. distichum PE=3 SV=1	59	11	10	8	7	0.237	0.204	1	1	10.5
M0VEJ1	Histone H2A OS=Hordeum vulgare var. distichum PE=3 SV=1	15	10	12	3	3	0.532	0.532	1	1	11
M0VEU4	Uncharacterized protein OS=Hordeum vulgare var. distichum PE=4 SV=1	79	9	11	9	11	0.197	0.24	1	1	10
M0VF50	6-phosphogluconate dehydrogenase, decarboxylating OS=Hordeum vulgare var. distichum PE=3 SV=1	53	36	35	19	18	0.569	0.571	1	1	35.5
M0VFU4	Uncharacterized protein OS=Hordeum vulgare var. distichum PE=3 SV=1	93	8	11	5	7	0.15	0.163	1	1	9.5
M0VHX2	Uncharacterized protein OS=Hordeum vulgare var. distichum PE=4 SV=1	36	47	51	7	7	0.637	0.59	1	1	49
M0VI90	Uncharacterized protein OS=Hordeum vulgare var. distichum PE=4 SV=1	63	15	20	11	15	0.274	0.366	1	1	17.5
M0VIF1	Uncharacterized protein OS=Hordeum vulgare var. distichum PE=3 SV=1	16	7	9	7	9	0.583	0.682	1	1	8
M0VJ84	Acetyltransferase component of pyruvate dehydrogenase complex OS=Hordeum vulgare var. distichum PE=3 SV=1	57	7	8	7	8	0.184	0.215	1	1	7.5
M0VJE6	Uncharacterized protein OS=Hordeum vulgare var. distichum PE=4 SV=1	77	6	11	6	9	0.18	0.249	1	1	8.5
M0VJI5	Uncharacterized protein OS=Hordeum vulgare var. distichum PE=4 SV=1	11	16	17	4	4	0.554	0.554	1	1	16.5
M0VJW6	Enolase OS=Hordeum vulgare var. distichum PE=3 SV=1	22	30	33	11	11	0.756	0.756	1	1	31.5
M0VKF4	Uncharacterized protein OS=Hordeum vulgare var. distichum PE=3 SV=1	25	5	6	4	4	0.256	0.256	1	1	5.5
M0VKI5	Uncharacterized protein OS=Hordeum vulgare var. distichum PE=3 SV=1	79	13	16	13	16	0.298	0.331	1	1	14.5
M0VKR5	Uncharacterized protein OS=Hordeum vulgare var. distichum PE=4 SV=1	18	11	12	7	6	0.424	0.384	1	1	11.5
M0VKS2	Uncharacterized protein OS=Hordeum vulgare var. distichum PE=4 SV=1	29	10	11	7	7	0.337	0.337	1	1	10.5
M0VLK1	Uncharacterized protein OS=Hordeum vulgare var. distichum PE=4 SV=1	34	12	14	7	8	0.296	0.385	1	1	13
M0VM70	Uncharacterized protein OS=Hordeum vulgare var. distichum PE=3 SV=1	77	13	12	12	10	0.214	0.158	1	1	12.5
M0VNN5	Uncharacterized protein OS=Hordeum vulgare var. distichum PE=4 SV=1	35	5	5	4	4	0.289	0.265	1	1	5
M0VNQ0	Uncharacterized protein OS=Hordeum vulgare var. distichum PE=4 SV=1	42	7	4	7	4	0.249	0.137	1	1	5.5
M0VNR5	Uncharacterized protein OS=Hordeum vulgare var. distichum PE=4 SV=1	13	10	10	6	6	0.538	0.538	1	1	10
M0VNZ3	Histone H3 OS=Hordeum vulgare var. distichum PE=3 SV=1	14	12	14	4	4	0.433	0.433	1	1	13
M0VPU0	Uncharacterized protein OS=Hordeum vulgare var. distichum PE=4 SV=1	88	75	73	32	32	0.518	0.511	1	1	74
M0VQ49	Aconitate hydratase OS=Hordeum vulgare var. distichum PE=3 SV=1	100	33	39	13	17	0.283	0.352	1	1	36
M0VQH7	Uncharacterized protein OS=Hordeum vulgare var. distichum PE=4 SV=1	109	34	38	25	26	0.379	0.373	1	1	36
M0VRS4	Uncharacterized protein OS=Hordeum vulgare var. distichum PE=3 SV=1	41	7	7	6	6	0.253	0.24	1	1	7
M0VS50	Uncharacterized protein OS=Hordeum vulgare var. distichum PE=4 SV=1	27	14	11	2	2	0.283	0.283	1	1	12.5
M0VT27	Peptidyl-prolyl cis-trans isomerase OS=Hordeum vulgare var. distichum PE=4 SV=1	12	5	5	2	2	0.304	0.304	1	1	5
M0VTE9	Uncharacterized protein OS=Hordeum vulgare var. distichum PE=3 SV=1	90	7	15	7	14	0.142	0.278	1	1	11
M0VTF2	Uncharacterized protein OS=Hordeum vulgare var. distichum PE=3 SV=1	62	8	7	1	1	0.107	0.0944	0.98	1	7.5
M0VTY9	40S ribosomal protein S12 OS=Hordeum vulgare var. distichum PE=3 SV=1	15	8	7	6	5	0.569	0.507	1	1	7.5
M0VUI3	Lipoxygenase OS=Hordeum vulgare var. distichum PE=3 SV=1	57	22	27	14	13	0.476	0.429	1	1	24.5
M0VUP9	Nucleoside diphosphate kinase OS=Hordeum vulgare var. distichum PE=3 SV=1	19	6	8	3	6	0.295	0.488	1	1	7
M0VVN5	Uncharacterized protein OS=Hordeum vulgare var. distichum PE=3 SV=1	14	6	8	3	3	0.403	0.403	1	1	7
M0VW07	Uncharacterized protein OS=Hordeum vulgare var. distichum PE=4 SV=1	31	8	9	7	8	0.368	0.4	1	1	8.5
M0VW49	Uncharacterized protein OS=Hordeum vulgare var. distichum PE=3 SV=1	39	15	14	6	5	0.303	0.294	1	1	14.5
M0VWY2	Uncharacterized protein OS=Hordeum vulgare var. distichum PE=4 SV=1	18	12	14	4	4	0.456	0.456	1	1	13
M0VXR8	Uncharacterized protein OS=Hordeum vulgare var. distichum PE=4 SV=1	44	6	5	5	5	0.143	0.143	1	1	5.5
M0VYC1	Uncharacterized protein OS=Hordeum vulgare var. distichum PE=4 SV=1	35	9	8	6	6	0.345	0.345	1	1	8.5
M0VYF0	Uncharacterized protein OS=Hordeum vulgare var. distichum PE=4 SV=1	47	5	5	4	4	0.2	0.2	1	1	5
M0VYX8	Uncharacterized protein OS=Hordeum vulgare var. distichum PE=3 SV=1	15	9	6	7	4	0.523	0.3	1	1	7.5
M0W1J0	Uncharacterized protein OS=Hordeum vulgare var. distichum PE=3 SV=1	54	19	14	12	9	0.291	0.239	1	1	16.5
M0W2C4	Uncharacterized protein OS=Hordeum vulgare var. distichum PE=3 SV=1	75	16	10	15	10	0.32	0.212	1	1	13
M0W3A3	Uncharacterized protein OS=Hordeum vulgare var. distichum PE=3 SV=1	49	9	7	8	7	0.21	0.189	1	1	8
M0W5E8	Uncharacterized protein OS=Hordeum vulgare var. distichum PE=4 SV=1	9	5	5	3	3	0.381	0.381	1	1	5
M0W5Z0	Uncharacterized protein OS=Hordeum vulgare var. distichum PE=3 SV=1	58	11	10	9	9	0.244	0.25	1	1	10.5
M0W7A5	Uncharacterized protein OS=Hordeum vulgare var. distichum PE=3 SV=1	72	84	89	19	17	0.566	0.508	1	1	86.5
M0W7R3	Uncharacterized protein OS=Hordeum vulgare var. distichum PE=4 SV=1	61	6	7	4	6	0.106	0.171	1	1	6.5
M0W7X8	Uncharacterized protein OS=Hordeum vulgare var. distichum PE=3 SV=1	33	11	9	5	5	0.309	0.208	1	1	10
M0W8S8	Uncharacterized protein OS=Hordeum vulgare var. distichum PE=3 SV=1	71	65	68	7	7	0.556	0.516	1	1	66.5
M0WC05	Uncharacterized protein OS=Hordeum vulgare var. distichum PE=4 SV=1	52	5	5	4	5	0.152	0.196	1	1	5
M0WCC2	Phosphoribosylformylglycinamidine cyclo-ligase OS=Hordeum vulgare var. distichum PE=3 SV=1	34	5	5	4	4	0.214	0.217	1	1	5
M0WCQ8	Peptidyl-prolyl cis-trans isomerase OS=Hordeum vulgare var. distichum PE=3 SV=1	17	40	45	5	5	0.435	0.391	1	1	42.5
M0WE03	Uncharacterized protein OS=Hordeum vulgare var. distichum PE=3 SV=1	59	13	10	6	5	0.237	0.219	1	1	11.5
M0WF40	Uncharacterized protein OS=Hordeum vulgare var. distichum PE=4 SV=1	47	44	56	20	22	0.6	0.666	1	1	50
M0WFD2	Uncharacterized protein OS=Hordeum vulgare var. distichum PE=3 SV=1	74	33	33	20	21	0.404	0.484	1	1	33
M0WFE2	Uncharacterized protein OS=Hordeum vulgare var. distichum PE=3 SV=1	101	15	22	12	16	0.184	0.252	1	1	18.5
M0WHN6	Pyruvate kinase OS=Hordeum vulgare var. distichum PE=3 SV=1	39	13	16	7	8	0.314	0.333	1	1	14.5
M0WHP4	Annexin OS=Hordeum vulgare var. distichum PE=3 SV=1	35	3	7	3	6	0.146	0.257	1	1	5
M0WJU7	Uncharacterized protein OS=Hordeum vulgare var. distichum PE=4 SV=1	14	9	9	6	6	0.646	0.646	1	1	9
M0WJV7	Uncharacterized protein OS=Hordeum vulgare var. distichum PE=4 SV=1	17	11	11	7	8	0.649	0.661	1	1	11
M0WLI6	Uncharacterized protein OS=Hordeum vulgare var. distichum PE=4 SV=1	61	29	27	20	19	0.598	0.614	1	1	28
M0WNB1	Uncharacterized protein OS=Hordeum vulgare var. distichum PE=3 SV=1	45	6	6	4	4	0.177	0.18	1	1	6
M0WNE6	Uncharacterized protein OS=Hordeum vulgare var. distichum PE=3 SV=1	84	44	41	6	4	0.399	0.315	1	1	42.5
M0WNH7	Uncharacterized protein OS=Hordeum vulgare var. distichum PE=3 SV=1	32	10	11	8	9	0.309	0.352	1	1	10.5
M0WNY5	Proteasome subunit beta type OS=Hordeum vulgare var. distichum PE=3 SV=1	27	7	6	7	6	0.373	0.373	1	1	6.5
M0WQE8	Proteasome subunit beta type OS=Hordeum vulgare var. distichum PE=3 SV=1	23	8	5	7	4	0.493	0.315	1	1	6.5
M0WRG0	Lipoxygenase OS=Hordeum vulgare var. distichum PE=3 SV=1	96	50	49	30	27	0.524	0.474	1	1	49.5
M0WRS6	Uncharacterized protein OS=Hordeum vulgare var. distichum PE=4 SV=1	75	10	13	10	12	0.209	0.241	1	1	11.5
M0WU78	Uncharacterized protein OS=Hordeum vulgare var. distichum PE=4 SV=1	36	22	20	15	15	0.506	0.531	1	1	21
M0WVK2	Uncharacterized protein OS=Hordeum vulgare var. distichum PE=3 SV=1	57	9	9	8	9	0.224	0.274	1	1	9
M0WVQ7	Uncharacterized protein OS=Hordeum vulgare var. distichum PE=4 SV=1	46	6	11	5	9	0.162	0.293	1	1	8.5
M0WVV5	Uncharacterized protein OS=Hordeum vulgare var. distichum PE=3 SV=1	25	7	9	5	6	0.284	0.349	1	1	8
M0WVW3	Uncharacterized protein OS=Hordeum vulgare var. distichum PE=3 SV=1	66	13	11	11	9	0.195	0.159	1	1	12
M0WW19	Xylose isomerase OS=Hordeum vulgare var. distichum PE=3 SV=1	53	31	36	23	23	0.622	0.645	1	1	33.5
M0WX05	Uncharacterized protein OS=Hordeum vulgare var. distichum PE=4 SV=1	54	17	21	14	17	0.405	0.452	1	1	19
M0WY99	Uncharacterized protein OS=Hordeum vulgare var. distichum PE=4 SV=1	22	11	15	6	6	0.448	0.448	1	1	13
M0WYK5	40S ribosomal protein SA OS=Hordeum vulgare var. distichum PE=3 SV=1	33	17	18	7	7	0.332	0.306	1	1	17.5
M0WZI8	Uncharacterized protein OS=Hordeum vulgare var. distichum PE=3 SV=1	41	43	41	14	15	0.429	0.432	1	1	42
M0X093	Uncharacterized protein OS=Hordeum vulgare var. distichum PE=3 SV=1	73	45	55	20	24	0.421	0.463	1	1	50
M0X0A5	Uncharacterized protein OS=Hordeum vulgare var. distichum PE=3 SV=1	42	16	17	7	7	0.423	0.465	1	1	16.5
M0X0C6	Uncharacterized protein OS=Hordeum vulgare var. distichum PE=3 SV=1	45	16	20	11	12	0.28	0.344	1	1	18
M0X0L3	Proteasome subunit beta type OS=Hordeum vulgare var. distichum PE=3 SV=1	24	6	7	5	5	0.249	0.249	1	1	6.5
M0X0Z2	Uncharacterized protein OS=Hordeum vulgare var. distichum PE=3 SV=1	60	7	13	7	11	0.165	0.284	1	1	10
M0X173	Uncharacterized protein OS=Hordeum vulgare var. distichum PE=3 SV=1	82	29	39	20	26	0.311	0.388	1	1	34
M0X1N3	Phospholipase D OS=Hordeum vulgare var. distichum PE=3 SV=1	92	14	13	11	12	0.182	0.203	1	1	13.5
M0X1S0	Polyadenylate-binding protein OS=Hordeum vulgare var. distichum PE=3 SV=1	62	9	12	8	10	0.223	0.261	1	1	10.5
M0X1X4	40S ribosomal protein S6 OS=Hordeum vulgare var. distichum PE=3 SV=1	29	13	14	7	9	0.328	0.356	1	1	13.5
M0X2A1	Uncharacterized protein OS=Hordeum vulgare var. distichum PE=3 SV=1	27	24	21	9	10	0.48	0.5	1	1	22.5
M0X2N1	Uncharacterized protein OS=Hordeum vulgare var. distichum PE=4 SV=1	31	8	7	7	6	0.371	0.311	1	1	7.5
M0X332	Ribosomal protein L15 OS=Hordeum vulgare var. distichum PE=3 SV=1	24	10	9	5	6	0.25	0.284	1	1	9.5
M0X3E3	Uncharacterized protein OS=Hordeum vulgare var. distichum PE=4 SV=1	42	5	5	5	5	0.175	0.175	1	1	5
M0X3G6	Uncharacterized protein OS=Hordeum vulgare var. distichum PE=3 SV=1	116	9	8	9	8	0.11	0.097	1	1	8.5
M0X3R2	Uncharacterized protein OS=Hordeum vulgare var. distichum PE=3 SV=1	30	30	36	6	6	0.54	0.597	1	1	33
M0X5Q3	Uncharacterized protein OS=Hordeum vulgare var. distichum PE=3 SV=1	128	13	19	13	17	0.161	0.25	1	1	16
M0X5Z1	Uncharacterized protein OS=Hordeum vulgare var. distichum PE=3 SV=1	47	45	46	2	2	0.662	0.614	1	1	45.5
M0X623	Uncharacterized protein OS=Hordeum vulgare var. distichum PE=3 SV=1	52	8	8	8	8	0.216	0.216	1	1	8
M0X638	Glucose-1-phosphate adenylyltransferase OS=Hordeum vulgare var. distichum PE=3 SV=1	55	21	25	16	19	0.396	0.512	1	1	23
M0X640	Uncharacterized protein OS=Hordeum vulgare var. distichum PE=3 SV=1	64	24	21	17	17	0.383	0.413	1	1	22.5
M0X651	60S ribosomal protein L18a OS=Hordeum vulgare var. distichum PE=3 SV=1	21	9	12	7	9	0.416	0.522	1	1	10.5
M0X690	T-complex protein 1 subunit gamma OS=Hordeum vulgare var. distichum PE=3 SV=1	61	9	10	8	8	0.183	0.206	1	1	9.5
M0X721	Uncharacterized protein OS=Hordeum vulgare var. distichum PE=3 SV=1	43	9	7	6	5	0.273	0.25	1	1	8
M0X7H3	Uncharacterized protein OS=Hordeum vulgare var. distichum PE=3 SV=1	16	11	15	6	9	0.42	0.622	1	1	13
M0X7Y6	Clathrin heavy chain OS=Hordeum vulgare var. distichum PE=3 SV=1	201	32	31	26	24	0.204	0.193	1	1	31.5
M0XA21	Uncharacterized protein OS=Hordeum vulgare var. distichum PE=3 SV=1	49	5	6	5	6	0.174	0.212	1	1	5.5
M0XCZ0	Uncharacterized protein OS=Hordeum vulgare var. distichum PE=3 SV=1	34	17	17	7	7	0.266	0.272	1	1	17
M0XD84	Malate dehydrogenase OS=Hordeum vulgare var. distichum PE=3 SV=1	35	19	22	7	8	0.588	0.665	1	1	20.5
M0XDM6	Uncharacterized protein OS=Hordeum vulgare var. distichum PE=4 SV=1	43	29	26	13	12	0.415	0.389	1	1	27.5
M0XE88	Uncharacterized protein OS=Hordeum vulgare var. distichum PE=4 SV=1	46	18	16	12	13	0.448	0.467	1	1	17
M0XF10	Uncharacterized protein OS=Hordeum vulgare var. distichum PE=3 SV=1	21	5	6	3	4	0.142	0.179	1	1	5.5
M0XFC6	Uncharacterized protein OS=Hordeum vulgare var. distichum PE=3 SV=1	75	20	30	19	21	0.415	0.45	1	1	25
M0XGG9	Uncharacterized protein OS=Hordeum vulgare var. distichum PE=3 SV=1	42	18	24	11	15	0.401	0.517	1	1	21
M0XII1	Peptidyl-prolyl cis-trans isomerase OS=Hordeum vulgare var. distichum PE=3 SV=1	23	6	5	5	2	0.296	0.178	1	1	5.5
M0XJ12	Uncharacterized protein OS=Hordeum vulgare var. distichum PE=3 SV=1	42	20	22	1	1	0.39	0.412	0.99	0.99	21
M0XJL4	Uncharacterized protein OS=Hordeum vulgare var. distichum PE=4 SV=1	42	30	35	14	12	0.687	0.571	1	1	32.5
M0XLC4	Uncharacterized protein OS=Hordeum vulgare var. distichum PE=4 SV=1	37	32	36	14	15	0.637	0.637	1	1	34
M0XLU6	Uncharacterized protein OS=Hordeum vulgare var. distichum PE=3 SV=1	53	17	22	13	15	0.435	0.469	1	1	19.5
M0XMC3	Uncharacterized protein OS=Hordeum vulgare var. distichum PE=4 SV=1	27	8	7	7	6	0.332	0.244	1	1	7.5
M0XMV1	Uncharacterized protein OS=Hordeum vulgare var. distichum PE=3 SV=1	30	33	38	4	4	0.523	0.58	1	1	35.5
M0XNN4	Adenylyl cyclase-associated protein OS=Hordeum vulgare var. distichum PE=3 SV=1	61	5	6	4	4	0.12	0.129	1	1	5.5
M0XNU3	Uncharacterized protein OS=Hordeum vulgare var. distichum PE=3 SV=1	72	21	20	5	4	0.283	0.269	1	1	20.5
M0XPR9	Uncharacterized protein OS=Hordeum vulgare var. distichum PE=4 SV=1	35	6	9	5	6	0.237	0.237	1	1	7.5
M0XPV3	Glucose-6-phosphate isomerase OS=Hordeum vulgare var. distichum PE=3 SV=1	50	11	12	9	10	0.327	0.318	1	1	11.5
M0XQ24	Uncharacterized protein OS=Hordeum vulgare var. distichum PE=4 SV=1	70	41	51	25	28	0.545	0.599	1	1	46
M0XRZ5	Uncharacterized protein OS=Hordeum vulgare var. distichum PE=3 SV=1	70	6	9	6	9	0.161	0.223	1	1	7.5
M0XSQ2	Uncharacterized protein OS=Hordeum vulgare var. distichum PE=3 SV=1	53	20	22	12	14	0.405	0.451	1	1	21
M0XTF9	T-complex protein 1 subunit alpha OS=Hordeum vulgare var. distichum PE=3 SV=1	59	12	9	8	6	0.24	0.204	1	1	10.5
M0XU21	Uncharacterized protein OS=Hordeum vulgare var. distichum PE=4 SV=1	28	4	6	4	5	0.261	0.265	1	1	5
M0XUB1	Acetyltransferase component of pyruvate dehydrogenase complex OS=Hordeum vulgare var. distichum PE=3 SV=1	59	4	7	3	6	0.101	0.207	1	1	5.5
M0XUK9	Uncharacterized protein OS=Hordeum vulgare var. distichum PE=4 SV=1	39	11	10	9	9	0.345	0.333	1	1	10.5
M0XVT7	Uncharacterized protein OS=Hordeum vulgare var. distichum PE=4 SV=1	20	9	10	7	9	0.475	0.525	1	1	9.5
M0XW49	Uncharacterized protein OS=Hordeum vulgare var. distichum PE=3 SV=1	22	15	19	11	12	0.472	0.513	1	1	17
M0XWV3	Uncharacterized protein OS=Hordeum vulgare var. distichum PE=3 SV=1	57	12	19	12	13	0.377	0.411	1	1	15.5
M0XWV5	Uncharacterized protein OS=Hordeum vulgare var. distichum PE=3 SV=1	11	7	6	3	3	0.422	0.422	1	1	6.5
M0XXI2	Uncharacterized protein OS=Hordeum vulgare var. distichum PE=3 SV=1	38	17	14	4	4	0.176	0.176	1	1	15.5
M0XXL9	Pyruvate kinase OS=Hordeum vulgare var. distichum PE=3 SV=1	55	5	7	4	4	0.133	0.172	1	1	6
M0XY72	Uncharacterized protein OS=Hordeum vulgare var. distichum PE=4 SV=1	29	6	15	6	11	0.327	0.655	1	1	10.5
M0XYI8	Uncharacterized protein OS=Hordeum vulgare var. distichum PE=4 SV=1	41	11	13	10	12	0.36	0.461	1	1	12
M0XYR9	3-oxoacyl-[acyl-carrier-protein] synthase OS=Hordeum vulgare var. distichum PE=3 SV=1	43	5	7	5	7	0.218	0.316	1	1	6
M0XYS5	Uncharacterized protein OS=Hordeum vulgare var. distichum PE=4 SV=1	58	6	6	6	6	0.153	0.155	1	1	6
M0XYY7	Uncharacterized protein OS=Hordeum vulgare var. distichum PE=4 SV=1	126	17	17	1	4	0.189	0.188	1	1	17
M0XZV6	Uncharacterized protein OS=Hordeum vulgare var. distichum PE=3 SV=1	53	15	13	11	8	0.37	0.25	1	1	14
M0Y0B5	Uncharacterized protein OS=Hordeum vulgare var. distichum PE=4 SV=1	42	6	6	5	6	0.279	0.335	1	1	6
M0Y107	Uncharacterized protein OS=Hordeum vulgare var. distichum PE=3 SV=1	74	13	14	10	10	0.171	0.183	1	1	13.5
M0Y179	Uncharacterized protein OS=Hordeum vulgare var. distichum PE=4 SV=1	57	11	12	10	12	0.241	0.279	1	1	11.5
M0Y1I7	Uncharacterized protein OS=Hordeum vulgare var. distichum PE=4 SV=1	35	11	11	8	9	0.316	0.38	1	1	11
M0Y2I6	Uncharacterized protein OS=Hordeum vulgare var. distichum PE=4 SV=1	35	22	20	15	14	0.49	0.546	1	1	21
M0Y2M0	Uncharacterized protein OS=Hordeum vulgare var. distichum PE=4 SV=1	31	19	18	13	10	0.638	0.564	1	1	18.5
M0Y4D4	Aconitate hydratase OS=Hordeum vulgare var. distichum PE=3 SV=1	98	51	55	28	26	0.444	0.416	1	1	53
M0Y4T3	Uncharacterized protein OS=Hordeum vulgare var. distichum PE=4 SV=1	24	53	56	15	15	0.872	0.872	1	1	54.5
M0Y628	Uncharacterized protein OS=Hordeum vulgare var. distichum PE=3 SV=1	61	14	17	12	15	0.295	0.363	1	1	15.5
M0Y6M7	Uncharacterized protein OS=Hordeum vulgare var. distichum PE=3 SV=1	43	9	8	6	6	0.249	0.249	1	1	8.5
M0Y706	Uncharacterized protein OS=Hordeum vulgare var. distichum PE=4 SV=1	25	7	6	4	4	0.242	0.237	1	1	6.5
M0Y7A7	Uncharacterized protein OS=Hordeum vulgare var. distichum PE=4 SV=1	58	10	11	8	9	0.241	0.285	1	1	10.5
M0Y7M1	Sulfurtransferase OS=Hordeum vulgare var. distichum PE=4 SV=1	36	9	9	9	9	0.452	0.452	1	1	9
M0Y818	Citrate synthase OS=Hordeum vulgare var. distichum PE=3 SV=1	53	14	16	11	11	0.326	0.371	1	1	15
M0Y822	Uncharacterized protein OS=Hordeum vulgare var. distichum PE=4 SV=1	18	14	12	9	8	0.738	0.655	1	1	13
M0Y8M7	Uncharacterized protein OS=Hordeum vulgare var. distichum PE=3 SV=1	36	6	8	5	6	0.292	0.348	1	1	7
M0Y8U1	40S ribosomal protein S12 OS=Hordeum vulgare var. distichum PE=3 SV=1	15	7	6	1	1	0.503	0.441	1	0.99	6.5
M0Y9H9	Phosphoglycerate kinase OS=Hordeum vulgare var. distichum PE=3 SV=1	42	54	50	23	22	0.758	0.743	1	1	52
M0Y9N0	Uncharacterized protein OS=Hordeum vulgare var. distichum PE=4 SV=1	42	7	8	5	5	0.18	0.177	1	1	7.5
M0Y9X7	Elongation factor 1-alpha OS=Hordeum vulgare var. distichum PE=3 SV=1	49	36	43	15	13	0.405	0.383	1	1	39.5
M0YAP1	Uncharacterized protein OS=Hordeum vulgare var. distichum PE=4 SV=1	23	7	7	4	5	0.292	0.488	1	1	7
M0YAZ9	Uncharacterized protein OS=Hordeum vulgare var. distichum PE=3 SV=1	54	18	19	15	16	0.475	0.486	1	1	18.5
M0YB07	4-hydroxy-4-methyl-2-oxoglutarate aldolase OS=Hordeum vulgare var. distichum PE=3 SV=1	20	4	6	4	6	0.277	0.342	1	1	5
M0YBZ9	Uncharacterized protein OS=Hordeum vulgare var. distichum PE=3 SV=1	33	10	12	9	9	0.414	0.478	1	1	11
M0YCI7	Uncharacterized protein OS=Hordeum vulgare var. distichum PE=3 SV=1	48	4	7	4	7	0.129	0.218	1	1	5.5
M0YCZ6	S-(hydroxymethyl)glutathione dehydrogenase OS=Hordeum vulgare var. distichum PE=3 SV=1	51	8	11	8	9	0.266	0.285	1	1	9.5
M0YG96	Uncharacterized protein OS=Hordeum vulgare var. distichum PE=3 SV=1	18	14	15	7	8	0.428	0.434	1	1	14.5
M0YH83	Uncharacterized protein OS=Hordeum vulgare var. distichum PE=3 SV=1	28	22	17	11	9	0.773	0.57	1	1	19.5
M0YIA7	Isocitrate dehydrogenase [NADP] OS=Hordeum vulgare var. distichum PE=3 SV=1	52	27	27	17	17	0.402	0.406	1	1	27
M0YIK4	Eukaryotic translation initiation factor 3 subunit C OS=Hordeum vulgare var. distichum PE=3 SV=1	105	9	9	8	8	0.114	0.123	1	1	9
M0YIZ9	Uncharacterized protein OS=Hordeum vulgare var. distichum PE=3 SV=1	67	10	14	10	13	0.274	0.319	1	1	12
M0YJ76	Uncharacterized protein OS=Hordeum vulgare var. distichum PE=4 SV=1	25	11	12	6	7	0.495	0.568	1	1	11.5
M0YKQ0	Importin subunit alpha OS=Hordeum vulgare var. distichum PE=3 SV=1	49	10	7	7	6	0.253	0.191	1	1	8.5
M0YMF1	Uncharacterized protein OS=Hordeum vulgare var. distichum PE=3 SV=1	50	16	19	11	13	0.404	0.435	1	1	17.5
M0YMF3	ATP synthase subunit beta OS=Hordeum vulgare var. distichum PE=3 SV=1	45	48	53	2	2	0.677	0.663	1	1	50.5
M0YMG1	Uncharacterized protein OS=Hordeum vulgare var. distichum PE=4 SV=1	27	7	5	5	3	0.349	0.237	1	1	6
M0YMX2	Uncharacterized protein OS=Hordeum vulgare var. distichum PE=3 SV=1	24	6	4	6	4	0.286	0.207	1	1	5
M0YMY2	UDP-glucose 6-dehydrogenase OS=Hordeum vulgare var. distichum PE=3 SV=1	53	11	14	2	3	0.179	0.294	1	1	12.5
M0YN57	Histone H4 OS=Hordeum vulgare var. distichum PE=3 SV=1	10	20	16	8	6	0.545	0.466	1	1	18
M0YNE8	Uncharacterized protein OS=Hordeum vulgare var. distichum PE=3 SV=1	55	6	7	6	7	0.195	0.219	1	1	6.5
M0YQP0	Coatomer subunit beta OS=Hordeum vulgare var. distichum PE=4 SV=1	105	8	10	7	9	0.103	0.132	1	1	9
M0YR50	Uncharacterized protein OS=Hordeum vulgare var. distichum PE=4 SV=1	38	7	8	5	7	0.246	0.357	1	1	7.5
M0YSB2	Uncharacterized protein OS=Hordeum vulgare var. distichum PE=3 SV=1	71	73	72	3	3	0.502	0.462	1	1	72.5
M0YSB6	Uncharacterized protein OS=Hordeum vulgare var. distichum PE=3 SV=1	18	7	7	3	4	0.467	0.521	1	1	7
M0YSN9	Uncharacterized protein OS=Hordeum vulgare var. distichum PE=4 SV=1	11	7	6	5	4	0.469	0.388	1	1	6.5
M0YSS4	Uncharacterized protein OS=Hordeum vulgare var. distichum PE=4 SV=1	50	25	27	15	18	0.516	0.56	1	1	26
M0YT62	Uncharacterized protein OS=Hordeum vulgare var. distichum PE=3 SV=1	62	23	28	5	5	0.349	0.387	1	1	25.5
M0YTA8	Uncharacterized protein OS=Hordeum vulgare var. distichum PE=4 SV=1	33	9	13	7	8	0.316	0.358	1	1	11
M0YTZ0	Superoxide dismutase OS=Hordeum vulgare var. distichum PE=3 SV=1	14	6	10	3	5	0.382	0.504	1	1	8
M0YUE3	Uncharacterized protein OS=Hordeum vulgare var. distichum PE=3 SV=1	36	72	81	18	19	0.79	0.793	1	1	76.5
M0YUL2	Uncharacterized protein OS=Hordeum vulgare var. distichum PE=4 SV=1	39	7	6	5	6	0.215	0.215	1	1	6.5
M0YUL7	Uncharacterized protein OS=Hordeum vulgare var. distichum PE=3 SV=1	53	11	12	9	8	0.261	0.231	1	1	11.5
M0YVB7	Uncharacterized protein OS=Hordeum vulgare var. distichum PE=3 SV=1	25	5	7	5	6	0.226	0.226	1	1	6
M0YVB9	Uncharacterized protein OS=Hordeum vulgare var. distichum PE=3 SV=1	30	15	11	2	2	0.374	0.244	1	1	13
M0YW98	Uncharacterized protein OS=Hordeum vulgare var. distichum PE=3 SV=1	102	11	13	11	12	0.184	0.228	1	1	12
M0YXF0	Uncharacterized protein OS=Hordeum vulgare var. distichum PE=4 SV=1	76	7	7	7	7	0.134	0.129	1	1	7
M0YXG0	Uncharacterized protein OS=Hordeum vulgare var. distichum PE=3 SV=1	69	33	38	21	26	0.503	0.567	1	1	35.5
M0Z0D3	Malate dehydrogenase OS=Hordeum vulgare var. distichum PE=3 SV=1	33	41	44	14	13	0.647	0.618	1	1	42.5
M0Z0U7	Uncharacterized protein OS=Hordeum vulgare var. distichum PE=3 SV=1	78	23	25	18	19	0.268	0.312	1	1	24
M0Z0Z8	Uncharacterized protein OS=Hordeum vulgare var. distichum PE=4 SV=1	22	11	13	7	8	0.356	0.507	1	1	12
M0Z1R8	Uncharacterized protein OS=Hordeum vulgare var. distichum PE=4 SV=1	38	10	3	3	3	0.176	0.176	1	1	6.5
M0Z264	Uncharacterized protein OS=Hordeum vulgare var. distichum PE=3 SV=1	93	7	7	7	7	0.111	0.101	1	1	7
M0Z2C1	ATP synthase subunit beta OS=Hordeum vulgare var. distichum PE=3 SV=1	45	53	59	22	21	0.775	0.761	1	1	56
M0Z2H5	Plasma membrane ATPase OS=Hordeum vulgare var. distichum PE=3 SV=1	105	13	11	11	11	0.169	0.155	1	1	12
M0Z2S8	Uncharacterized protein OS=Hordeum vulgare var. distichum PE=3 SV=1	85	75	72	33	31	0.613	0.597	1	1	73.5
M0Z4F0	Uncharacterized protein OS=Hordeum vulgare var. distichum PE=4 SV=1	64	13	16	12	11	0.315	0.31	1	1	14.5
M0Z4K6	Uncharacterized protein OS=Hordeum vulgare var. distichum PE=4 SV=1	133	9	10	9	9	0.138	0.137	1	1	9.5
M0Z6C2	Uncharacterized protein OS=Hordeum vulgare var. distichum PE=3 SV=1	42	14	14	12	12	0.554	0.504	1	1	14
M0Z723	Uncharacterized protein OS=Hordeum vulgare var. distichum PE=4 SV=1	35	28	25	8	8	0.388	0.359	1	1	26.5
M0Z779	Uncharacterized protein OS=Hordeum vulgare var. distichum PE=3 SV=1	35	7	6	5	4	0.283	0.222	1	1	6.5
M0Z9N7	Uncharacterized protein OS=Hordeum vulgare var. distichum PE=4 SV=1	22	6	9	5	6	0.353	0.456	1	1	7.5
M0Z9Y8	Uncharacterized protein OS=Hordeum vulgare var. distichum PE=4 SV=1	56	12	14	8	8	0.187	0.225	1	1	13
M0ZAM5	S-adenosylmethionine synthase OS=Hordeum vulgare var. distichum PE=3 SV=1	43	13	9	5	5	0.374	0.389	1	1	11
M0ZAR1	Aspartate aminotransferase OS=Hordeum vulgare var. distichum PE=3 SV=1	38	10	6	7	4	0.31	0.193	1	1	8
M0ZB73	Uncharacterized protein OS=Hordeum vulgare var. distichum PE=3 SV=1	32	20	17	11	11	0.393	0.355	1	1	18.5
M0ZC67	Uncharacterized protein OS=Hordeum vulgare var. distichum PE=3 SV=1	37	8	8	7	7	0.31	0.298	1	1	8
M0ZC84	Histone H2A OS=Hordeum vulgare var. distichum PE=3 SV=1	10	9	8	3	3	0.589	0.589	1	1	8.5
M0ZCE0	Uncharacterized protein OS=Hordeum vulgare var. distichum PE=4 SV=1	24	6	5	4	3	0.247	0.155	1	1	5.5
M0ZD23	Uncharacterized protein OS=Hordeum vulgare var. distichum PE=4 SV=1	12	14	14	7	7	0.64	0.712	1	1	14
M0ZD30	Uncharacterized protein OS=Hordeum vulgare var. distichum PE=3 SV=1	53	6	4	4	3	0.118	0.0935	1	1	5
M0ZFT1	Uncharacterized protein OS=Hordeum vulgare var. distichum PE=4 SV=1	13	6	7	4	4	0.533	0.533	1	1	6.5
Q6RYF4	Coatomer subunit alpha OS=Hordeum vulgare var. distichum GN=615K1.1 PE=4 SV=1	136	10	19	10	18	0.112	0.189	1	1	14.5
Q8VWW3	Glutathione transferase OS=Hordeum vulgare var. distichum GN=GST6 PE=2 SV=1	25	8	11	5	5	0.288	0.233	1	1	9.5
A7YA66	PR17d OS=Hordeum vulgare var. distichum GN=PR-17d PE=2 SV=1	25	5	6	4	5	0.181	0.336	1	1	5.5
C3W8L1	Glucose-1-phosphate adenylyltransferase OS=Hordeum vulgare var. distichum GN=AGP-L1 PE=2 SV=1	58	39	45	24	27	0.625	0.646	1	1	42
C3W8M8	Alpha-amylase OS=Hordeum vulgare var. distichum GN=AMY1 PE=2 SV=1	48	36	34	17	17	0.498	0.546	1	1	35
D2KZ45	Predicted protein OS=Hordeum vulgare var. distichum GN=HvTIP3;1 PE=2 SV=1	28	12	18	5	5	0.308	0.308	1	1	15
F2CQ57	Predicted protein OS=Hordeum vulgare var. distichum PE=2 SV=1	21	4	6	3	5	0.249	0.381	1	1	5
F2CSR1	Predicted protein OS=Hordeum vulgare var. distichum PE=2 SV=1	28	5	6	4	6	0.296	0.328	1	1	5.5
F2CTJ0	Predicted protein OS=Hordeum vulgare var. distichum PE=2 SV=1	50	10	9	3	3	0.241	0.22	1	1	9.5
F2CUI5	Predicted protein OS=Hordeum vulgare var. distichum PE=2 SV=1	18	6	6	3	3	0.198	0.198	1	1	6
F2CWH1	Predicted protein OS=Hordeum vulgare var. distichum PE=2 SV=1	16	3	7	2	5	0.213	0.631	1	1	5
F2CWR0	Predicted protein OS=Hordeum vulgare var. distichum PE=2 SV=1	41	24	26	15	15	0.533	0.637	1	1	25
F2CYS4	Predicted protein OS=Hordeum vulgare var. distichum PE=2 SV=1	115	10	9	9	8	0.131	0.131	1	1	9.5
F2D3S4	Predicted protein OS=Hordeum vulgare var. distichum PE=2 SV=1	62	24	18	19	16	0.484	0.388	1	1	21
F2D465	Predicted protein OS=Hordeum vulgare var. distichum PE=2 SV=1	25	7	9	6	6	0.345	0.38	1	1	8
F2D614	Predicted protein OS=Hordeum vulgare var. distichum PE=2 SV=1	81	7	8	4	5	0.108	0.132	1	1	7.5
F2DB00	Predicted protein OS=Hordeum vulgare var. distichum PE=2 SV=1	31	6	5	4	4	0.263	0.218	1	1	5.5
F2DDV2	Predicted protein OS=Hordeum vulgare var. distichum PE=2 SV=1	33	24	27	11	13	0.513	0.563	1	1	25.5
F2DHZ5	Predicted protein OS=Hordeum vulgare var. distichum PE=2 SV=1	41	12	12	8	9	0.379	0.39	1	1	12
F2DIF8	Predicted protein OS=Hordeum vulgare var. distichum PE=2 SV=1	68	12	14	8	9	0.222	0.244	1	1	13
F2DIV0	Predicted protein OS=Hordeum vulgare var. distichum PE=2 SV=1	25	6	5	3	3	0.23	0.23	1	1	5.5
F2DJ52	Carboxypeptidase OS=Hordeum vulgare var. distichum PE=2 SV=1	54	5	8	5	6	0.16	0.246	1	1	6.5
F2DJC5	Predicted protein OS=Hordeum vulgare var. distichum PE=2 SV=1	26	17	17	12	11	0.475	0.47	1	1	17
F2DMQ8	Predicted protein OS=Hordeum vulgare var. distichum PE=2 SV=1	39	20	21	12	12	0.432	0.449	1	1	20.5
F2DNE8	Predicted protein OS=Hordeum vulgare var. distichum PE=2 SV=1	28	9	10	6	7	0.533	0.58	1	1	9.5
F2DSV5	Predicted protein OS=Hordeum vulgare var. distichum PE=2 SV=1	25	5	6	5	5	0.308	0.304	1	1	5.5
F2DUQ7	Predicted protein OS=Hordeum vulgare var. distichum PE=2 SV=1	33	12	14	4	3	0.382	0.414	1	1	13
F2DXR4	Predicted protein OS=Hordeum vulgare var. distichum PE=2 SV=1	19	15	18	5	5	0.38	0.38	1	1	16.5
F2DYL9	Predicted protein OS=Hordeum vulgare var. distichum PE=2 SV=1	18	11	12	1	3	0.298	0.578	1	1	11.5
F2E0P3	Predicted protein OS=Hordeum vulgare var. distichum PE=2 SV=1	15	7	7	4	4	0.504	0.504	1	1	7
F2E6J2	Sucrose synthase OS=Hordeum vulgare var. distichum PE=2 SV=1	93	33	34	4	3	0.141	0.134	1	1	33.5
F2E8C1	Predicted protein OS=Hordeum vulgare var. distichum PE=2 SV=1	13	5	5	5	4	0.388	0.388	1	1	5
F2E8J4	Predicted protein OS=Hordeum vulgare var. distichum PE=2 SV=1	22	47	57	10	11	0.637	0.642	1	1	52
F2E8K5	Peroxidase OS=Hordeum vulgare var. distichum PE=2 SV=1	32	30	31	13	12	0.623	0.677	1	1	30.5
F2E8N5	Predicted protein OS=Hordeum vulgare var. distichum PE=2 SV=1	15	21	25	7	7	0.667	0.667	1	1	23
F2E8R9	Predicted protein OS=Hordeum vulgare var. distichum PE=2 SV=1	41	8	10	7	10	0.245	0.381	1	1	9
F2E8X4	Oleosin OS=Hordeum vulgare var. distichum PE=2 SV=1	17	18	20	4	4	0.377	0.377	1	1	19
F2E9C4	Predicted protein OS=Hordeum vulgare var. distichum PE=2 SV=1	45	14	10	11	9	0.337	0.284	1	1	12
F2E9D5	Predicted protein OS=Hordeum vulgare var. distichum PE=2 SV=1	63	18	17	13	11	0.334	0.267	1	1	17.5
F2ECH4	Predicted protein OS=Hordeum vulgare var. distichum PE=2 SV=1	39	19	16	10	13	0.273	0.403	1	1	17.5
F2EDK4	Predicted protein OS=Hordeum vulgare var. distichum PE=2 SV=1	21	7	7	4	4	0.36	0.34	1	1	7
F2EGP8	Hexokinase OS=Hordeum vulgare var. distichum PE=2 SV=1	55	8	9	5	5	0.236	0.259	1	1	8.5
F2EH52	Predicted protein OS=Hordeum vulgare var. distichum PE=2 SV=1	18	17	25	6	7	0.576	0.576	1	1	21
F2EI31	Predicted protein OS=Hordeum vulgare var. distichum PE=2 SV=1	17	20	22	7	5	0.526	0.526	1	1	21
F2EL27	Succinate dehydrogenase [ubiquinone] flavoprotein subunit, mitochondrial OS=Hordeum vulgare var. distichum PE=2 SV=1	68	11	12	2	3	0.2	0.21	1	1	11.5
M0UFB1	Uncharacterized protein OS=Hordeum vulgare var. distichum PE=4 SV=1	18	9	9	7	7	0.376	0.445	1	1	9
M0UGW6	Uncharacterized protein OS=Hordeum vulgare var. distichum PE=3 SV=1	23	9	10	4	5	0.347	0.444	1	1	9.5
M0UKU3	Uncharacterized protein OS=Hordeum vulgare var. distichum PE=4 SV=1	33	14	16	5	7	0.274	0.386	1	1	15
M0UKU7	Uncharacterized protein OS=Hordeum vulgare var. distichum PE=3 SV=1	34	6	7	3	4	0.1	0.113	1	1	6.5
M0ULY1	Uncharacterized protein OS=Hordeum vulgare var. distichum PE=4 SV=1	16	32	34	7	7	0.608	0.608	1	1	33
M0UMB8	Uncharacterized protein OS=Hordeum vulgare var. distichum PE=4 SV=1	38	4	9	4	5	0.207	0.268	1	1	6.5
M0UMR8	Uncharacterized protein OS=Hordeum vulgare var. distichum PE=4 SV=1	63	5	5	5	5	0.145	0.138	1	1	5
M0UX64	Uncharacterized protein OS=Hordeum vulgare var. distichum PE=4 SV=1	44	6	4	6	4	0.196	0.141	1	1	5
M0UY52	Uncharacterized protein OS=Hordeum vulgare var. distichum PE=4 SV=1	16	27	42	5	5	0.356	0.356	1	1	34.5
M0UYA9	Uncharacterized protein OS=Hordeum vulgare var. distichum PE=4 SV=1	18	16	16	4	5	0.329	0.53	1	1	16
M0V008	Uncharacterized protein OS=Hordeum vulgare var. distichum PE=3 SV=1	35	10	14	7	12	0.335	0.518	1	1	12
M0V0B4	Uncharacterized protein OS=Hordeum vulgare var. distichum PE=4 SV=1	19	18	19	3	2	0.574	0.449	1	1	18.5
M0V0R2	Uncharacterized protein OS=Hordeum vulgare var. distichum PE=4 SV=1	31	4	8	4	5	0.174	0.264	1	1	6
M0V3U0	Non-specific lipid-transfer protein OS=Hordeum vulgare var. distichum PE=3 SV=1	12	36	33	7	7	0.667	0.667	1	1	34.5
M0V531	Uncharacterized protein OS=Hordeum vulgare var. distichum PE=4 SV=1	10	9	9	3	3	0.577	0.577	1	1	9
M0V695	Non-specific lipid-transfer protein OS=Hordeum vulgare var. distichum PE=3 SV=1	11	8	4	4	2	0.4	0.304	1	1	6
M0V7M4	Uncharacterized protein OS=Hordeum vulgare var. distichum PE=4 SV=1	45	6	4	4	4	0.112	0.11	1	1	5
M0V8L8	Uncharacterized protein OS=Hordeum vulgare var. distichum PE=4 SV=1	25	15	13	7	6	0.329	0.32	1	1	14
M0V8W3	Uncharacterized protein OS=Hordeum vulgare var. distichum PE=4 SV=1	23	6	11	5	5	0.271	0.271	1	1	8.5
M0VAF1	Uncharacterized protein OS=Hordeum vulgare var. distichum PE=4 SV=1	21	7	7	4	4	0.189	0.189	1	1	7
M0VBA2	Uncharacterized protein OS=Hordeum vulgare var. distichum PE=4 SV=1	81	6	5	5	3	0.116	0.0812	1	1	5.5
M0VC70	Uncharacterized protein OS=Hordeum vulgare var. distichum PE=4 SV=1	14	23	21	6	6	0.451	0.451	1	1	22
M0VDB7	Uncharacterized protein OS=Hordeum vulgare var. distichum PE=3 SV=1	17	9	8	3	4	0.453	0.527	1	1	8.5
M0VEH1	Uncharacterized protein OS=Hordeum vulgare var. distichum PE=4 SV=1	18	13	17	4	4	0.378	0.378	1	1	15
M0VEV6	Uncharacterized protein OS=Hordeum vulgare var. distichum PE=4 SV=1	43	29	39	12	19	0.397	0.646	1	1	34
M0VFF1	Peroxidase OS=Hordeum vulgare var. distichum PE=3 SV=1	17	9	10	4	4	0.519	0.519	1	1	9.5
M0VFV9	Uncharacterized protein OS=Hordeum vulgare var. distichum PE=4 SV=1	16	20	19	8	8	0.664	0.712	1	1	19.5
M0VG07	Uncharacterized protein OS=Hordeum vulgare var. distichum PE=4 SV=1	13	8	7	3	3	0.384	0.384	1	1	7.5
M0VGW7	Uncharacterized protein OS=Hordeum vulgare var. distichum PE=4 SV=1	30	78	79	14	14	0.758	0.758	1	1	78.5
M0VH55	Uncharacterized protein OS=Hordeum vulgare var. distichum PE=4 SV=1	19	23	24	4	4	0.445	0.445	1	1	23.5
M0VK79	Uncharacterized protein OS=Hordeum vulgare var. distichum PE=3 SV=1	17	19	22	6	8	0.403	0.465	1	1	20.5
M0VN23	Uncharacterized protein OS=Hordeum vulgare var. distichum PE=4 SV=1	34	6	6	4	5	0.24	0.278	1	1	6
M0VN24	Isocitrate lyase OS=Hordeum vulgare var. distichum PE=3 SV=1	63	33	33	18	17	0.423	0.411	1	1	33
M0VPT6	Uncharacterized protein OS=Hordeum vulgare var. distichum PE=4 SV=1	24	5	5	4	4	0.191	0.191	1	1	5
M0VSV9	Uncharacterized protein OS=Hordeum vulgare var. distichum PE=4 SV=1	33	21	20	7	7	0.574	0.533	1	1	20.5
M0VTQ6	Enolase OS=Hordeum vulgare var. distichum PE=3 SV=1	22	4	9	3	7	0.33	0.635	1	1	6.5
M0VWX1	Uncharacterized protein OS=Hordeum vulgare var. distichum PE=4 SV=1	18	12	14	9	10	0.578	0.633	1	1	13
M0W099	Uncharacterized protein OS=Hordeum vulgare var. distichum PE=4 SV=1	27	19	22	9	9	0.478	0.478	1	1	20.5
M0W0R0	Uncharacterized protein OS=Hordeum vulgare var. distichum PE=4 SV=1	27	4	6	3	4	0.209	0.256	1	1	5
M0W1C5	Uncharacterized protein OS=Hordeum vulgare var. distichum PE=4 SV=1	29	12	17	9	13	0.449	0.592	1	1	14.5
M0W621	Uncharacterized protein OS=Hordeum vulgare var. distichum PE=4 SV=1	51	5	9	4	5	0.167	0.252	1	1	7
M0W6I9	Uncharacterized protein OS=Hordeum vulgare var. distichum PE=4 SV=1	44	7	6	6	6	0.24	0.24	1	1	6.5
M0W7K2	Uncharacterized protein OS=Hordeum vulgare var. distichum PE=3 SV=1	17	27	29	3	4	0.5	0.553	1	1	28
M0W8F5	Uncharacterized protein OS=Hordeum vulgare var. distichum PE=3 SV=1	40	4	7	3	6	0.107	0.203	1	1	5.5
M0W9B2	Uncharacterized protein OS=Hordeum vulgare var. distichum PE=4 SV=1	49	8	10	5	7	0.146	0.196	1	1	9
M0W9B7	Uncharacterized protein OS=Hordeum vulgare var. distichum PE=4 SV=1	9	16	24	4	5	0.735	0.735	1	1	20
M0WA02	Uncharacterized protein OS=Hordeum vulgare var. distichum PE=4 SV=1	15	39	40	3	3	0.341	0.341	1	1	39.5
M0WCD7	rRNA N-glycosidase OS=Hordeum vulgare var. distichum PE=3 SV=1	19	18	19	7	8	0.528	0.528	1	1	18.5
M0WCG6	Uncharacterized protein OS=Hordeum vulgare var. distichum PE=4 SV=1	9	8	8	3	5	0.659	0.671	1	1	8
M0WCN3	Uncharacterized protein OS=Hordeum vulgare var. distichum PE=4 SV=1	15	6	9	4	4	0.425	0.425	1	1	7.5
M0WDX4	Peroxidase OS=Hordeum vulgare var. distichum PE=3 SV=1	19	5	6	4	5	0.432	0.392	1	1	5.5
M0WFY8	Uncharacterized protein OS=Hordeum vulgare var. distichum PE=3 SV=1	51	9	7	8	7	0.248	0.233	1	1	8
M0WGK7	Aldose 1-epimerase OS=Hordeum vulgare var. distichum PE=3 SV=1	39	16	14	9	7	0.413	0.372	1	1	15
M0WH63	Uncharacterized protein OS=Hordeum vulgare var. distichum PE=4 SV=1	9	21	10	4	4	0.511	0.511	1	1	15.5
M0WI75	Uncharacterized protein OS=Hordeum vulgare var. distichum PE=4 SV=1	16	7	7	4	3	0.483	0.311	1	1	7
M0WIB7	Uncharacterized protein OS=Hordeum vulgare var. distichum PE=4 SV=1	34	18	19	9	9	0.282	0.282	1	1	18.5
M0WP19	Uncharacterized protein OS=Hordeum vulgare var. distichum PE=4 SV=1	28	7	6	6	4	0.31	0.188	1	1	6.5
M0WQY8	Uncharacterized protein OS=Hordeum vulgare var. distichum PE=3 SV=1	71	66	65	2	2	0.564	0.583	1	1	65.5
M0WX14	Carboxypeptidase OS=Hordeum vulgare var. distichum PE=3 SV=1	48	20	25	12	13	0.427	0.43	1	1	22.5
M0WXP0	Oleosin OS=Hordeum vulgare var. distichum PE=3 SV=1	16	8	7	5	4	0.314	0.22	1	1	7.5
M0WY94	Uncharacterized protein OS=Hordeum vulgare var. distichum PE=4 SV=1	18	7	5	5	3	0.256	0.143	1	1	6
M0X060	Uncharacterized protein OS=Hordeum vulgare var. distichum PE=4 SV=1	18	5	9	4	5	0.382	0.436	1	1	7
M0X0P3	Uncharacterized protein OS=Hordeum vulgare var. distichum PE=4 SV=1	72	34	31	15	13	0.415	0.383	1	1	32.5
M0X164	Alpha-amylase OS=Hordeum vulgare var. distichum PE=3 SV=1	48	43	41	2	2	0.268	0.284	1	1	42
M0X3U5	Uncharacterized protein OS=Hordeum vulgare var. distichum PE=4 SV=1	56	45	41	26	23	0.55	0.56	1	1	43
M0X9E3	Uncharacterized protein OS=Hordeum vulgare var. distichum PE=4 SV=1	15	13	19	3	3	0.652	0.652	1	1	16
M0XBS5	Uncharacterized protein OS=Hordeum vulgare var. distichum PE=4 SV=1	9	10	15	4	5	0.735	0.735	1	1	12.5
M0XEF6	Sucrose synthase OS=Hordeum vulgare var. distichum PE=3 SV=1	54	43	47	14	17	0.399	0.456	1	1	45
M0XEG4	Uncharacterized protein OS=Hordeum vulgare var. distichum PE=4 SV=1	34	23	27	7	9	0.523	0.585	1	1	25
M0XH58	Uncharacterized protein OS=Hordeum vulgare var. distichum PE=4 SV=1	46	219	254	24	24	0.683	0.666	1	1	236.5
M0XH59	Uncharacterized protein OS=Hordeum vulgare var. distichum PE=4 SV=1	35	94	88	5	5	0.567	0.57	1	1	91
M0XNU5	Uncharacterized protein OS=Hordeum vulgare var. distichum PE=4 SV=1	47	4	6	4	5	0.111	0.137	1	1	5
M0XQI1	Uncharacterized protein OS=Hordeum vulgare var. distichum PE=4 SV=1	120	7	6	6	5	0.106	0.0697	1	1	6.5
M0XRX1	Uncharacterized protein OS=Hordeum vulgare var. distichum PE=4 SV=1	83	35	37	21	24	0.391	0.426	1	1	36
M0XUU4	Uncharacterized protein OS=Hordeum vulgare var. distichum PE=4 SV=1	48	29	25	13	12	0.435	0.426	1	1	27
M0XWL3	Uncharacterized protein OS=Hordeum vulgare var. distichum PE=4 SV=1	54	6	7	5	6	0.17	0.219	1	1	6.5
M0XY51	Uncharacterized protein OS=Hordeum vulgare var. distichum PE=4 SV=1	74	14	14	11	12	0.318	0.303	1	1	14
M0XYT2	Uncharacterized protein OS=Hordeum vulgare var. distichum PE=4 SV=1	39	23	27	5	4	0.303	0.227	1	1	25
M0XZY4	Uncharacterized protein OS=Hordeum vulgare var. distichum PE=3 SV=1	100	7	8	5	6	0.114	0.126	1	1	7.5
M0Y075	Uncharacterized protein OS=Hordeum vulgare var. distichum PE=3 SV=1	19	9	2	4	2	0.33	0.156	1	1	5.5
M0Y0G7	Uncharacterized protein OS=Hordeum vulgare var. distichum PE=4 SV=1	26	4	6	4	4	0.282	0.286	1	1	5
M0Y0G8	Uncharacterized protein OS=Hordeum vulgare var. distichum PE=4 SV=1	42	7	8	7	6	0.248	0.219	1	1	7.5
M0Y227	Uncharacterized protein OS=Hordeum vulgare var. distichum PE=4 SV=1	19	29	32	4	5	0.398	0.585	1	1	30.5
M0Y389	Uncharacterized protein OS=Hordeum vulgare var. distichum PE=4 SV=1	30	7	7	5	5	0.237	0.178	1	1	7
M0Y4B9	Aldose 1-epimerase OS=Hordeum vulgare var. distichum PE=3 SV=1	40	14	13	7	7	0.331	0.331	1	1	13.5
M0Y6K0	Malate synthase OS=Hordeum vulgare var. distichum PE=3 SV=1	63	42	45	23	21	0.595	0.536	1	1	43.5
M0Y8C4	Uncharacterized protein OS=Hordeum vulgare var. distichum PE=4 SV=1	65	9	5	8	4	0.166	0.0908	1	1	7
M0Y8I0	Uncharacterized protein OS=Hordeum vulgare var. distichum PE=3 SV=1	41	19	17	3	3	0.23	0.23	1	1	18
M0Y8T5	Uncharacterized protein OS=Hordeum vulgare var. distichum PE=3 SV=1	103	26	30	19	21	0.246	0.264	1	1	28
M0YC04	Uncharacterized protein OS=Hordeum vulgare var. distichum PE=4 SV=1	68	8	9	4	5	0.103	0.121	1	1	8.5
M0YCI8	Uncharacterized protein OS=Hordeum vulgare var. distichum PE=4 SV=1	38	7	6	5	4	0.222	0.192	1	1	6.5
M0YCY4	Uncharacterized protein OS=Hordeum vulgare var. distichum PE=4 SV=1	19	37	41	8	8	0.661	0.661	1	1	39
M0YD01	Uncharacterized protein OS=Hordeum vulgare var. distichum PE=4 SV=1	28	70	87	13	12	0.733	0.684	1	1	78.5
M0YEG9	Uncharacterized protein OS=Hordeum vulgare var. distichum PE=3 SV=1	17	10	11	1	2	0.272	0.325	0.99	1	10.5
M0YFK1	Uncharacterized protein OS=Hordeum vulgare var. distichum PE=3 SV=1	40	20	19	9	10	0.559	0.581	1	1	19.5
M0YJN2	Uncharacterized protein OS=Hordeum vulgare var. distichum PE=3 SV=1	17	11	9	7	7	0.519	0.565	1	1	10
M0YL44	Uncharacterized protein OS=Hordeum vulgare var. distichum PE=4 SV=1	52	10	8	8	7	0.272	0.254	1	1	9
M0YNQ2	Uncharacterized protein OS=Hordeum vulgare var. distichum PE=4 SV=1	24	9	8	3	3	0.262	0.218	1	1	8.5
M0YPT8	Uncharacterized protein OS=Hordeum vulgare var. distichum PE=4 SV=1	15	8	7	2	2	0.326	0.326	1	1	7.5
M0YQS0	Uncharacterized protein OS=Hordeum vulgare var. distichum PE=3 SV=1	28	6	6	5	4	0.211	0.177	1	1	6
M0YQT9	Uncharacterized protein OS=Hordeum vulgare var. distichum PE=4 SV=1	57	8	12	2	3	0.106	0.12	1	1	10
M0YRD2	Uncharacterized protein OS=Hordeum vulgare var. distichum PE=4 SV=1	33	19	18	15	14	0.639	0.656	1	1	18.5
M0YRD3	Uncharacterized protein OS=Hordeum vulgare var. distichum PE=4 SV=1	28	17	15	2	2	0.635	0.599	1	1	16
M0YS73	Uncharacterized protein OS=Hordeum vulgare var. distichum PE=4 SV=1	15	26	28	6	7	0.393	0.572	1	1	27
M0YTG0	Uncharacterized protein OS=Hordeum vulgare var. distichum PE=4 SV=1	19	8	10	4	4	0.387	0.387	1	1	9
M0YUE2	Uncharacterized protein OS=Hordeum vulgare var. distichum PE=3 SV=1	40	7	8	6	6	0.216	0.222	1	1	7.5
M0YV20	Uncharacterized protein OS=Hordeum vulgare var. distichum PE=3 SV=1	48	30	32	13	13	0.425	0.425	1	1	31
M0YW59	Malate dehydrogenase OS=Hordeum vulgare var. distichum PE=3 SV=1	37	12	12	8	10	0.458	0.522	1	1	12
M0YXN7	Aldose 1-epimerase OS=Hordeum vulgare var. distichum PE=3 SV=1	36	7	11	5	9	0.296	0.51	1	1	9
M0YYA1	Uncharacterized protein OS=Hordeum vulgare var. distichum PE=3 SV=1	31	5	7	3	4	0.205	0.284	1	1	6
M0YYM8	Uncharacterized protein OS=Hordeum vulgare var. distichum PE=3 SV=1	38	16	20	6	9	0.275	0.364	1	1	18
M0YYY6	Uncharacterized protein OS=Hordeum vulgare var. distichum PE=4 SV=1	34	4	9	4	7	0.164	0.266	1	1	6.5
M0Z034	Uncharacterized protein OS=Hordeum vulgare var. distichum PE=3 SV=1	17	25	25	6	7	0.503	0.556	1	1	25
M0Z0Z6	Uncharacterized protein OS=Hordeum vulgare var. distichum PE=4 SV=1	38	4	6	4	6	0.17	0.202	1	1	5
M0Z2B6	Uncharacterized protein OS=Hordeum vulgare var. distichum PE=4 SV=1	53	7	5	6	4	0.207	0.143	1	1	6
M0Z2X9	Uncharacterized protein OS=Hordeum vulgare var. distichum PE=4 SV=1	36	7	7	7	7	0.285	0.341	1	1	7
M0Z390	Uncharacterized protein OS=Hordeum vulgare var. distichum PE=4 SV=1	52	4	6	4	5	0.111	0.176	1	1	5
M0Z3Q3	Uncharacterized protein OS=Hordeum vulgare var. distichum PE=3 SV=1	41	22	17	7	7	0.367	0.378	1	1	19.5
M0Z4S0	Uncharacterized protein OS=Hordeum vulgare var. distichum PE=4 SV=1	64	60	65	20	20	0.53	0.556	1	1	62.5
M0Z4U7	Uncharacterized protein OS=Hordeum vulgare var. distichum PE=4 SV=1	37	21	26	5	6	0.563	0.646	1	1	23.5
M0Z5Y1	Uncharacterized protein OS=Hordeum vulgare var. distichum PE=4 SV=1	23	7	9	7	6	0.702	0.613	1	1	8
M0Z6J1	Carboxypeptidase OS=Hordeum vulgare var. distichum PE=3 SV=1	56	27	32	11	13	0.307	0.38	1	1	29.5
M0Z6T1	Uncharacterized protein OS=Hordeum vulgare var. distichum PE=3 SV=1	33	21	18	12	12	0.398	0.359	1	1	19.5
M0Z714	Uncharacterized protein OS=Hordeum vulgare var. distichum PE=3 SV=1	29	112	117	19	19	0.842	0.842	1	1	114.5
M0Z9Q3	Uncharacterized protein OS=Hordeum vulgare var. distichum PE=3 SV=1	29	74	74	10	10	0.846	0.846	1	1	74
M0Z9T1	Uncharacterized protein OS=Hordeum vulgare var. distichum PE=4 SV=1	5	10	14	2	2	0.978	0.978	1	1	12
M0ZB91	Uncharacterized protein OS=Hordeum vulgare var. distichum PE=4 SV=1	5	6	5	2	2	0.667	0.667	1	1	5.5
M0ZBY7	Uncharacterized protein OS=Hordeum vulgare var. distichum PE=3 SV=1	90	12	9	11	9	0.184	0.165	1	1	10.5
M0ZD98	Elongation factor Tu OS=Hordeum vulgare var. distichum PE=3 SV=1	50	6	8	4	7	0.173	0.271	1	1	7
M0ZDL8	Uncharacterized protein OS=Hordeum vulgare var. distichum PE=4 SV=1	28	6	6	6	6	0.304	0.304	1	1	6
M0ZE12	Uncharacterized protein OS=Hordeum vulgare var. distichum PE=3 SV=1	33	7	7	2	2	0.127	0.0942	1	1	7
M0ZEP4	Uncharacterized protein OS=Hordeum vulgare var. distichum PE=3 SV=1	49	6	6	5	6	0.196	0.216	1	1	6
M0ZFF8	Uncharacterized protein OS=Hordeum vulgare var. distichum PE=4 SV=1	28	6	6	4	4	0.269	0.269	1	1	6
M0ZFG1	Uncharacterized protein OS=Hordeum vulgare var. distichum PE=3 SV=1	51	96	113	28	26	0.725	0.692	1	1	104.5
Q4VM11	Beta-amylase OS=Hordeum vulgare var. distichum GN=bmy2 PE=2 SV=1	57	59	70	5	7	0.113	0.198	1	1	64.5
Q5UNP2	Non-specific lipid-transfer protein OS=Hordeum vulgare var. distichum GN=Ltp6 PE=2 SV=1	12	10	7	6	5	0.524	0.46	1	1	8.5
Q5URW5	Hordoindoline a OS=Hordeum vulgare var. distichum GN=hina PE=2 SV=1	16	8	9	4	3	0.329	0.181	1	1	8.5
Q5URW6	Hordoindoline b-1 OS=Hordeum vulgare var. distichum GN=hinb-1 PE=4 SV=1	16	9	9	4	5	0.299	0.347	1	1	9
Q5URW7	Hordoindoline b-2 OS=Hordeum vulgare var. distichum GN=hinb2 PE=4 SV=1	16	7	15	3	3	0.245	0.293	1	1	11
